# Supplementary material for: Optimizing miRNA-module diagnostic biomarkers of gastric carcinoma via integrated network analysis
Source: PLoS One. 2018 Jun 7;13(6):e0198445. doi: 10.1371/journal.pone.0198445 (PMC5991748; doi:10.1371/journal.pone.0198445)
Supplement: S1 Table — (CSV) [file pone.0198445.s003.csv]

miRNAID	module color	module ID	GSM744270	GSM744271	GSM744272	GSM744273	GSM744274	GSM744275	GSM744276	GSM744277	GSM744278	GSM744279	GSM744280	GSM744281	GSM744282	GSM744283	GSM744284	GSM744285	GSM744286	GSM744287	GSM744288	GSM744289	GSM744290	GSM744291	GSM744292	GSM744293	GSM744294	GSM744295	GSM744296	GSM744297	GSM744298	GSM744299	GSM744300	GSM744301	GSM744302	GSM744303	GSM744304	GSM744305	GSM744306	GSM744307	GSM744308	GSM744309	GSM744310	GSM744311	GSM744312	GSM744313	GSM744314	GSM744315	GSM744316
hsa-let-7a	turquoise	1	-0.306074	0.0770484	-0.0496585	-0.628663	-0.25354	0.121911	-0.248477	-0.347056	-0.0771921	-0.178525	-0.147293	-0.438495	-0.120595	-0.221683	-0.0770252	0.104849	-0.0445566	0.0534663	0.0888428	0.0171493	-0.3149	-0.220356	-0.108269	-0.057864	-0.0302496	0.132073	-0.322434	-0.207501	-0.118645	-0.297162	-0.464906	-0.160489	0.0470506	-0.146728	-0.396161	-0.0553298	0.019898	-0.169924	-0.120061	0.0593828	0.0558065	-0.017571	-0.294307	-0.836701	-0.186695	-0.420568	-0.371469
hsa-let-7b	turquoise	1	-0.375713	0.062797	-0.0487604	-0.361812	-0.184701	0.0522289	-0.135264	-0.196269	-0.194821	-0.169972	-0.119262	-0.315474	-0.294612	-0.262921	-0.120185	-0.0722154	-0.117117	0.0624148	0.292625	-0.0862745	-0.288948	-0.118465	0.0384248	-0.10451	0.033196	-0.0285575	-0.242318	-0.0645809	-0.0533296	-0.00172158	-0.388638	-0.163909	0.0321484	-0.214565	-0.384709	-0.197027	0.0978077	-0.0366902	-0.270462	-0.0362127	-0.0779337	0.0213995	-0.253432	-0.324401	-0.0487883	-0.298481	-0.402752
hsa-let-7c	turquoise	1	-0.357703	0.0302761	-0.0420264	-0.581169	-0.294002	0.110994	-0.192651	-0.339935	-0.110066	-0.158699	-0.169395	-0.386032	-0.179096	-0.231044	-0.0936419	0.0263161	-0.0831432	0.0905876	0.113774	-0.0271412	-0.287866	-0.217638	-0.135257	-0.0808886	-0.0465051	0.0540914	-0.342876	-0.189828	-0.115225	-0.262167	-0.437019	-0.168666	0.0390554	-0.165896	-0.41437	-0.128766	0.0212873	-0.148944	-0.149499	0.0242964	-0.0327648	-0.0533717	-0.318907	-0.666529	-0.166061	-0.299825	-0.365521
hsa-let-7d	turquoise	1	-0.495423	0.0485585	-0.052646	-0.635163	-0.273253	0.0662469	-0.619999	-0.361165	-0.0626357	-0.37323	-0.133219	-0.51114	-0.230838	-0.24121	-0.112594	0.0346441	-0.139473	0.0523641	0.025966	-0.116565	-0.284496	-0.213048	-0.203579	-0.0658839	-0.126816	-0.00516857	-0.298769	-0.240394	-0.165905	-0.210584	-0.464618	-0.141955	0.0180709	-0.366516	-0.420905	-0.0789427	0.015912	-0.169605	-0.148137	0.0445531	-0.354452	0.103789	-0.244497	-0.812806	-0.154313	-0.313849	-0.426725
hsa-let-7e	turquoise	1	-0.223635	0.158743	-0.0890265	-0.102025	-0.0317271	0.125688	-0.377023	-0.122821	-0.026312	-0.0814128	-0.0762014	-0.37843	0.050077	-0.0611278	-0.146524	0.00953861	0.00690834	-0.0288509	0.0852552	0.211253	-0.232037	0.00373349	-0.129538	-0.00293154	-0.114197	0.115272	-0.227227	0.135031	0.0490694	0.19433	-0.232097	-0.0648669	0.0250575	-0.310053	-0.312828	0.0743348	0.0339306	0.0284446	0.101041	-0.000440772	0.351807	0.0679453	0.143391	-0.609978	-0.0589456	-0.145331	-0.137277
hsa-let-7f	turquoise	1	-0.363874	0.0954759	0.0573222	-0.707581	-0.392908	0.131141	-0.360367	-0.375844	0.0515251	-0.263708	-0.169791	-0.594551	-0.0174258	-0.139247	-0.0220746	0.0996871	-0.0315661	0.0824723	0.0365754	0.0733974	-0.189911	-0.265382	-0.188642	0.034821	-0.045753	0.17473	-0.364076	-0.368746	-0.187478	-0.318664	-0.493249	-0.268622	0.0475503	-0.147472	-0.39388	0.0167737	0.0731077	-0.239405	0.0235887	0.110692	0.00E+00	0.14102	-0.280881	-1.17254	-0.250848	-0.52127	-0.316792
hsa-let-7g	turquoise	1	-0.206439	0.0513734	0.0952784	-0.619144	-0.392352	-0.0767446	-0.108353	-0.470357	-0.0847969	-0.222555	-0.0990355	-0.3787	0.0470042	-0.0231981	0.0310209	0.0999955	-0.137528	0.0208082	-0.0639024	-0.295417	0.0175144	-0.202678	-0.0211253	-0.112721	0.0667349	0.125125	-0.228708	-0.446116	-0.105976	-0.127241	-0.434591	-0.195125	0.178029	-0.118416	-0.243638	-0.0878363	-0.0212285	-0.219373	-0.078179	0.216104	0.0252805	0.123058	-0.181778	-0.45243	-0.256093	-0.431524	-0.238783
hsa-let-7i	turquoise	1	-0.0611727	0.00415885	0.0691846	-0.242973	-0.232403	0.160383	-0.101124	-0.270196	-0.0501626	-0.121219	-0.119382	-0.15479	0.0190763	0.374696	-0.0867039	-0.196291	-0.0312509	0.0564055	-0.00158854	0.158482	0.200666	-0.231967	0.216164	-0.039627	-0.0920883	0.108485	-0.079488	-0.252595	-0.153677	-0.13158	-0.293329	-0.180324	0.212878	-0.0869616	-0.153364	-0.126862	-0.0082564	0.00680345	0.0586638	-0.0772883	-0.629416	0.130353	-0.280859	-0.287924	-0.254583	-0.428778	-0.152399
hsa-miR-1	turquoise	1	0.313872	0.974849	0.968234	0.184398	0.0983285	0.592752	0.507257	0.640912	0.622408	0.646801	0.262952	0.4867	0.682419	0.597808	0.155582	0.174744	1.12934	0.228378	0.403993	0.262364	-0.0227593	0.00E+00	0.40034	0.936875	0.381187	0.353041	-0.00699053	0.00E+00	-0.254501	0.00E+00	-0.158634	0.501827	0.280933	0.452854	0.0115211	0.883742	0.990522	0.21377	0.0775615	0.998262	0.607254	0.848945	0.00E+00	-0.535187	0.224495	0.19511	0.305726
hsa-miR-100	midnightblue	15	-1.69833	-1.25305	-1.57839	-2.08171	-1.60689	-1.1354	-1.52808	-1.76874	-1.53967	-1.58318	-0.710378	-1.71252	-1.55213	-1.34527	-1.8586	-1.44003	-1.25492	-1.3485	-1.38302	-1.29768	-1.55474	-1.70099	-1.42506	-1.25152	-1.45512	-1.02375	-0.997553	-0.953112	-1.42247	-2.06156	-1.27419	-0.807821	-0.487417	-1.69075	-1.17433	-1.34766	-1.25894	-1.05881	-0.886704	-1.24422	-1.18526	-1.15612	-1.6148	-1.4748	-1.56588	-1.77711	-1.49139
hsa-miR-101	blue	2	-0.135789	-0.227684	0.217732	-1.02711	-0.536805	-0.103067	0.2048	-0.66122	0.0443364	-0.164806	0.0370709	-0.107132	0.272103	0.141049	0.349425	-0.232196	0.06664	0.286779	-0.105478	-0.0238887	0.449821	-0.779112	0.180715	-0.291059	-0.0555378	0.0642766	-0.525542	-0.984876	-0.590378	-0.833629	-0.533897	-0.410246	0.042934	0.101929	-0.251095	-0.00969895	-0.2181	-0.917792	0.0570881	-0.0456513	-0.0728115	0.147287	-0.169937	-0.535211	-0.346752	-0.901177	0.0500224
hsa-miR-103	turquoise	1	0.104188	0.433941	0.500006	0.364544	0.415312	0.438381	0.145626	0.218338	0.417315	0.119767	0.382143	0.0130562	0.401292	0.355617	0.446789	0.269333	0.568024	0.623285	0.283215	0.302351	0.307042	0.422603	0.570843	0.464242	0.476468	0.391492	0.329589	0.315613	0.208648	0.164509	0.368928	0.357909	0.540295	0.159701	0.158237	0.478374	0.413844	0.297971	0.509534	0.518621	-0.91774	0.425194	0.415243	-0.0676224	0.104095	0.0189662	0.532532
hsa-miR-105	grey	0	0.21793	0.00E+00	-0.316264	0.00E+00	-0.474301	0.197287	0.00E+00	0.0762716	0.00E+00	-0.127146	-0.274251	0.00E+00	0.00E+00	0.00E+00	0.202724	0.663607	0.0336872	0.397944	-0.145939	0.183106	0.00E+00	0.00E+00	-0.254074	0.00E+00	0.00E+00	0.00E+00	-0.151918	-0.1067	-0.182941	0.00E+00	0.675822	0.5018	0.172201	0.00E+00	-0.112822	0.142401	0.386425	0.00E+00	0.100522	-0.189475	-1.22749	0.00E+00	0.00E+00	0.345352	0.233205	0.373502	0.605683
hsa-miR-106a	turquoise	1	-0.524627	-0.175541	-0.00519789	-0.144874	-0.164664	-0.020298	-0.319054	-0.661345	-0.113818	-0.347317	0.152004	-0.473055	-0.252827	-0.170542	-0.0308471	0.187864	0.276107	0.046129	-0.131766	-0.15842	-0.16772	-0.304682	0.00471398	0.00616457	0.133193	-0.387585	-0.508173	-0.251906	-0.365674	-0.479412	0.0371436	-0.376181	0.00347446	-0.34457	-0.317687	0.21183	-0.183265	-0.104369	0.31053	-0.189096	0.108458	-0.186471	-0.245472	-0.712193	-0.807628	-0.792251	-0.0304835
hsa-miR-106b	blue	2	-0.480123	-0.246104	0.277523	-0.639485	-0.347413	-0.267079	-0.0962959	-0.621271	-0.0927533	-0.397747	0.221507	-0.157908	0.0119981	-0.123912	-0.0419907	-0.0362471	0.0806857	0.292405	-0.027549	0.0266475	-0.256365	-0.567982	0.0325244	-0.199099	-0.294222	-0.0698357	-0.400689	-0.225677	-0.589018	-0.76127	-0.0368637	-0.384315	0.00775932	-0.229875	0.00E+00	-0.167754	-0.152408	-0.439169	0.0844283	-0.281389	-0.230361	-0.259232	-0.284086	-0.396533	-0.694081	-0.81997	-0.0287044
hsa-miR-107	turquoise	1	0.144812	0.413614	0.511875	0.379826	0.402592	0.433532	0.201151	0.210209	0.42784	0.122987	0.374809	0.0291403	0.38301	0.422822	0.401152	0.197753	0.552946	0.601023	0.349824	0.365838	0.347539	0.403578	0.547106	0.482103	0.466256	0.462328	0.359819	0.314219	0.195096	0.153956	0.36404	0.386905	0.551513	0.129553	0.182086	0.458694	0.415636	0.27412	0.508214	0.505363	0.49941	0.38907	0.372404	-0.0200064	0.141996	-0.0432514	0.517488
hsa-miR-10a	turquoise	1	-0.145658	0.430533	0.316552	-0.640549	-0.0487656	0.0644344	0.256764	-0.0569521	0.320335	0.0205224	0.0662379	0.0760976	0.622769	0.0444553	0.672401	0.87643	0.0273937	0.520635	-0.203452	0.599101	0.0313306	-0.131845	0.0948921	0.291627	0.259916	0.689012	-0.540164	0.183275	0.0766821	-0.183157	-0.530086	-0.0142531	0.179774	-0.0594352	-0.412913	0.220255	0.44511	0.210713	-0.141734	0.367528	0.109569	0.556484	-0.174659	-0.262193	-0.086943	-0.41462	-0.388777
hsa-miR-10b	turquoise	1	-0.0198517	0.598828	0.381477	0.165091	0.275001	0.250465	0.0648036	0.244486	0.3629	-0.0272323	0.389594	-0.0334348	0.564942	0.680585	0.293199	0.957851	0.587888	0.579808	-0.00300027	0.259218	0.57461	0.0917183	0.0643943	0.496511	0.760987	0.610414	-0.201953	0.171854	0.217366	0.150198	-0.00858031	0.321011	0.441126	0.447351	0.0127735	0.365579	0.618529	0.368303	0.566853	0.58484	0.759493	0.412961	0.12386	-0.328562	0.0249554	-0.42701	0.130894
hsa-miR-122a	green	5	-0.00890661	-0.215157	-0.0908131	0.0251933	-0.0234716	-0.184082	0.0887704	0.00E+00	-0.106995	-0.0518083	-0.230309	-0.332393	-0.458139	-0.117234	-0.0981684	-0.283484	1.24911	-0.284814	0.01756	0.139605	-0.723595	-0.0292159	-0.509392	-0.174669	0.249345	0.145413	-0.27045	-0.332365	-0.279272	-0.163658	-0.18905	-0.213608	0.00523962	0.500256	0.00E+00	-0.138548	-0.11858	-0.0727278	-0.0527989	-0.163626	-0.362203	0.194409	0.00E+00	-0.502498	-0.29485	-0.0731778	-0.102098
hsa-miR-124a	brown	3	0.20386	-0.033416	0.0811814	0.322721	0.00E+00	0.515165	0.327717	0.194974	-0.0791897	0.0934178	0.560472	-0.0217711	0.0909867	0.0649656	0.195017	0.00E+00	0.00E+00	0.215335	0.00E+00	0.0753444	0.00E+00	0.00E+00	0.0573056	0.00E+00	0.00E+00	0.00E+00	0.259386	0.00E+00	-0.338716	0.00E+00	0.05989	0.267374	0.101076	-0.109927	0.176647	0.00E+00	0.00E+00	0.00E+00	0.371305	0.0506832	0.00E+00	0.00E+00	-0.151512	-0.18662	-0.280263	0.434003	1.71046
hsa-miR-125a	greenyellow	11	-0.498702	0.113134	-0.274149	-0.147211	-0.298365	-0.0214389	-0.244498	-0.20217	-0.402152	-0.257119	-0.608147	-0.529048	-0.0191096	-0.200418	-0.678164	-0.184437	-0.105621	-0.290289	-0.24671	-0.0073895	-0.516465	-0.254584	0.0013741	-0.112368	-0.126133	0.113611	-0.504642	0.176454	-0.0082302	0.0979178	-0.401947	-0.172773	-0.297327	-0.412042	-0.8181	-0.198694	-0.152878	-0.0651349	-0.0991002	-0.0809553	-0.76984	-0.0681929	0.160471	-0.61217	-0.421985	-0.691427	-0.457846
hsa-miR-125b	midnightblue	15	-0.971538	-0.688353	-0.920981	-1.43267	-0.870902	-0.0919282	-0.984982	-0.980995	-0.926383	-0.88866	-0.824079	-1.16798	-0.88472	-0.739282	-1.34462	-0.976014	-0.61645	-0.871707	-0.681659	-0.644509	-0.982816	-1.25546	-0.770982	-0.591762	-0.830248	-0.393394	-0.817653	-0.400923	-0.804065	-1.42599	-1.03214	-0.549543	-0.434526	-1.13049	-1.16184	-0.708617	-0.596362	-0.402295	-0.34682	-0.687582	-0.834146	-0.605091	-1.2253	-0.992556	-1.03134	-1.3065	-1.19873
hsa-miR-126*	brown	3	0.00E+00	0.991945	0.862945	0.00E+00	0.0835509	0.741104	0.00E+00	0.622177	1.01919	0.00E+00	0.596819	0.00E+00	0.164743	0.00E+00	0.501433	0.590813	0.953417	1.13411	0.656381	0.00E+00	0.00E+00	-0.0871719	0.00E+00	0.739425	0.0415443	-0.0532949	0.289014	0.126406	0.00E+00	0.00E+00	0.323804	0.643003	0.645377	0.00E+00	0.294042	1.20319	0.841173	-0.169462	0.9868	0.838716	0.00E+00	0.56622	0.00E+00	-0.407555	0.71478	-0.123674	0.708655
hsa-miR-127	turquoise	1	0.266305	0.621781	0.137696	0.188076	1.23541	0.522742	0.406383	0.296061	0.960911	0.696102	0.310647	-0.379933	0.566889	0.698679	-0.0841373	0.430513	0.789587	0.704065	0.298221	0.570296	0.270022	0.319873	0.690675	0.549804	0.322571	0.825482	0.362799	0.593825	0.591755	0.281006	0.433714	0.938064	0.551411	0.419786	0.112703	0.601262	0.450969	0.937908	0.43722	0.615054	0.957546	0.584159	0.475763	0.629311	0.277516	0.683317	0.991663
hsa-miR-128a	turquoise	1	-0.290052	0.127895	0.0942825	-0.254606	0.0615872	0.10107	-0.14738	-0.255525	-0.000951078	-0.397745	0.225973	-0.295765	0.0967243	0.148058	0.200623	0.571998	0.264537	0.342599	0.173456	0.192017	0.266984	-0.0737206	-0.0418968	0.113496	0.339366	0.336351	-0.564998	-0.0484524	-0.255703	-0.278271	0.242981	-0.00942698	0.017092	-0.286577	-0.0991881	0.160586	0.206743	-0.218466	0.241661	0.101969	0.497674	0.122817	0.142243	-0.521469	-0.439351	-0.615079	0.365614
hsa-miR-128b	turquoise	1	0.211553	0.191647	0.13184	-0.134351	0.0016226	0.0813925	0.0696192	-0.268033	-0.0251126	-0.376108	0.314008	-0.304975	0.200722	0.0782957	0.251961	0.544148	0.168264	0.132685	0.0867487	0.273666	0.587609	-0.106779	0.225311	0.0617489	0.800326	0.0897532	-0.0908997	0.0603519	-0.193226	-0.189315	0.265251	-0.212353	-0.165078	-0.195325	-0.196448	0.101189	0.485396	-0.175531	0.241459	0.0257032	-0.0166951	0.0444895	0.138108	-0.381475	-0.513358	-0.634106	0.311445
hsa-miR-129	blue	2	0.141671	-0.157054	-0.127727	-0.00673698	-0.0509335	-0.249671	-0.13488	-0.0302783	-0.14393	0.340191	-0.118595	-0.429237	-0.247562	-0.142221	-0.138734	-0.219806	-0.0831365	-0.231013	-0.0364277	-0.242302	0.531214	0.00617243	0.0761654	-0.163047	0.183832	0.00768745	-0.165915	0.103707	-0.214566	0.195928	-0.284887	-0.036805	-0.0580025	-0.248123	-0.214248	-0.134447	0.00E+00	-0.0072889	-0.0484866	-0.180716	0.00E+00	-0.205132	0.237253	-0.43053	-0.31364	0.446183	0.565559
hsa-miR-130a	turquoise	1	0.836653	1.11428	0.860835	1.38205	0.789697	0.973598	1.22653	0.511069	0.88123	0.933401	0.574857	0.547888	1.3433	1.02527	0.468799	0.952084	1.65819	0.462814	0.537219	0.872268	0.903588	0.529079	1.12816	0.99205	1.22002	1.18532	0.426052	0.776036	0.599215	0.38851	1.37091	0.498934	0.823758	0.891699	0.338763	1.23522	1.00743	0.793791	1.42834	1.13215	1.25529	1.1686	0.951388	-0.0751166	0.602775	0.107258	0.98243
hsa-miR-130b	turquoise	1	-0.555137	-0.264933	-0.16947	-0.0898303	-0.249746	-0.153873	-0.248151	-0.316073	-0.1577	-0.737087	-0.0586084	-0.419059	-0.182534	-0.378944	-0.193864	-0.00903935	0.152572	-0.0896436	-0.188268	-0.536473	-0.499545	-0.584084	-0.216737	0.153489	-0.2463	-0.29638	-0.111266	-0.520934	-0.464485	-0.69831	0.503336	-0.0829044	0.168858	-0.436524	-0.139811	-0.105081	-0.116333	-0.271071	0.337677	-0.315506	-0.21193	-0.24935	-0.461084	-0.399472	-0.512741	-0.581581	-0.061221
hsa-miR-132	turquoise	1	0.161684	0.171078	0.282772	-0.224133	0.0756329	0.386535	0.748354	-0.215082	0.0267347	-0.0989138	-0.187852	-0.268982	0.220088	0.237541	0.171877	0.127331	0.133473	0.0640316	-0.205133	0.747694	0.266729	0.399772	0.260202	0.14784	0.271595	0.19787	0.213737	0.165624	0.0689162	0.0167243	0.0536633	0.301965	-0.642023	0.271398	-0.0811592	0.0463177	-0.0639241	0.251781	0.146957	0.221212	0.472136	0.0831047	0.0588604	-0.214833	-0.209981	-0.229468	-0.0321781
hsa-miR-133a	salmon	13	0.250381	0.909856	0.595651	0.00E+00	0.455212	0.124742	0.571353	0.623482	0.578978	0.748833	-0.100737	0.0364497	0.64862	0.370437	0.372324	0.196808	1.02434	0.33757	0.264362	0.637793	0.00E+00	-0.10365	0.550974	0.602505	0.320667	0.635437	0.359576	0.633818	0.717981	-0.33518	0.210128	0.917221	0.00E+00	0.366707	0.290018	0.380238	0.714765	0.00E+00	0.00E+00	0.820474	0.0203501	0.894778	0.376021	0.462976	0.0895078	0.199836	0.0239425
hsa-miR-133b	salmon	13	0.194633	0.894688	0.495732	0.290877	0.448671	0.32873	0.0345466	0.720156	0.476577	0.720627	0.106373	0.400121	0.640839	-0.266983	0.336389	0.352059	0.967858	0.439768	0.468346	0.500565	-0.40846	-0.240134	0.395289	0.798433	0.419467	0.487074	0.00E+00	0.463069	0.752042	0.116354	0.00E+00	0.793192	-0.0745318	0.396956	0.323678	0.636707	1.11215	0.00E+00	0.248207	0.872453	0.625032	0.627049	0.237275	0.469621	0.626406	0.37896	0.0217738
hsa-miR-134	grey	0	0.374132	-0.120234	-0.0959283	0.0410554	0.00497479	-0.106676	0.38159	-0.0162413	-0.15781	0.419942	0.0704992	-0.508054	0.0270602	0.215162	-0.0636689	-0.18121	-0.0670768	-0.25197	0.0441858	0.219894	0.262785	0.0281494	0.434351	-0.114286	0.267135	-0.531118	0.0254362	-0.0560107	-0.322615	0.332266	-0.0840139	-0.0208692	-0.0164519	0.531627	0.00E+00	-0.0927885	-0.19704	-0.117127	0.0329631	-0.0703436	0.678626	-0.195001	0.016932	-0.284982	-0.185942	-0.240398	0.623779
hsa-miR-135a	magenta	9	0.00E+00	0.00E+00	0.0953681	-0.321103	0.00E+00	0.00E+00	0.00E+00	-0.25583	0.00E+00	0.00E+00	0.918329	0.00E+00	0.105188	0.00E+00	0.579861	0.00E+00	0.438198	0.00588712	0.0621595	-0.94728	0.00E+00	0.00E+00	0.00E+00	0.00E+00	0.00E+00	0.00E+00	0.291258	0.00E+00	0.00E+00	0.00E+00	0.217557	-0.259654	1.01719	0.00E+00	0.200154	0.00311603	0.26497	0.853094	0.00E+00	0.00E+00	0.00E+00	0.00E+00	0.00E+00	0.327562	0.31516	0.333875	0.850561
hsa-miR-135b	blue	2	0.00E+00	0.0641877	1.02679	0.447769	-0.283569	0.795944	0.00E+00	-0.0273329	1.4072	0.178613	0.943636	0.489933	0.345171	0.0463692	0.700219	0.917111	0.771684	0.754055	0.230258	0.103066	0.00E+00	0.196449	0.00E+00	0.00E+00	0.0762398	0.00E+00	-0.0510726	-0.412357	0.00E+00	0.00E+00	0.244786	-0.0427633	0.920591	0.327879	0.10577	0.8991	0.542073	-0.218911	1.04967	0.548354	0.00E+00	0.582883	0.00E+00	-0.67622	-0.370083	-0.520268	-0.214655
hsa-miR-136	blue	2	0.00E+00	0.00E+00	0.453653	0.00E+00	0.00E+00	0.00E+00	0.0276922	0.00169576	0.154495	0.00E+00	0.168147	0.161108	0.00E+00	-0.205535	-0.261681	0.00E+00	0.00E+00	0.157097	-0.0189954	0.00E+00	0.00E+00	0.00E+00	0.114898	0.00E+00	0.00E+00	0.00E+00	-0.301436	0.00E+00	0.00E+00	0.00E+00	-0.147925	-0.124135	0.117129	0.00E+00	-0.124095	0.00E+00	0.222716	0.00E+00	-0.312756	0.00E+00	0.00E+00	0.00E+00	0.390869	-0.182406	-0.385283	0.0629185	0.655118
hsa-miR-137	grey	0	0.00E+00	0.00E+00	0.00E+00	0.00E+00	0.00E+00	0.00E+00	0.115571	0.00E+00	0.00E+00	0.00E+00	0.00E+00	0.00E+00	0.00E+00	0.0694821	0.00E+00	0.00E+00	0.00E+00	0.00E+00	0.00E+00	0.00E+00	0.00E+00	-0.224962	0.00E+00	0.00E+00	0.00E+00	0.00E+00	0.00E+00	0.00E+00	0.00E+00	0.00E+00	0.00E+00	-0.111221	0.33774	0.00E+00	-0.381036	0.00E+00	0.00E+00	0.00E+00	0.00E+00	0.00E+00	0.00E+00	0.00E+00	0.253828	0.00E+00	0.00E+00	0.00E+00	0.241558
hsa-miR-138	brown	3	0.108216	-0.113635	-0.00295352	0.0607891	0.0192761	-0.0754518	-0.0810107	-0.000460169	-0.0362221	0.451102	-0.0383452	-0.0351445	-0.113046	-0.0508562	-0.0652093	-0.139614	-0.0616493	-0.118556	0.0033408	0.174575	0.194891	0.061312	0.0752432	-0.166521	0.276844	0.0942998	0.00527713	0.118138	0.104583	0.180345	0.060778	0.0809631	-0.086342	0.0111561	0.0982056	-0.121088	-0.0162081	0.0663756	0.110468	-0.0773818	0.306402	-0.147405	0.189071	0.176584	0.0688893	0.10715	0.988952
hsa-miR-139	yellow	4	0.00E+00	0.29962	0.263267	0.24066	0.00E+00	0.144811	-0.334784	0.114482	0.281803	0.205871	0.415853	0.463032	0.279123	0.147452	0.424936	0.186482	0.153254	0.00E+00	0.0540854	0.173503	0.00E+00	0.077166	0.00E+00	0.157562	0.00E+00	0.00E+00	0.118149	0.00E+00	0.449669	0.00E+00	0.351414	0.487939	0.00E+00	0.069397	0.0319508	0.275792	0.00E+00	0.0733494	0.229962	0.110462	0.00E+00	-0.183874	0.00E+00	0.537662	0.512496	0.272477	0.288813
hsa-miR-140	blue	2	0.642698	0.441053	0.596135	-0.234421	-0.13844	0.383735	0.52257	0.230127	0.505329	0.346463	0.206148	0.209218	0.493137	0.807692	0.571724	0.335343	0.60338	0.495884	0.326966	0.588664	0.220916	-0.151771	0.399672	0.516486	0.68915	0.942149	-0.0918381	-0.447011	-0.101478	-0.344519	-0.176005	-0.0826769	0.164763	0.597234	0.0905548	0.762335	0.811192	0.051836	0.606189	0.441535	0.613342	0.749305	-0.111166	-0.207619	-0.168303	-0.727058	0.291695
hsa-miR-141	blue	2	-0.129692	-0.124339	0.494924	-0.560398	-0.517925	-0.0285949	0.255256	-0.388008	0.021215	-0.188022	0.415424	0.0313228	0.433711	-0.519079	0.661821	-0.342223	0.081196	0.374335	0.354571	-0.104651	-0.108524	-0.866052	-0.374766	-0.479464	-0.087672	-0.471624	-0.445787	-1.45248	-0.668911	-0.925615	-0.3976	-0.642448	0.0718793	0.297065	0.0062472	-0.136738	-0.299418	-1.2066	-1.52012	-0.0910006	-0.0673721	-0.0702208	-0.414782	-0.251665	-0.384981	-1.0494	-0.828446
hsa-miR-142-5p	blue	2	2.02242	1.05193	1.56543	0.572787	0.912532	1.20613	1.30505	0.6189	1.22511	0.917574	0.821516	1.22919	1.92731	1.96392	1.19721	0.887352	1.41941	1.6123	1.05911	1.07068	1.60401	0.908272	1.72431	1.37925	1.26625	1.63332	0.917893	0.890041	1.14189	1.08123	0.676212	0.726303	0.983424	1.57089	0.967973	1.28888	1.20491	0.980187	1.46591	1.50407	0.00E+00	1.64139	1.86048	1.12486	0.765519	0.758114	1.3346
hsa-miR-143	turquoise	1	0.634934	1.04703	1.04489	-0.310218	0.418332	0.691077	1.02074	0.493691	0.812981	0.969966	0.792461	0.635786	0.991437	1.02517	0.596712	0.70286	1.09326	1.114	0.764685	0.995035	0.80047	0.594313	0.900133	0.993585	0.699286	1.1782	0.668677	0.655799	0.565452	0.101238	0.113236	0.862607	1.03181	0.728954	0.525133	0.830967	0.88739	0.67019	0.609303	0.920875	0.826998	1.05457	0.63559	0.35721	0.689122	0.0920039	0.345904
hsa-miR-144	blue	2	-0.062237	0.18031	1.37539	0.00E+00	0.316019	0.895936	0.743248	0.00E+00	1.36275	0.503842	0.911139	1.006	0.897925	0.59491	0.665194	0.00E+00	0.839331	0.786175	0.891353	0.00E+00	0.00E+00	0.00E+00	1.20585	0.00E+00	0.706168	0.00E+00	-0.226518	0.00E+00	0.00E+00	0.00E+00	-0.0156986	0.726037	0.485577	0.22287	-0.453412	0.226028	0.00E+00	0.00E+00	0.513568	0.00E+00	0.00E+00	0.00E+00	0.00E+00	1.2037	-0.090107	0.456018	0.936367
hsa-miR-145	salmon	13	0.39611	1.0022	0.997761	0.033556	0.624081	0.755275	0.87532	0.797556	0.77249	0.727292	0.639852	0.574968	0.788291	0.798498	0.587989	0.631894	0.961857	0.94017	0.698602	0.852809	0.556525	0.684961	0.753904	0.95317	0.655521	1.00722	0.742654	1.07081	0.774005	0.447982	0.302195	1.17744	0.963741	0.601964	0.514519	0.826873	0.94887	0.888966	0.448068	0.900996	0.801558	0.842603	0.567273	0.69175	0.680171	0.432113	0.211648
hsa-miR-146a	turquoise	1	-0.199706	-0.183263	0.223882	-1.02773	-0.481699	0.0190074	0.2766	0.0853422	0.254039	-0.21486	0.0941686	-0.00890617	0.490599	0.0688148	0.370115	0.106323	-0.191928	0.0263332	0.186413	0.0787517	0.102572	-0.0738517	-0.175571	-0.00498593	-0.049978	0.194199	0.278334	-0.520219	0.437905	0.244774	-0.123443	0.207401	0.377468	0.194991	0.00E+00	0.713075	0.274867	-0.158763	0.139704	0.327808	-0.156879	-0.0701106	-0.489393	0.285009	-0.0359085	-0.19655	-0.642728
hsa-miR-146b	turquoise	1	0.608261	0.610413	0.595461	-0.190799	0.178348	0.64931	0.531875	0.295287	0.599946	0.230529	0.22752	0.312797	0.920189	0.748036	0.458782	0.553033	0.599648	0.632691	0.388815	0.505881	0.788794	0.534034	0.630769	0.458549	0.525974	0.943281	0.450558	0.379215	0.552199	0.583888	0.150671	0.360363	0.625892	0.71339	0.218682	0.762494	0.615401	0.525431	1.03947	0.655154	0.00E+00	0.541484	0.612402	0.368362	0.308351	-0.0551396	-0.0079888
hsa-miR-147	grey	0	0.00E+00	-0.185478	-0.254632	0.128447	-0.070226	0.0199548	0.161543	-0.0641681	-0.239844	0.0749777	-0.0538255	-0.308872	0.0927865	0.0519623	-0.212336	-0.236983	-0.0230591	-0.155856	-0.0387015	0.00E+00	0.00E+00	-0.042664	0.00E+00	0.257396	0.00687606	-0.389981	-0.405221	0.0635454	0.00E+00	0.00E+00	-0.130748	0.0599191	-0.06599	0.0920271	0.0344424	-0.275028	-0.0503151	-0.123288	-0.0873039	0.14719	0.00E+00	-0.719929	0.13733	-0.0816827	-0.0144219	0.195678	0.48499
hsa-miR-148a	blue	2	0.315831	0.379059	0.776654	-0.439132	0.0562835	0.112662	0.72462	0.213062	0.388699	0.57323	0.847191	0.280595	0.466565	0.360416	0.79519	0.400884	0.437198	0.50569	0.258736	0.638392	0.0983559	0.174447	0.152377	0.336426	0.201152	0.347918	0.576779	-0.287498	0.636747	-0.457726	-0.107632	0.209227	0.504447	0.524852	0.447915	0.277913	0.573526	-0.0242884	0.52022	0.734646	0.00E+00	0.739713	0.116742	0.600218	0.428312	-0.0687872	-0.0429961
hsa-miR-148b	blue	2	-0.134836	0.113427	0.398294	-0.556439	-0.182209	0.115739	0.0429294	-0.232287	0.0609975	-0.37911	0.88542	-0.118395	0.223394	0.129982	0.349728	0.320882	0.125185	0.497739	0.120674	0.0583529	0.0285287	-0.339647	0.058257	0.0663421	0.351321	0.0574061	0.458341	-0.0383507	-0.119169	-0.396102	-0.0636334	0.196113	0.452686	-0.00391149	0.374651	0.199228	0.122648	-0.104821	0.0458493	0.227587	0.00E+00	0.0731769	-0.261507	-0.0594706	-0.222937	-0.667817	-0.339941
hsa-miR-149	turquoise	1	-0.221143	0.422095	-0.137234	1.1512	0.260386	0.269324	-0.107432	0.0588688	-0.0673682	0.150882	0.381513	-0.213313	0.270529	-0.0500837	0.534077	0.520107	0.0367218	0.104547	0.116485	0.427497	-0.36413	-0.367779	0.273347	0.062715	0.513555	0.118079	0.0765105	-0.1808	-0.134426	-0.300618	1.13213	-0.170214	0.178724	0.191781	-0.0213157	0.0780876	0.142511	0.0166981	0.866066	-0.19242	0.409059	0.0100389	0.584947	-0.00501161	0.376038	-0.104115	0.728793
hsa-miR-150	grey	0	0.824741	1.01447	0.765993	0.376812	1.21093	0.668867	0.818913	0.757515	0.238919	0.573542	0.124942	0.850017	1.09217	0.906547	0.416254	0.518338	0.702293	1.20351	0.266383	0.605675	1.62408	0.808457	1.2476	1.08303	0.926374	1.35822	0.899458	1.04376	1.29562	1.08895	0.199797	0.402363	0.874216	0.80978	1.04604	0.537023	1.24812	0.748314	0.562135	1.51694	0.221277	0.708527	0.551763	0.86123	0.672555	0.744576	-0.0282225
hsa-miR-151	blue	2	-0.221586	-0.047824	-0.00493508	-0.285514	-0.175323	-0.222488	-0.0381577	-0.350237	-0.183005	-0.475671	-0.113943	-0.272391	-0.0854873	-0.171301	0.0853035	0.122117	-0.0445766	0.0727632	-0.218276	-0.0869306	-0.232676	-0.302841	-0.105201	-0.148458	-0.0320576	-0.17875	-0.0740659	-0.208643	-0.402553	-0.444583	0.219131	-0.244626	0.0555254	-0.131643	-0.150689	-0.15233	-0.13634	-0.290677	0.302788	-0.15707	0.135479	-0.367264	-0.351425	-0.0718881	-0.347932	-0.645755	-0.569635
hsa-miR-152	blue	2	-0.377007	-0.00718897	0.104193	-1.42929	-0.48842	0.0240541	0.201487	-0.343926	-0.0204232	-0.454668	0.519455	-0.222298	-0.143577	0.0805231	-0.231239	-0.209058	-0.217165	0.0927106	-0.173839	0.00982913	0.0468402	-0.572961	-0.00689432	-0.129774	-0.175178	0.392722	0.0517924	-0.522257	-0.365564	-0.615198	-0.293022	-0.307856	0.369241	-0.263939	-0.195482	-0.163136	0.121254	-0.203639	0.108278	-0.0503499	0.0633534	0.106991	-0.741597	0.169597	-0.437359	-0.804728	-0.578102
hsa-miR-153	grey	0	0.00E+00	0.00E+00	-0.533722	0.00E+00	0.00E+00	-0.368405	-0.0893325	-0.454071	0.00E+00	0.136858	-0.161817	0.00E+00	-0.257748	0.00E+00	0.00E+00	0.00E+00	0.00E+00	0.00E+00	0.00E+00	0.00E+00	0.00E+00	0.00E+00	0.00E+00	0.00E+00	0.00E+00	0.277588	-1.16205	0.00E+00	0.00E+00	0.00E+00	-1.58932	-1.47532	-1.02141	0.0165276	-1.15205	0.00E+00	0.00E+00	0.00E+00	0.00E+00	0.00E+00	0.00E+00	0.00E+00	-0.173934	-0.191203	0.00E+00	0.00E+00	0.476122
hsa-miR-154	turquoise	1	0.00E+00	0.440426	0.346751	0.0204166	0.111387	0.438076	0.356474	0.164785	-0.013696	0.526583	-0.258015	-0.303803	0.388128	-0.0291677	0.0181495	0.0442145	0.302486	-0.168915	-0.00609175	0.089696	-0.387528	0.606277	0.251292	0.371068	0.222983	0.252208	0.0140767	0.364431	-0.0618687	0.208712	-0.125262	-0.139135	0.0468149	0.442048	-0.375173	0.319501	-0.0466448	-0.101486	0.71139	0.56239	0.00E+00	0.570968	0.00E+00	-0.495544	0.0127129	0.0169498	0.379941
hsa-miR-155	turquoise	1	-0.263421	-0.140577	-0.0532251	-0.86122	-0.412067	0.273313	-0.44028	-0.314149	-0.102641	-0.754116	-0.400035	-0.49727	-0.178527	-0.183467	-0.0758702	-0.262474	-0.450619	-0.28717	-0.502498	-0.270103	0.424453	-0.410487	-0.40212	0.144928	-0.387548	0.225786	-0.257676	-0.424129	-0.0382793	-0.0522996	-0.384598	-0.384585	-0.196682	-0.135854	-0.241541	-0.0909588	0.00331439	-0.148775	-0.00376817	0.117218	-0.0831649	-0.259526	-0.545448	-0.450813	-0.675654	-0.570891	-0.879778
hsa-miR-15a	blue	2	0.288997	0.462155	0.00E+00	-0.227053	0.155738	0.274413	0.40268	0.00E+00	0.613098	0.0349066	-0.730601	0.412719	0.43855	0.635676	0.502461	0.143259	0.456859	0.564491	0.403686	0.338248	0.726291	0.00E+00	0.661685	0.389844	0.535878	0.464849	0.0314691	-0.381126	0.0135326	-0.0917873	-0.0719504	0.0479289	0.488356	0.530554	0.0677303	0.498741	0.417136	0.0371164	0.00E+00	0.396333	0.593813	0.614364	0.0742593	-0.125426	-0.0940836	-0.1667	0.482675
hsa-miR-15b	turquoise	1	0.0455587	0.455864	0.356277	0.429165	0.481381	0.402198	0.122606	0.0711105	0.406526	0.0109542	0.29281	-0.0287551	0.234805	0.443139	0.301972	0.0864874	0.194284	0.366497	0.339167	0.155232	0.196518	0.345065	0.53516	0.318163	0.426175	0.311159	0.040792	0.595634	0.331131	0.585158	0.0209106	0.300066	0.281526	0.00154223	-0.0371344	0.383616	0.525906	0.355395	0.594883	0.295077	0.314148	0.359656	0.536721	-0.458777	-0.0225099	0.432547	0.258825
hsa-miR-16	turquoise	1	0.224408	0.452863	0.440186	0.223439	0.398625	0.584902	0.319677	0.0389493	0.485298	0.354113	0.312238	0.103864	0.468833	0.591457	0.397698	0.218031	0.548449	0.455282	0.352249	0.304413	0.30254	0.276652	0.779516	0.38041	0.627832	0.528752	0.208365	0.235833	0.208488	0.0770193	0.0439821	0.407444	0.472235	0.380583	0.0907327	0.513521	0.546049	0.274064	0.644563	0.489177	0.552	0.503611	0.403161	-0.619864	0.107347	0.25869	0.532368
hsa-miR-17-5p	turquoise	1	-0.598466	-0.203719	-0.0850258	-0.145713	-0.190149	-0.0836428	-0.324176	-0.70602	-0.134954	-0.41849	0.150809	-0.500175	-0.28559	-0.246925	-0.0536974	0.176249	0.24568	0.0299111	-0.0490366	-0.259133	-0.179405	-0.261934	-0.0226316	-0.0220276	0.0782209	-0.411791	-0.422138	-0.260619	-0.372826	-0.469268	0.0449814	-0.399429	0.0267041	-0.426731	-0.355584	0.154432	-0.107014	-0.11695	0.258468	-0.218379	0.00E+00	-0.213807	-0.231834	-0.783919	-0.743394	-0.738872	0.0204752
hsa-miR-181a	turquoise	1	0.00861223	0.260958	0.121536	-0.411519	-0.17945	0.203007	0.269445	0.131202	0.103626	-0.295776	0.191179	-0.134322	0.156061	0.087091	-0.0428465	0.238554	0.0383475	0.374812	0.00512436	0.0955098	0.19131	0.215473	0.275337	0.106294	0.0780822	0.288653	0.175228	0.203712	0.0969125	0.171735	0.180871	-0.0117924	0.452644	0.0923057	-0.161088	-0.0626294	0.255573	0.183136	-0.0472173	0.188099	0.270801	0.242615	0.129256	-0.12756	-0.103317	-0.304848	-0.167888
hsa-miR-181b	turquoise	1	0.27632	0.53779	0.252771	-0.129543	0.00576805	0.506044	0.121382	0.312929	0.242709	0.145035	0.180958	-0.0327641	0.986904	0.862762	0.13853	0.508541	0.232504	0.255009	0.0553824	0.257984	0.44218	0.300734	0.479181	0.435019	0.694374	0.460176	0.113247	0.397207	0.075623	0.133772	0.175071	-0.0763351	0.335567	0.31822	-0.154603	0.329427	0.477484	0.306865	0.206657	0.352624	0.0578151	0.367862	0.329544	-0.334753	-0.00739704	-0.207981	0.0743942
hsa-miR-181c	turquoise	1	-0.901832	-0.5652	-0.394811	-1.60286	-0.915851	-0.513122	-0.573175	-0.786663	-0.607063	-1.06516	-0.296171	-1.28527	-0.442436	-0.494603	-0.847163	-0.0898506	-0.73501	-0.594938	-0.836479	-0.199516	-0.00675986	-1.01454	-0.68844	-0.554119	-0.509452	-0.155146	-0.323063	-0.945724	-0.945492	-1.17876	-0.346457	-0.488497	-0.147881	-0.680405	-0.741252	-0.483661	-0.39691	-1.017	-0.772906	-0.625479	-0.334625	-0.0326059	-0.48922	-0.979018	-1.20739	-1.25765	-0.233359
hsa-miR-181d	red	6	-0.337332	-0.0619426	-0.0693765	-0.0549799	-0.0632356	-0.0552147	-0.187557	-0.027439	-0.0921097	-0.378323	-0.129588	-0.360871	-0.121835	0.0422403	-0.090339	-0.0712536	-0.0964309	-0.215633	-0.042636	-0.021038	-0.278318	-0.0132163	0.0319181	-0.106265	-0.180696	0.161007	-0.211968	0.00552005	-0.160363	-0.0682254	-0.0651624	-0.222325	0.0130535	-0.194439	-0.38922	-0.0707059	0.0311403	-0.0121316	-0.00929144	-0.0879195	0.272008	0.0649193	0.0528416	-0.617864	-0.308332	-0.230548	-0.051711
hsa-miR-182	turquoise	1	-0.895742	-0.353619	-0.420269	-0.904681	-0.837724	-0.338631	-0.587471	-0.730657	-0.317862	-1.16848	-0.381377	-0.660038	-0.86645	-0.957725	-0.411382	0.0575691	-0.335127	-0.144196	-0.364597	-0.723142	-0.587691	-0.289643	-0.611448	-0.27874	-0.81896	-0.349809	-0.57823	-0.83593	-0.594458	-1.12682	-0.913857	-0.574785	-0.348165	-0.7775	-0.609243	-0.828449	-0.272205	-0.980115	-0.869369	-0.550348	-0.293958	-0.456088	-0.732074	-0.867802	-0.781829	-0.613513	-0.409671
hsa-miR-183	grey	0	-0.795906	-0.776055	-0.596426	-0.963853	-0.768416	-0.494554	-0.464087	-1.04814	-0.392962	-1.22298	-0.232735	-0.947691	-0.996975	-1.11974	-0.540997	0.0722782	-0.346649	-0.0088784	-0.526767	-0.824734	-0.549647	-0.459735	-0.737115	-0.465463	-0.607561	-0.942243	-0.363778	-0.637417	-0.903466	-1.23343	-0.645837	-0.565706	-0.495577	-0.920157	-0.513609	-1.14169	-0.444015	-0.989651	-1.0549	-0.860711	-0.657651	-0.87869	-0.575896	-0.468183	-0.683633	-0.726038	-0.351211
hsa-miR-184	grey	0	0.00E+00	0.165494	0.420221	0.214675	0.18383	0.100335	0.226285	-0.151535	0.123708	0.577311	-0.145018	0.235554	0.296008	0.266868	0.320353	0.0211908	-0.0226204	-0.149871	0.455322	0.192129	0.00E+00	0.329754	0.00E+00	-0.347649	0.270919	-0.0184864	0.0650945	0.00E+00	0.062702	-0.303097	-0.0072866	-0.0346131	0.0793233	-0.125792	-0.0521958	-0.0126795	0.00E+00	0.147596	0.0657127	0.0122349	-1.02063	0.278627	-0.281089	-0.137143	-0.115885	0.0796527	0.0425721
hsa-miR-185	cyan	14	0.197849	0.0335781	0.038288	0.0831888	0.124653	0.00663485	0.160766	-0.0474967	0.108591	0.00458515	-0.0362371	0.0903188	0.205915	0.226707	0.0969359	0.0568034	0.073037	-0.0843124	-0.0485141	0.0114645	-0.186335	-0.0377731	0.53444	-0.022257	0.383526	0.191094	-0.120275	-0.196821	-0.0722165	-0.201685	-0.0204921	-0.0557077	-0.0594586	0.0912411	-0.0102458	-0.13161	0.000331669	0.00751704	0.146955	-0.00578357	0.00E+00	0.0292623	0.166649	0.305229	0.116779	0.112882	0.0859022
hsa-miR-186	blue	2	-0.0856655	0.202343	0.00E+00	-0.191178	-0.0563663	0.0278365	0.285291	-0.0521681	0.144148	-0.203267	0.226244	0.149069	0.235769	0.337583	0.343797	0.487799	0.326469	0.447648	0.0664858	0.410278	0.245945	-0.156465	0.179567	0.221543	0.111444	0.087449	0.147516	-0.0393964	-0.0716863	-0.538533	0.236252	0.0738931	0.00E+00	0.135946	0.305734	0.576747	0.297143	0.0847036	0.00E+00	0.291811	0.067743	0.356954	-0.133131	0.218919	-0.246753	-0.448511	0.18718
hsa-miR-187	grey	0	-0.0186682	0.0815553	0.00E+00	-0.0678302	-0.0858367	-0.11444	0.00E+00	0.183596	0.0380262	0.0319193	0.289023	-0.606527	0.266017	0.0391086	-0.00616327	-0.252257	0.0890471	-0.161015	0.0780839	0.00E+00	0.282668	-0.198012	0.00E+00	-0.0982456	0.00E+00	0.00E+00	-0.059415	0.00E+00	0.037873	0.00E+00	0.0353071	-0.120464	-0.209144	-0.627202	0.00E+00	0.0439056	-0.0672761	-0.195462	0.248897	-0.135832	0.00E+00	0.182481	0.00E+00	-0.293781	-0.150479	-0.101711	0.721659
hsa-miR-188	grey	0	0.14946	-0.159151	-0.0190156	0.0129539	0.0939412	-0.174469	0.30224	-0.0573278	-0.0372161	0.0290855	-0.0423049	0.0133976	-0.0547767	0.268413	-0.00190754	-0.100732	0.206224	-0.166676	0.00420701	0.0346877	-0.0173132	-0.144293	-0.237227	0.0785495	0.214474	0.206087	0.04329	-0.0343263	-0.256784	-0.14942	-0.0701734	-0.0500457	-0.0206201	0.58873	-0.0725286	-0.0904951	0.00E+00	-0.119588	-0.1092	-0.0925582	-0.0452086	-0.196689	-0.141859	-0.112866	-0.0949144	0.105199	-0.124785
hsa-miR-189	blue	2	0.224359	0.850057	0.546192	0.0628899	-0.0874964	0.4358	0.526718	0.517404	0.490592	0.766554	0.868772	0.377386	0.880826	0.653674	0.617128	0.820887	0.756132	1.17369	0.398655	0.858011	0.589848	0.3351	0.519697	0.322524	0.469744	0.773442	0.0323187	-0.102979	-0.439966	-0.148252	0.478669	-0.35841	0.205785	0.636434	-0.210608	0.306136	0.0851766	0.11877	0.466979	0.359204	0.308757	0.764613	0.255165	-0.233075	-0.181662	-0.297587	0.142839
hsa-miR-18a	turquoise	1	-0.364371	-0.153202	0.235801	-0.00784721	0.0260361	-0.072806	-0.173674	-0.59629	0.160359	-0.545868	0.407634	-0.212868	-0.0474561	-0.086649	0.149007	0.472106	0.535495	0.351078	-0.079214	-0.0550533	-0.0601362	-0.547164	0.0924084	-0.014316	0.218828	-0.350392	-0.519486	-0.474372	-0.640932	-0.682571	0.343913	-0.453947	-0.0303324	-0.146058	-0.0679193	0.415789	0.0190389	-0.323034	0.662405	-0.270002	0.00E+00	-0.193971	-0.0359943	-0.887036	-0.821224	-0.985098	0.1161
hsa-miR-18b	turquoise	1	-0.411321	-0.169785	0.269116	-0.00844504	-0.0655292	-0.058495	-0.0827069	-0.614692	0.176875	-0.282158	0.418074	-0.140391	-0.0631791	-0.0363558	0.152408	0.504107	0.58089	0.36884	-0.0813682	-0.0789606	0.141981	-0.768257	0.0968822	0.022789	0.259628	-0.295002	-0.558737	-0.502377	-0.537587	-0.32595	0.410651	-0.391677	-0.0239798	-0.134164	-0.0245371	0.44965	0.0273901	-0.222902	0.683088	-0.264429	0.433865	-0.216979	-0.130349	-0.873806	-0.832997	-0.854603	0.147388
hsa-miR-190	grey	0	0.00E+00	0.00E+00	0.278829	0.00E+00	0.00E+00	0.0727622	0.00E+00	0.00E+00	0.196263	0.00E+00	0.434503	0.00E+00	0.00E+00	0.00E+00	-0.14546	0.00E+00	0.00E+00	0.0893646	0.00E+00	0.00E+00	0.0952308	-0.211991	0.00E+00	0.00E+00	0.0274441	0.00E+00	-0.0409759	0.00E+00	0.00E+00	0.00E+00	-0.186511	0.00559132	0.5653	0.00E+00	0.339297	0.00E+00	0.303	0.00E+00	0.00E+00	0.00E+00	0.00E+00	0.00E+00	0.00E+00	-0.0531427	0.100409	0.00E+00	-0.276486
hsa-miR-191	purple	10	-0.228654	0.048724	0.0910122	0.00608755	-0.055343	-0.00467141	-0.0706182	-0.277563	-0.00789737	-0.339769	0.106585	-0.129207	-0.134795	0.0391284	0.159899	0.279579	-0.0790737	0.028854	0.153618	-0.164919	-0.16159	-0.026526	0.137307	-0.0226421	0.0163494	-0.0296147	0.0282388	0.157596	-0.0105871	0.247229	0.111965	0.191337	0.187999	-0.354338	0.044806	0.125631	0.0668722	-0.00417905	-0.118665	0.0844921	-0.0269489	0.043816	0.308852	-0.0445004	-0.184611	-0.039136	0.110509
hsa-miR-192	pink	8	0.538618	1.21456	1.15498	-0.65596	0.732872	-0.814892	0.722646	0.497067	0.912122	0.592973	1.26247	0.878249	1.03559	0.146592	1.35101	0.745166	0.748099	0.899341	0.635089	1.00273	0.933311	0.4599	0.52077	0.845776	1.11729	0.564157	0.337351	0.0084006	0.527524	0.67409	0.0400478	0.386007	1.06188	1.04874	0.854267	1.06221	0.755327	0.572261	-0.556755	1.04848	0.447263	0.790597	0.511976	0.522057	0.388518	0.231019	-0.0222091
hsa-miR-193a	blue	2	-0.0947462	-0.00488637	0.338147	-0.695676	-0.312174	0.105315	0.31374	-0.790995	0.316295	-0.388398	0.27388	0.0670121	0.382288	0.526424	0.531688	-0.357412	0.385412	0.227488	0.44391	0.309494	-0.172264	-0.653329	0.0500848	-0.270922	-0.0125838	0.135416	-0.0516428	-0.40746	-0.34226	-0.613779	0.140568	-0.362865	0.387409	0.115546	-0.387094	-0.293127	0.238057	-0.179312	0.584522	-0.173923	-0.0302098	0.248795	-0.0576092	-0.409042	-0.228428	-0.922151	-0.118209
hsa-miR-193b	purple	10	-0.61417	-0.233193	-0.278563	0.224704	-0.280131	0.0759117	-0.0910379	-0.279909	-0.219598	-0.772601	0.0803613	-0.581402	-0.267765	-0.319367	-0.303301	-0.0676257	-0.270737	-0.0662151	-0.0972124	-0.238141	-0.625551	-0.0615622	-0.565045	-0.28796	-0.136699	-0.0974171	-0.245013	-0.125242	-0.133869	-0.255202	0.421867	-0.297714	0.0708285	-0.522347	-0.48819	-0.503234	-0.127672	-0.177352	-0.0536149	-0.134333	0.185607	-0.343856	0.0166095	-0.0787761	-0.363639	-0.283792	-0.830263
hsa-miR-194	pink	8	0.492918	1.08772	1.06383	-0.55349	0.679616	-0.854255	0.65341	0.365109	0.741551	0.48589	1.24506	0.869664	0.949589	0.110385	1.24698	0.578951	0.615035	0.756556	0.430507	0.980389	0.809663	0.45787	0.412905	0.790291	0.99303	0.3447	0.285504	0.127336	0.41443	0.586169	0.0993486	0.537825	0.926019	0.862699	0.927252	0.949369	0.543988	0.545619	-0.761712	0.828686	0.412488	0.500268	0.465459	0.770367	0.42072	0.260119	-0.101364
hsa-miR-195	turquoise	1	0.798294	1.12751	1.14056	-0.0238209	0.471608	0.667852	1.08519	0.750837	0.798186	0.989008	0.383804	0.512239	1.18929	0.823604	0.756954	0.918512	1.05846	0.840813	0.74371	0.948908	1.08876	0.554758	0.695067	0.956395	1.09302	1.22804	0.213174	0.667304	0.757947	0.335657	0.112246	0.486399	0.447514	1.09368	0.260701	1.0694	1.06155	0.602048	0.738714	1.19474	0.53912	1.05138	0.535019	0.109591	0.70329	0.280025	0.380357
hsa-miR-196a	turquoise	1	0.00E+00	-0.0735463	0.0290691	0.0331936	-0.00520254	0.357196	0.509656	-0.00244844	-0.0939884	-0.326423	0.0234642	-0.338306	0.675278	0.426828	0.0523583	-0.00181961	0.0259806	-0.223173	0.166369	0.909665	-0.509998	-0.0193022	0.265294	0.108233	0.582256	0.710914	-0.311584	0.148238	-0.774338	-0.0952186	-0.102008	-0.149542	-0.00987535	0.0402953	-0.29426	0.390286	0.0195467	0.0236647	0.0456345	-0.0520392	0.00E+00	-0.214896	0.197653	-0.686276	-0.501931	-0.0963962	0.0485518
hsa-miR-196b	turquoise	1	-0.274724	-0.0652138	-0.126708	-0.0101395	-0.0804431	0.0718011	-0.494373	-0.124376	-0.0915603	-0.727215	-0.026994	-0.337046	0.589241	0.162506	0.170164	0.214552	-0.0375128	0.0809486	-0.0123006	0.766584	-0.111851	-0.344036	-0.0206582	-0.0718085	0.484111	-0.387325	-0.294652	-0.314571	-0.237239	-0.137549	-0.148177	-0.161966	0.0514706	-0.565608	-0.317645	-0.0640182	0.00490161	-0.124006	-0.146737	-0.551982	0.00E+00	-0.354653	-0.181612	-0.786792	-0.813209	-0.574839	-0.167645
hsa-miR-197	grey	0	0.0437882	-0.293411	-0.0800168	0.00E+00	0.157105	0.0185602	-0.28078	0.0183877	-0.0600866	0.0309645	-0.0584493	-0.32405	0.338515	0.349945	0.160151	0.365032	0.143883	-0.0821832	-0.071481	0.0965235	0.00E+00	0.512294	0.00E+00	0.0413985	0.116711	0.200228	-0.0193443	0.198893	0.12406	0.0562526	0.119063	0.0803933	-0.111469	0.0569724	-0.220863	0.336522	-0.00439961	0.10406	0.134443	-0.0534293	-0.59652	-0.0776979	0.522292	0.255413	0.161529	-0.475893	0.203341
hsa-miR-198	turquoise	1	0.465639	-0.0906506	0.012354	-0.0420285	0.0492724	-0.098689	-0.194266	-0.0326067	0.125076	0.17859	-0.0797202	0.0519197	0.0323725	0.280572	-0.0988846	-0.182591	-0.143023	-0.166174	0.0077047	0.198735	0.547012	0.00845879	0.319339	-0.0604859	0.464588	-0.0443319	0.0173565	0.078736	0.214873	0.5222	-0.0789332	-0.0121039	-0.0823743	-0.115373	0.00E+00	-0.151325	-0.0927692	0.0380977	0.0245448	-0.0363031	-0.174862	-0.352659	0.366037	0.266443	0.273805	0.402861	0.0991006
hsa-miR-199a	blue	2	0.844075	1.2294	1.23548	0.0346348	0.868881	1.37061	0.956123	0.601033	1.32374	0.826365	1.29552	0.702736	0.948178	1.25327	0.681659	0.911695	1.21918	1.3709	0.981352	1.28657	0.908171	0.713379	1.14563	1.16216	0.909518	1.60261	0.854287	0.938005	0.67436	0.341131	0.481375	0.775737	1.53614	0.873635	0.681599	1.13767	0.907174	1.23689	1.14432	1.05366	1.40109	1.36812	0.670456	0.857263	0.738969	0.106763	0.524485
hsa-miR-199b	turquoise	1	0.741095	1.20281	1.06436	-0.2153	0.624302	1.15969	0.668133	0.633788	1.08255	0.895187	1.29302	0.465761	1.53059	1.20767	0.535956	0.827681	1.21482	1.40061	0.699413	1.31655	1.27798	0.489742	1.24429	1.2212	1.00949	1.48433	0.776507	0.769305	0.644396	-0.138228	0.419461	0.668093	1.42766	0.896718	0.686881	1.26642	0.957208	1.27123	1.24492	1.38841	1.63625	1.47218	0.590358	0.31569	0.740091	0.14897	0.805541
hsa-miR-19a	blue	2	-0.262102	-0.296679	0.173632	-0.678696	-0.457915	-0.245605	-0.0484049	-0.738333	0.00129449	-0.26813	0.206561	-0.200888	-0.00755435	0.0726657	0.202702	-0.177898	0.223949	0.198618	0.0840465	-0.126363	-0.0616638	-0.79323	-4.65E-05	-0.334923	0.11217	-0.370779	-0.762637	-1.06184	-0.671124	-0.612542	-0.164264	-0.693223	0.00620166	-0.0376808	-0.245727	0.063381	-0.384251	-0.652184	0.340266	-0.302987	0.273183	-0.19753	-0.214216	-0.790313	-0.643591	-0.957999	0.265328
hsa-miR-19b	blue	2	-0.406055	-0.58042	-0.0698722	-0.84126	-0.619328	-0.377106	-0.0502293	-1.05501	-0.247045	-0.269659	0.140987	-0.174486	-0.199343	-0.299123	-0.0375132	-0.422073	-0.0720304	0.0469588	-0.0771289	-0.349417	-0.455926	-0.908795	-0.0955924	-0.535744	-0.0392518	-0.581941	-0.752633	-1.05285	-0.796504	-0.922652	-0.173479	-0.701557	-0.0425628	0.0117474	-0.273885	-0.339654	-0.530952	-0.679541	-0.100589	-0.466039	-0.216513	-0.524418	-0.525748	-0.649753	-0.764651	-1.07497	-0.0106647
hsa-miR-200a*	pink	8	0.288847	0.678528	0.573539	0.00E+00	-0.0180514	0.239612	0.00612004	0.60065	0.594998	0.218922	0.291809	0.34745	0.79046	0.0877817	0.772035	0.365935	0.747002	0.980265	0.162262	0.402324	-0.193777	0.192012	0.263862	0.538937	0.494237	0.00E+00	0.083636	-0.388672	-0.182204	-0.231225	0.241882	0.529341	-0.00562403	0.568098	0.043959	0.430533	0.0396725	0.119151	0.00E+00	0.602805	0.00E+00	1.05438	-0.172734	0.74726	0.0694454	-0.194429	-0.153558
hsa-miR-200b	pink	8	0.0621128	0.247978	0.415594	-0.430687	-0.02038	0.013297	0.474427	0.776032	0.5175	-0.129141	0.722863	0.389307	0.497607	-0.181826	0.73643	0.652099	0.281626	0.510686	0.324357	0.453952	-0.0597597	0.37356	-0.122816	0.209715	0.473021	-0.445639	0.044028	0.0376959	0.109859	0.336757	0.156968	0.318414	0.334801	0.315024	0.00E+00	0.238583	0.265982	0.0258683	-1.49631	0.430723	0.341019	0.505449	0.290328	0.109505	0.171837	-0.016003	-0.61329
hsa-miR-200c	pink	8	-0.0203097	0.496638	0.479462	0.629594	0.274742	0.571366	0.290003	0.517635	0.204086	-0.0763624	0.715928	0.0781429	0.403996	-0.460462	0.58496	0.266973	0.417242	0.38616	0.503232	0.236148	-0.0320553	0.260153	-0.102489	0.199336	0.288118	0.0286961	0.110977	0.319313	0.28754	0.348493	0.395426	0.351784	0.300092	0.126763	0.269266	0.327496	0.240851	0.230286	-1.1911	0.439577	0.800234	0.146948	0.129817	0.257783	0.197317	0.0318632	-0.69071
hsa-miR-202*	grey	0	0.00E+00	0.00E+00	0.00E+00	0.00E+00	0.00E+00	0.00E+00	0.00E+00	0.00E+00	0.00E+00	0.00E+00	-0.2341	0.00E+00	-0.507835	0.00E+00	0.00E+00	0.00E+00	0.00E+00	0.00E+00	0.00E+00	-0.088237	0.00E+00	0.00E+00	-0.477005	0.00E+00	0.00E+00	0.00E+00	0.00E+00	-0.127056	0.00E+00	0.00E+00	0.00E+00	0.00E+00	0.00E+00	0.0423774	0.00E+00	0.00E+00	0.00E+00	0.00E+00	0.00E+00	0.00E+00	0.00E+00	0.00E+00	0.00E+00	0.00E+00	0.00E+00	0.00E+00	0.00E+00
hsa-miR-203	pink	8	0.295389	0.738028	0.0197522	0.260737	-0.0779968	0.249364	0.0451504	-0.243057	0.211366	-0.140729	0.0475991	-0.0445926	0.14898	-0.270437	0.463013	0.656998	0.161143	0.156849	0.704131	0.176786	-0.0227572	0.754877	0.138128	0.553067	-0.269308	-0.584559	-0.122669	-0.198314	0.113483	1.06766	-0.0736643	0.156016	0.224363	0.175509	0.00E+00	0.3722	0.404575	0.00694732	-0.670068	0.691581	-0.0392383	1.44111	0.528771	-0.417394	-0.0378021	0.17827	-0.742714
hsa-miR-204	magenta	9	0.00E+00	0.00E+00	-0.200619	0.00E+00	0.286645	0.00E+00	-1.216	0.00E+00	0.00E+00	0.465507	-0.557136	0.00E+00	0.246936	-0.0924152	0.00E+00	0.641829	0.00E+00	0.00E+00	-0.0938209	-0.697214	0.295619	0.201425	-0.191134	0.00E+00	0.0582075	-0.302834	0.425263	0.00E+00	0.377497	0.00E+00	0.00E+00	-0.248818	0.00501679	0.358817	0.00729556	0.00E+00	1.50688	-0.377086	0.00E+00	0.751135	0.215999	-0.117233	0.203883	0.283134	0.760018	-0.495041	0.756904
hsa-miR-205	black	7	-1.85029	-1.89096	-1.75911	0.229471	-1.8807	-0.232747	-1.85549	-0.936505	-2.10709	-1.78594	-0.823076	-1.57775	-2.19165	-1.59242	-1.86783	-1.76307	-0.539426	-0.825278	-1.20823	-1.01789	-1.66321	-1.63069	-1.82709	-1.76775	-1.80929	-0.550708	1.20332	-0.78722	-1.91298	-1.50179	0.0736822	-1.05983	-1.31434	-0.90382	-0.951008	-1.9495	0.21002	-1.54414	-1.97367	-0.256814	-1.66489	-1.67748	-1.07348	-2.01599	-0.923939	-0.989698	-1.6422
hsa-miR-206	lightcyan	16	-0.563216	0.140691	-0.0302424	0.0206341	0.0801687	-0.128937	-0.438782	-0.0180442	-0.135858	0.00784356	-0.151395	-0.388548	-0.0264875	-2.68229	-0.159031	-0.272692	-0.0656956	-0.1942	0.0350442	0.00E+00	0.00E+00	-0.430887	0.00E+00	-0.437204	0.00E+00	-0.417415	-0.0938434	0.0175837	-0.0912548	0.0897604	-0.0872023	-0.123459	-0.0508792	-0.302324	-0.0907155	-0.181105	-0.0923934	-0.0178169	-0.155123	-0.120076	0.00E+00	-0.111775	-0.239585	-0.150389	-0.220503	0.0201805	-0.0796198
hsa-miR-208	grey	0	0.00E+00	-0.246915	0.00E+00	0.00E+00	0.00E+00	0.199351	-0.22981	0.0270563	0.00E+00	0.00E+00	0.0550123	0.00E+00	0.191534	0.00E+00	0.353245	0.00E+00	0.00E+00	0.00E+00	0.00E+00	0.00E+00	0.00E+00	0.00E+00	-0.308762	0.00E+00	0.0135873	0.00E+00	0.00E+00	-0.0262056	0.00E+00	0.00E+00	-0.210681	-0.244964	0.00E+00	0.00E+00	-0.0420138	-0.0702097	0.00E+00	-0.240738	0.00E+00	0.00E+00	0.00E+00	0.00E+00	0.00E+00	0.0386607	0.00E+00	-0.482271	0.00E+00
hsa-miR-20a	turquoise	1	-0.436554	-0.123459	0.00E+00	-0.0950644	-0.140164	0.0674323	-0.4242	-0.596071	0.00116285	-0.27133	0.135766	-0.461528	0.10791	0.0012814	0.0486399	0.205045	0.356549	0.196095	-0.0784197	-0.042202	0.0204902	-0.234091	-0.0464191	0.117041	0.118677	-0.259735	-0.568891	-0.589549	-0.359421	-0.771098	-0.0114262	-0.543764	0.0853238	-0.188318	0.00E+00	0.388339	-0.078919	-0.117296	0.00E+00	-0.103348	0.0826395	0.104262	-0.221775	-0.928519	-0.740509	-0.729948	0.0492441
hsa-miR-20b	turquoise	1	-0.27094	-0.0242989	0.0864101	-0.0519529	-0.0261203	0.137143	-0.0413151	-0.516959	0.221637	-0.217328	0.158006	-0.353638	-0.0211691	0.142782	0.145258	0.462828	0.427828	0.0832054	-0.0287212	0.0529743	0.0142658	-0.2029	0.231915	0.2672	0.217753	-0.115728	-0.485065	-0.460373	-0.270451	-0.536307	0.0653699	-0.387017	-0.00321483	-0.00674176	-0.352797	0.47676	0.0502483	-0.0158281	0.540353	-0.00268452	0.724113	0.122459	-0.23494	-0.862639	-0.688437	-0.649142	0.0523296
hsa-miR-21	blue	2	-0.515541	-0.320562	0.00E+00	-1.3085	-0.819383	0.152187	0.251851	0.00E+00	0.357035	-0.0586281	-0.0169884	0.0122784	0.521777	0.454105	0.449895	-0.0738476	-0.264467	0.0038406	-0.126928	0.375226	0.135781	-0.771923	0.0652507	0.0241944	-0.0606549	0.411817	-0.262367	-0.666831	-0.695916	-0.811191	-0.584909	-0.549755	0.474401	0.547481	0.00E+00	-0.0869144	-0.295831	-0.474191	0.00E+00	-0.182761	0.431978	-0.152175	-0.316884	-0.809489	-0.618324	-1.21343	-0.38042
hsa-miR-210	blue	2	-0.726281	-0.489443	-0.388842	-0.543435	-0.506916	-0.0428827	-0.0141144	-0.781967	-0.0326473	-0.765185	-0.161764	-0.366094	-0.437347	-0.666106	-0.430465	-0.188541	-0.645133	-0.571661	-0.339428	-0.510288	-0.395876	-0.803326	-0.578378	-0.47495	-0.397523	-0.573596	-0.213525	-0.669789	-0.8379	-0.796167	-0.410865	-0.335587	-0.205174	-0.406651	-0.346051	-0.676897	-0.388725	-0.506172	-0.21488	-0.598018	-0.540657	-0.427913	-0.745021	-0.321066	-0.367342	-0.897694	-0.772031
hsa-miR-211	yellow	4	0.00E+00	0.00E+00	0.0365613	0.117888	0.321651	0.00E+00	0.00E+00	-0.00975274	0.150419	0.00E+00	-0.0124347	-0.0125985	0.00E+00	-0.0118891	0.217019	0.00E+00	0.0874595	-0.137805	0.031136	0.00E+00	-0.53467	0.00E+00	0.00E+00	0.00E+00	0.00E+00	0.00E+00	0.141519	0.00E+00	0.00E+00	0.381607	0.0637507	-0.0384936	-0.0176871	0.00E+00	-0.00998865	0.00E+00	0.0475929	-0.0339013	0.165611	0.00E+00	0.00E+00	0.00E+00	0.00E+00	-0.380124	-0.162944	-0.0589413	-0.0420158
hsa-miR-212	turquoise	1	0.292632	0.22249	-0.031076	-0.0694361	-0.0782434	-0.0331409	0.117656	-0.114644	-0.200191	-0.0908896	0.130841	-0.0837752	0.536309	0.427599	-0.049252	0.0209641	-0.137381	0.311974	-0.10674	0.431747	-0.176939	-0.179161	0.582047	-0.170185	0.365312	0.161769	-0.0444433	-0.558352	-0.0357229	-0.335326	-0.0133862	-0.0246386	0.134687	0.279769	-0.229896	0.0937156	-0.0158228	-0.498274	0.0644327	0.159877	0.645536	0.0194264	0.00E+00	0.035458	-0.272839	-0.159162	0.0746473
hsa-miR-214	grey	0	0.777579	0.498322	0.0903588	0.00683087	0.211904	0.397195	0.744189	0.296071	0.356103	0.422808	-0.0238893	0.258944	0.911067	1.04661	0.203043	0.334809	0.484991	0.21949	0.106666	0.998394	0.813277	0.487429	1.04779	0.622438	0.877594	1.31306	0.190679	1.07726	0.29402	1.20094	-0.0475643	0.151239	0.331994	0.576515	0.00E+00	0.37683	0.179605	0.818227	0.595559	0.332144	0.773712	0.570432	0.598807	0.55444	0.581601	0.636484	0.209664
hsa-miR-215	pink	8	0.304913	1.46735	1.0912	-0.72605	0.690702	-0.717837	0.604472	0.510367	0.907071	0.18435	1.23895	0.969257	0.789854	-0.0969502	1.45738	0.661846	0.674108	0.854335	0.503229	1.13669	1.03524	0.422366	0.286528	1.06426	0.881647	0.194135	0.280696	-0.176188	0.335899	0.463242	0.0523711	0.335966	1.004	1.02159	0.891244	1.16036	0.690796	0.480164	-0.577053	0.877528	0.171994	0.472875	0.340671	0.514535	0.25158	0.131	-0.19262
hsa-miR-216	turquoise	1	0.00E+00	0.00E+00	-0.113973	0.00E+00	0.00E+00	0.120103	0.205606	-0.0842819	0.00E+00	0.00E+00	-0.249341	0.0352169	0.307326	0.110909	0.225591	0.00E+00	-0.18107	0.00E+00	-0.154215	0.00E+00	-0.204926	0.00E+00	0.00E+00	0.00E+00	0.103589	0.00E+00	-0.33462	-0.282265	0.00E+00	-0.103551	0.0581268	-0.120741	-0.433653	0.226808	-0.135942	0.00E+00	-0.133204	0.00E+00	-0.312683	0.00E+00	0.00E+00	0.041645	0.00E+00	0.208006	-0.310218	-0.590953	1.23619
hsa-miR-217	grey	0	-0.50579	0.00E+00	0.00E+00	0.00E+00	0.00E+00	0.00E+00	0.00E+00	0.00E+00	0.00E+00	0.00E+00	0.00E+00	0.00E+00	0.00E+00	0.00E+00	0.00E+00	0.00E+00	0.00E+00	0.00E+00	0.00E+00	0.117268	0.00E+00	0.00E+00	0.00E+00	0.00E+00	0.00E+00	0.00E+00	0.00E+00	0.00E+00	0.00E+00	0.00E+00	0.00E+00	0.00E+00	0.00E+00	0.00E+00	0.00E+00	0.00E+00	0.00E+00	0.00E+00	-0.0577998	0.00E+00	0.00E+00	0.00E+00	0.00E+00	0.00E+00	0.00E+00	0.00E+00	0.847998
hsa-miR-218	brown	3	0.291991	0.507676	0.274651	0.0209198	-0.0171676	0.39996	0.288693	0.369775	0.280794	0.0883458	0.519439	-0.142226	0.452828	0.311317	-0.100677	0.839325	0.485507	0.554947	0.504065	0.348339	0.00E+00	0.00E+00	0.00E+00	0.00E+00	0.00E+00	0.252011	0.3562	0.00E+00	-0.180848	0.00E+00	0.753815	0.153787	0.740114	0.537311	0.304562	0.61752	0.43486	0.416057	0.660042	0.00453383	0.00E+00	0.214046	0.00E+00	0.315736	0.473242	0.307033	0.557457
hsa-miR-219	turquoise	1	0.039747	-0.0710156	0.00E+00	0.00E+00	0.00E+00	-0.622467	-0.080519	0.00E+00	-0.318124	0.00E+00	0.00E+00	0.00E+00	0.0715282	-0.316358	0.241035	-0.0593566	0.42053	-0.146843	0.00E+00	0.00E+00	0.00E+00	0.00E+00	0.00E+00	0.00E+00	0.00E+00	0.00E+00	-0.642643	0.00E+00	0.126402	0.00E+00	-0.370173	-0.576388	0.00E+00	0.00E+00	0.238351	-0.468111	-0.20611	0.00E+00	0.00E+00	0.0281829	0.00E+00	0.00E+00	-0.630869	-0.52381	-0.976932	-0.926467	0.0659757
hsa-miR-22	blue	2	0.240046	0.225933	0.329921	-0.328148	-0.00329334	0.147534	0.148177	-0.202051	0.0262229	-0.0515185	0.276543	0.00764651	-0.0116786	0.194215	-0.0543713	-0.121889	-0.0351756	0.167121	0.211524	0.12087	0.0670904	0.0453541	0.388388	-0.0311958	-0.0841442	0.205256	0.188279	-0.124262	-0.114321	-0.180352	0.113191	0.0682064	0.36856	0.159262	-0.00525254	-0.213397	0.0356038	0.0618399	0.136947	0.0682916	0.0710377	0.132436	0.273952	0.344992	0.0737078	-0.150257	-0.330729
hsa-miR-220	magenta	9	0.00E+00	0.00E+00	0.00E+00	0.00E+00	0.00E+00	0.00E+00	0.00E+00	0.00E+00	0.00E+00	0.00E+00	0.00E+00	0.00E+00	0.00E+00	0.00E+00	0.00E+00	0.00E+00	0.00E+00	0.00E+00	0.00E+00	-2.2617	-0.258298	0.00E+00	0.00E+00	0.00E+00	0.00E+00	-0.359172	0.00E+00	0.00E+00	0.00E+00	0.00E+00	0.00E+00	0.00E+00	-0.09245	0.00E+00	0.00E+00	0.00E+00	0.00E+00	0.00E+00	0.00E+00	0.00E+00	0.00E+00	0.00E+00	0.00E+00	0.00E+00	0.00E+00	0.00E+00	0.00E+00
hsa-miR-221	turquoise	1	-1.1827	-0.980177	-0.774362	-1.49009	-1.19515	-0.0724608	-0.972855	-1.28396	-0.950931	-1.05371	-0.902879	-1.01366	-1.07256	-1.0467	-0.696547	-0.581004	-1.17372	-0.651207	-0.136976	-0.892287	-1.09154	-1.01944	-0.978793	-0.911994	-1.03677	-0.81579	-0.802876	-0.93188	-1.15769	-1.44826	-1.19936	-0.82322	-0.584803	-0.853558	-0.818407	-0.777126	-1.04895	-1.08263	-0.232188	-0.921474	-0.59084	-1.21977	-1.08787	-1.15049	-1.26537	-1.27896	-1.54321
hsa-miR-222	turquoise	1	-1.20838	-0.838867	-0.717343	-1.50604	-1.03406	-0.00431209	-1.11593	-1.07593	-0.880294	-1.14171	-0.900913	-1.06343	-1.02972	-1.04059	-0.702824	-0.630564	-1.18439	-0.66168	-0.124044	-0.860438	-1.04322	-0.89449	-0.931318	-0.971299	-1.02999	-0.774595	-0.83008	-0.878451	-1.08383	-1.31103	-1.25006	-0.852387	-0.608564	-0.924915	-0.856626	-0.800057	-0.959586	-0.995404	-0.356072	-0.861099	0.00E+00	-1.21175	-1.0219	-1.11593	-1.21967	-1.12547	-1.63367
hsa-miR-223	turquoise	1	1.30955	0.762198	1.18618	1.35656	1.35308	1.52822	1.19441	0.897416	1.36301	0.872447	0.299291	1.10209	1.17318	1.98673	0.92907	0.883965	1.3368	1.39908	0.904103	1.33723	1.60046	1.16321	1.52914	1.43477	1.11188	1.2212	0.939467	1.3627	1.34789	1.57312	0.90622	1.35479	1.05682	0.695172	0.701933	1.66157	1.44257	1.36088	1.68505	1.26308	1.39508	1.77522	1.87576	0.286375	0.664859	1.17173	1.61635
hsa-miR-224	turquoise	1	0.25642	1.14259	0.605703	1.73324	1.00101	0.705617	0.00E+00	0.343552	0.676724	0.487276	0.22702	0.6245	1.02421	0.471765	0.28279	1.66468	0.67188	0.00E+00	1.30365	1.35882	0.786487	0.0995848	0.553807	1.68816	0.414684	1.11662	0.707642	1.34729	0.237634	0.570307	1.70776	0.631072	1.02055	0.358125	1.01216	0.977468	1.65333	0.935209	1.45929	0.987458	1.37059	0.964417	0.00E+00	0.019672	0.507261	0.531469	0.94114
hsa-miR-23a	turquoise	1	-0.00884994	0.138773	0.188908	-0.290468	-0.11482	0.329781	-0.027227	-0.131062	0.122092	-0.0555037	0.202358	-0.137012	0.132571	0.136304	0.0555671	0.240664	0.0969041	0.215385	0.114767	0.329873	0.108792	0.0287156	0.108742	0.10178	0.248935	0.354347	0.147999	0.183798	-0.0188063	0.0903683	0.193328	0.229499	0.273831	-0.0802173	-0.239325	0.107518	0.072294	-0.000142993	0.156546	0.123933	0.523308	0.236988	0.0800608	-0.598387	-0.23117	-0.360471	-0.184659
hsa-miR-23b	turquoise	1	-0.0455389	0.355131	0.329475	-0.162112	0.0188722	0.480904	0.119931	0.0665431	0.284207	0.129762	0.316472	-0.0289383	0.354709	0.193758	0.18361	0.524308	0.299106	0.373769	0.251407	0.483326	0.214118	0.134884	0.216649	0.273163	0.318068	0.602031	0.211469	0.372281	0.158602	0.157693	0.1963	0.329372	0.39561	0.0147484	-0.0363137	0.255195	0.273428	0.199672	0.272022	0.32066	0.598888	0.369811	0.263278	-0.489889	-0.0451621	-0.18046	0.0062576
hsa-miR-24	turquoise	1	-0.0919609	0.176485	0.267801	-0.399886	-0.134036	0.257488	0.18773	-0.218865	0.214347	0.0744059	0.156008	0.073072	0.143944	0.111179	0.0801796	0.35073	0.188344	0.392103	0.140437	0.250585	0.0385359	0.0804839	0.374537	0.183109	0.109333	0.39024	0.145744	0.122218	-0.0671886	-0.00792553	0.0803327	0.0927616	0.413414	0.00672663	-0.183184	0.0576858	0.114901	0.0318648	0.160192	0.117267	0.38051	0.305394	0.434749	-0.203186	0.00181723	-0.374817	-0.118563
hsa-miR-25	turquoise	1	-0.210283	0.0239366	0.25444	-0.227479	-0.000115734	-0.0345831	-0.0218601	-0.229309	-0.0493035	-0.269785	0.264045	-0.0753183	0.0606766	0.00403403	0.0410753	0.155798	0.150332	0.131675	0.119414	0.320822	-0.117172	-0.165332	0.270945	0.0617527	-0.0996435	0.0665581	-0.111265	0.364115	-0.114384	-0.205357	0.225236	-0.000909776	0.140825	-0.167456	-0.197433	0.171692	0.276245	0.0795645	0.154878	-0.036646	0.359127	-0.108773	-0.208963	-0.0507244	-0.395864	-0.33697	0.0272142
hsa-miR-26a	turquoise	1	0.363423	0.495292	0.38271	-0.0408089	0.15912	0.474852	0.545388	0.00644833	0.249201	0.487169	0.262295	0.0481034	0.428812	0.516888	0.274072	0.361904	0.558319	0.56397	0.20403	0.642119	0.517397	0.245044	0.3205	0.454274	0.363805	0.71786	0.17238	0.288778	0.310143	0.151926	0.139775	0.291414	0.581919	0.479763	0.16888	0.353153	0.447556	0.315918	0.294533	0.536611	0.461924	0.494328	0.286925	0.0562627	0.34435	-0.0439348	0.326259
hsa-miR-26b	turquoise	1	0.547503	0.691186	0.661812	-0.142467	0.0261806	0.549454	0.594025	0.120699	0.654	0.443167	0.268567	0.136931	0.684765	0.820473	0.753574	0.5453	0.612345	0.44901	0.278465	0.710912	0.707609	0.181062	0.357856	0.53866	0.516104	0.633062	0.15716	-0.019764	0.432037	0.153866	0.19781	0.273404	0.532046	0.492698	0.157538	0.897443	0.714181	0.138425	0.79205	0.78417	0.397875	0.878871	0.593998	-0.421091	0.0957248	-0.146784	0.321255
hsa-miR-27a	blue	2	0.013969	0.147094	0.328552	-0.562905	-0.329703	0.296694	-0.0756409	-0.275953	0.244422	-0.0256907	0.253578	-0.22465	0.100256	0.227642	0.205237	0.14527	0.196923	0.358207	0.0986297	0.127731	0.345845	-0.0686661	0.116124	0.0875382	0.065838	0.293201	-0.169289	-0.165083	-0.235537	-0.26426	-0.227438	-0.250975	0.290901	-0.129845	-0.344356	0.155124	0.0536897	-0.101865	0.347926	0.0493381	0.173929	0.549759	0.0533621	-0.280687	-0.340616	-0.610662	-0.0443224
hsa-miR-27b	blue	2	0.114333	0.468972	0.507806	-0.399018	-0.103725	0.400334	0.320856	-0.0550363	0.435515	0.2228	0.215586	0.111639	0.473738	0.374312	0.442584	0.500897	0.347609	0.492433	0.39742	0.445736	0.402527	0.0286757	0.209166	0.288832	0.233574	0.480948	-0.101262	0.0575162	0.0343989	-0.0960714	-0.1673	-0.190689	0.350901	0.134664	-0.313783	0.267643	0.422147	0.082823	0.427824	0.344068	0.517691	0.577475	0.233128	0.0161328	-0.112712	-0.437056	0.0736663
hsa-miR-28	turquoise	1	-0.0855687	0.38365	0.253269	-0.0833897	0.0937384	0.176784	0.237619	-0.0266296	0.276158	-0.0650373	0.168598	-0.106485	0.212029	0.206081	0.367068	0.167949	0.341897	0.239487	0.0773537	0.285169	0.0853764	0.123302	0.0143722	0.2222	0.31312	0.303469	0.102961	0.224014	0.130516	0.320804	0.232199	0.191246	0.319507	0.202913	0.00413672	0.225542	0.292205	0.131495	0.483998	0.282488	0.375236	0.271929	0.221102	-0.259908	0.0115163	-0.196188	-0.356143
hsa-miR-296	turquoise	1	0.714395	0.193167	0.248593	0.808087	0.101634	0.411358	0.50036	0.111049	0.122241	0.200189	0.0290174	0.181853	0.549637	-0.261526	0.0179396	0.217475	0.32629	0.605928	-0.143427	0.284614	0.246861	0.22309	0.0889595	0.303677	0.171923	-0.0164905	0.168241	0.216316	0.179753	-0.0706269	0.303713	0.0546145	0.0554132	0.327469	0.188956	0.178719	0.641251	0.194647	0.59794	0.150972	-0.49109	0.0907846	-0.201302	0.50755	0.250108	0.295387	0.0478123
hsa-miR-299-5p	brown	3	-0.834315	0.561134	0.00E+00	0.00E+00	1.17436	0.399831	0.00E+00	0.00E+00	0.392439	0.281276	0.205162	0.00E+00	0.211694	0.326511	0.00E+00	0.00E+00	0.281655	0.00E+00	0.00E+00	0.533616	0.00E+00	0.00E+00	0.00E+00	0.00E+00	0.15328	0.00E+00	0.119085	0.00E+00	0.380092	0.00E+00	0.00E+00	0.348234	0.262409	0.00E+00	0.00E+00	0.396601	0.00E+00	0.350441	0.669753	0.22935	-0.106037	0.330836	0.249729	0.00E+00	0.155619	0.00E+00	0.487866
hsa-miR-29a	blue	2	-0.857807	-0.945625	-0.702297	-1.81286	-1.15113	-0.58884	-0.741351	-1.23131	-0.956611	-0.800908	-0.69524	-0.934206	-0.65067	-0.801113	-0.680154	-0.84955	-0.985593	-0.501099	-1.09092	-0.797211	-0.842166	-1.14325	-0.893746	-0.772434	-0.901878	-0.631315	-0.7696	-1.07781	-0.987954	-1.41323	-1.33939	-0.993037	-0.27877	-0.570387	-0.615607	-0.79248	-0.95932	-0.933466	-0.319368	-0.664777	-0.557143	-0.842354	-1.41038	-0.552175	-1.03933	-1.54876	-1.53036
hsa-miR-29b	blue	2	-0.869304	-1.40649	-0.682913	-2.3543	-1.72115	-1.12258	-0.674181	-1.60698	-1.02663	-0.976487	-0.803134	-0.94968	-0.721905	-0.917012	-0.680616	-1.25583	-1.254	-0.389252	-1.13333	-1.20344	-0.870881	-1.72416	-1.11963	-1.26825	-1.21464	-0.961893	-1.13378	-1.97848	-1.41207	-1.90121	-1.68119	-1.42415	-0.621097	-0.546417	-0.765259	-1.27919	-1.25105	-1.93118	-0.535018	-1.10876	-1.24667	-1.10485	-1.49727	-1.42767	-1.25152	-1.86085	-1.42635
hsa-miR-29c	blue	2	-0.0818935	-0.247708	0.267609	-1.17261	-0.505636	-0.399955	0.477076	-0.621775	-0.124315	0.0430956	-0.741575	-0.0864276	0.197575	0.217642	0.213032	-0.305892	-0.110373	0.19644	0.0222648	0.05478	0.123081	-0.866819	0.109045	-0.237071	-0.126512	0.0980595	-0.986181	-0.935199	-0.26951	-1.19765	-1.4985	-1.21764	-0.489184	0.298601	-0.72424	-0.0148068	-0.172804	-0.717442	-0.198857	0.0187743	-0.0584449	-0.135955	-0.542972	0.367312	-0.0199485	-0.781918	-0.622644
hsa-miR-301	blue	2	-0.412812	-0.346106	0.0752082	-0.661158	-0.612284	-0.221635	-0.246343	-0.941614	0.157034	-0.767819	-0.21543	-0.53695	0.1048	-0.164702	-0.147168	-0.219833	0.128322	0.322447	-0.338477	-0.319287	-0.344748	-0.959209	-0.0496413	-0.563762	-0.17961	-0.0699236	-0.889216	-0.901121	-1.47937	-1.46726	0.13352	-0.871357	-0.293702	-0.306344	-0.604955	-0.308643	-0.229026	-1.42303	0.457871	-0.641568	0.00E+00	-0.28591	-0.0751723	-1.42547	-1.05596	-1.30751	0.0512626
hsa-miR-302a*	grey	0	-0.335653	0.00E+00	0.00E+00	0.191305	0.00E+00	-0.432552	-0.5104	0.00E+00	-0.389394	0.00E+00	-0.396582	0.116464	0.00E+00	-0.0157431	0.00E+00	0.00E+00	0.301995	-0.376116	0.00E+00	-0.0667436	-0.237393	0.00E+00	0.00E+00	0.00E+00	0.00E+00	0.00E+00	-0.544472	-0.0319662	0.00E+00	0.00E+00	-0.178663	-0.109251	-0.0461933	0.00E+00	-0.251027	0.00E+00	0.12088	0.00E+00	0.00E+00	0.00E+00	0.00E+00	0.00E+00	0.00E+00	-0.238703	0.00E+00	0.166619	0.218707
hsa-miR-302b*	salmon	13	0.00E+00	0.00E+00	0.00E+00	0.00E+00	0.00E+00	0.148714	0.00E+00	0.00E+00	0.00E+00	0.00E+00	-0.173341	0.00E+00	0.00E+00	0.0807325	0.00E+00	0.00E+00	0.00E+00	0.00E+00	0.00E+00	0.00E+00	0.00E+00	0.00E+00	0.00E+00	0.00E+00	0.00E+00	0.00E+00	0.00E+00	0.00E+00	0.00E+00	0.00E+00	0.00E+00	-0.0330337	-0.463165	-0.0740472	0.286559	0.00E+00	0.00E+00	0.00E+00	0.00E+00	0.00E+00	0.00E+00	0.00E+00	0.00E+00	0.21671	-0.320729	0.00E+00	0.0372544
hsa-miR-302c*	brown	3	-0.473543	0.0630586	-0.187657	0.0772622	0.363026	0.109144	0.00E+00	-0.0754969	-0.224025	0.144774	-0.00321189	0.0740745	0.239246	0.0435994	-0.0869629	-0.0687325	-0.24655	-0.173538	-0.192377	0.207402	0.00E+00	0.0844324	0.0912024	-0.226547	0.00E+00	0.00E+00	0.119427	-0.475961	-0.345103	0.00E+00	-0.00990945	-0.0298679	-0.0336046	0.111847	-0.134705	0.234272	0.00E+00	-0.264038	-0.14306	0.0505411	-0.892694	-0.00139221	0.163125	0.211821	0.606515	0.469004	0.229063
hsa-miR-302d	turquoise	1	0.0788312	0.00E+00	-0.287595	0.193813	0.285275	0.00E+00	0.00E+00	-0.186023	0.00E+00	-0.503082	-0.167927	0.10693	0.150253	0.0287321	0.101523	0.00E+00	0.75661	-0.531989	0.266928	0.00E+00	0.00E+00	0.00E+00	0.00E+00	0.00E+00	0.0286949	0.0796404	-0.253698	0.00E+00	0.00E+00	0.00E+00	-0.14026	-0.210274	-0.0164481	0.00E+00	-0.279887	0.00E+00	-0.172132	-0.105458	0.00E+00	0.00E+00	0.00E+00	0.00E+00	0.00E+00	-0.806416	-0.434499	-0.194311	0.309715
hsa-miR-30a-5p	blue	2	-0.0468591	0.332008	0.468196	0.368981	0.148864	0.269693	0.260117	0.0956423	0.40814	0.22676	0.224869	0.0549036	0.351008	0.227274	0.341355	0.221504	0.319448	0.477293	0.229916	0.47536	0.0304125	-0.143204	0.163911	0.0986063	0.2602	0.475658	-0.105497	0.100401	0.0357728	-0.236179	0.550887	-0.163738	0.174918	0.426572	-0.00891978	0.243198	0.439138	-0.124053	0.246895	0.259121	0.459715	0.43504	0.191193	-0.0554161	0.142837	-0.467231	0.0159474
hsa-miR-30b	turquoise	1	-0.320614	0.466743	0.558679	0.396057	0.281035	0.33616	0.198282	0.0718599	0.384567	0.122771	0.0203988	-0.167573	0.447466	0.0347566	0.640608	0.321556	0.358652	0.413175	0.090531	0.526108	0.217772	0.0480332	0.069344	0.325257	0.285463	0.220073	0.0666818	0.210486	0.262955	0.0150034	0.90021	0.100809	0.300675	0.277433	0.015127	0.377889	0.462241	0.259415	0.480252	0.558391	0.115729	0.367085	0.129289	-0.0105236	-0.0784091	-0.285883	-0.247014
hsa-miR-30c	turquoise	1	0.0833264	0.567344	0.398748	0.374562	0.380581	0.344087	0.308248	0.140849	0.563894	0.192677	0.0563472	-0.0351755	0.427021	0.338108	0.47298	0.408655	0.46766	0.740256	0.124523	0.431576	0.128721	0.261005	0.258208	0.35558	0.44653	0.485742	0.0312328	0.441023	0.399695	0.264965	0.865789	0.111872	0.312946	0.238809	-0.0194205	0.531	0.529848	0.267417	0.468786	0.625677	0.34601	0.456717	0.4219	-0.217284	0.240479	-0.0468936	0.0885161
hsa-miR-30d	turquoise	1	-0.308176	0.195689	0.252999	0.388616	0.0757412	0.0712125	0.102032	0.0345237	0.0925094	0.0321023	0.139521	-0.159638	0.156193	-0.0672656	0.302608	0.052587	0.0453997	0.353058	-0.0294232	0.249825	-0.0675221	-0.160802	0.0292722	0.0215694	0.0285914	0.104207	-0.103485	0.0617809	-0.0340107	-0.174901	0.696876	-0.0963387	0.164205	0.0308443	-0.0259112	-0.010596	0.169181	-0.117745	-0.0280159	0.181068	-0.0374679	0.16421	0.0991692	0.120053	0.026844	-0.249664	-0.279251
hsa-miR-30e-5p	blue	2	0.870948	0.117538	0.534983	-0.224794	0.111554	0.210122	0.70616	-0.218325	0.479722	0.175228	0.318144	0.194458	0.932944	0.775766	0.602503	0.16062	0.462913	0.65975	0.302748	0.489449	0.981072	-0.381671	0.420173	0.0148503	0.844933	0.331509	-0.206505	-0.774484	-0.181585	-0.376568	-0.0813106	-0.401151	0.197434	0.595967	0.0221901	0.29678	0.329253	-0.368279	0.334828	0.29761	0.0975313	0.382066	0.0440684	-0.317849	0.100928	-0.509772	0.450212
hsa-miR-31	green	5	-1.14537	-1.07104	-1.30195	-1.76512	-1.2149	-0.688	-1.16222	-1.26642	-1.18975	-1.40136	-1.05695	-1.52084	-1.38584	-1.62132	-0.765014	-1.22117	-1.60252	-0.848381	-1.47348	-1.33185	-0.974157	-0.821139	-1.37572	-1.81837	-1.63085	-1.79627	-0.272038	-2.34109	-1.20922	-1.71039	-1.0994	-1.34689	-0.834408	-1.31975	-1.0305	-1.71725	-1.23043	-1.66406	-0.710819	-1.06236	-0.901348	-1.68227	-1.1158	-1.33352	-1.0959	-1.44791	-1.77873
hsa-miR-32	blue	2	0.00E+00	0.00E+00	0.103377	0.00E+00	0.00E+00	0.104411	0.0427136	0.00E+00	0.657374	0.0915932	0.124777	-0.334558	0.230843	0.21665	0.580726	-0.15073	0.56211	0.775018	0.310684	0.195576	0.00E+00	-0.194936	-0.410126	0.286259	0.115396	0.134774	-0.712982	0.00E+00	-0.162935	0.00E+00	-0.421056	-0.849754	-0.229801	0.181762	-0.298155	0.275178	-0.0478915	0.00E+00	0.418712	-0.0862382	0.00E+00	0.0451494	0.00E+00	-1.3802	-0.07593	-0.97476	0.656941
hsa-miR-320	grey	0	-0.342043	-0.0719111	0.0219653	-0.100279	0.000910783	-0.0649132	-0.225878	-0.0429515	-0.221003	-0.395611	0.00366257	-0.426237	-0.14001	-0.2968	-0.0713926	-0.0112145	-0.285552	-0.225504	-0.158224	-0.3214	-0.3977	-0.0993014	-0.176933	-0.166153	-0.0924006	-0.242372	-0.0478755	-0.0672598	-0.167108	0.0680426	0.00398303	0.16743	-0.020406	-0.282878	0.056012	-0.249854	-0.23305	-0.087481	-0.0926184	-0.0994935	-0.307279	-0.17501	-0.158363	0.0497942	-0.25911	-0.110588	-0.23467
hsa-miR-323	brown	3	0.247419	0.224585	-0.291356	0.000514962	0.395277	0.210953	0.00E+00	0.00E+00	0.298298	0.0828547	-0.446348	-0.201585	-0.431894	0.26786	0.0829803	0.945861	-0.221564	0.102723	0.00E+00	0.073346	0.00E+00	0.0635948	0.00E+00	0.00E+00	0.00E+00	0.496574	0.0676992	0.239767	0.018402	0.308864	0.0577747	0.00591819	0.421785	0.36958	-0.110993	0.142375	0.18837	0.00E+00	0.612816	-0.0027768	0.00E+00	0.144938	0.00E+00	0.237446	0.307191	0.318219	0.651139
hsa-miR-324-5p	turquoise	1	-0.536014	-0.186976	-0.0241343	-0.26657	-0.132235	-0.107823	-0.28132	-0.159457	0.0974376	-0.428008	0.105634	-0.505095	-0.26678	-0.159077	-0.167341	-0.063119	0.47173	0.160754	-0.210569	-0.143739	-0.245494	-0.275639	0.0264072	-0.0534678	-0.0525059	-0.12994	-0.383721	-0.450522	-0.510782	-0.617406	-0.0512757	-0.162991	-0.118746	-0.149705	-0.271563	-0.00875321	0.0044502	-0.580523	0.0651914	-0.224454	-0.324085	-0.188866	-0.237175	-0.442437	-0.434428	-0.707545	-0.0931882
hsa-miR-325	turquoise	1	0.00E+00	-0.329469	-0.408788	0.0011204	-0.0470556	0.182738	0.00E+00	-0.0450812	-0.0808199	0.00E+00	-0.154723	0.00E+00	-0.35463	0.00E+00	0.210312	0.222096	0.162744	-0.338968	-0.453886	0.00E+00	0.00E+00	0.00E+00	0.00E+00	0.00E+00	0.00E+00	-0.158891	-0.390809	0.00E+00	0.00E+00	0.00E+00	-0.143883	-0.220473	0.0730718	0.00E+00	-0.406803	0.0990566	-0.184236	-0.415873	0.242424	0.00E+00	0.00E+00	0.00E+00	-0.267652	-0.789814	-0.390509	-0.229899	-0.122557
hsa-miR-326	grey	0	0.00E+00	0.187432	0.0970005	0.159206	0.0512359	0.124043	0.00E+00	0.385558	0.309439	0.368564	0.378921	0.110368	0.343375	0.0517524	0.375363	-0.253785	0.426497	-0.0491081	0.0254713	0.22016	8.82E-06	0.00E+00	0.00E+00	0.0459793	0.109548	0.00E+00	-0.19104	0.00E+00	0.00E+00	0.00E+00	0.0442318	0.329509	-0.2776	0.0586502	0.369341	0.061024	0.00E+00	0.231575	0.295789	0.0862234	0.396789	0.459397	0.521318	0.44856	0.400251	0.446327	-0.0444232
hsa-miR-328	grey	0	0.265236	0.13	0.0279415	0.064088	0.0249922	-0.0133108	0.311379	0.108108	0.030487	0.0838699	0.0801912	0.0940557	0.384231	0.353542	0.0974564	0.0180384	-0.0537038	0.0941738	-0.0651375	0.100005	0.00E+00	0.148147	0.32211	0.10047	0.126053	0.403813	0.0613191	0.0488924	0.203561	0.0764822	0.179291	0.132355	-0.00229536	-0.0128923	0.0538129	0.0138791	0.00281866	0.17762	0.103471	-0.0500626	0.24409	-0.0431876	0.00E+00	-0.0478309	0.183733	0.0946854	0.106287
hsa-miR-329	brown	3	0.00E+00	0.470028	0.0388162	0.00E+00	0.970674	0.549684	0.00E+00	0.209387	0.00E+00	0.0676407	0.661389	0.00E+00	0.221013	0.239178	-0.216106	0.192791	0.330675	0.00E+00	0.00E+00	0.339247	0.00E+00	0.00E+00	-0.112832	0.39628	0.0952671	-0.00541686	0.287735	0.00E+00	0.00E+00	0.291716	0.106169	0.340473	0.17348	0.00E+00	0.442699	0.563588	-0.136822	0.00E+00	0.802953	0.211919	0.527391	0.573725	-0.198659	0.405412	0.451095	-0.0488121	0.74276
hsa-miR-33	grey	0	0.29669	-0.0149364	0.134173	0.0477401	0.11392	-0.166854	0.00E+00	-0.0369454	-0.325919	0.268826	-0.0165417	0.00E+00	-0.61232	-0.160563	-0.0949356	-0.0234803	-0.0749246	-0.112013	0.00E+00	0.00E+00	0.00E+00	0.00612782	0.00E+00	0.00E+00	0.00E+00	0.0633895	-0.314983	0.297065	0.161958	0.00E+00	-0.39316	-0.406909	-0.150242	-0.291456	-0.479114	-0.331278	-0.147513	0.188955	0.00E+00	0.638517	0.00E+00	0.00E+00	-0.326553	-0.619224	0.170319	0.251577	0.333777
hsa-miR-330	turquoise	1	0.0954754	-0.279839	0.339846	-0.155375	-0.526506	0.0286313	0.37329	0.0423663	-0.231563	0.134922	0.257185	-0.354783	-0.113315	0.317089	0.296982	-0.0542992	0.109638	0.321037	-0.250355	-0.0723757	0.139442	-0.293829	-0.175897	0.0867069	0.280988	0.00E+00	0.0487935	0.224951	-0.507892	-0.251755	0.14247	-0.0809796	-0.103603	-0.198908	0.120455	0.186834	0.231617	-0.25639	-0.177611	-0.302703	-0.473287	-0.125112	0.00E+00	-0.292465	0.389526	-0.482668	0.333948
hsa-miR-331	turquoise	1	-0.16762	0.49204	0.00E+00	0.410381	0.364402	0.58007	0.150945	0.00E+00	0.433509	-0.0914402	0.137536	0.023772	0.17544	0.231345	0.272869	0.551239	0.443215	0.560124	0.151108	0.382996	0.205044	-0.00822204	0.250851	0.397766	0.234036	0.413745	0.101615	0.330601	0.156302	0.216025	0.287745	0.367386	0.351637	0.182012	0.00E+00	0.463885	0.395646	0.323195	0.00E+00	0.267036	0.435832	0.221853	0.360269	0.227196	0.0475803	0.287335	-0.0233746
hsa-miR-335	turquoise	1	-0.166419	0.00198608	0.0392885	-0.670027	-0.506007	-0.255607	-0.0811846	-0.52495	0.0675446	-0.528867	-0.0690867	-0.366831	0.0607096	-0.45728	0.415889	0.343398	0.295754	0.172738	-0.523854	-0.0289427	-0.442569	-1.24154	-0.532361	-0.0867648	0.0769505	0.108497	-0.676744	-0.776006	-0.39132	-0.319468	-0.355455	-0.490613	0.225637	-0.0514456	-0.252433	0.0299982	0.0719143	-0.570422	0.120435	0.031216	-0.141512	0.0619811	-0.169293	-1.09345	-0.674238	-0.730904	-0.764069
hsa-miR-337	grey	0	0.00E+00	0.00E+00	0.00E+00	0.00E+00	0.0806323	0.00E+00	0.00E+00	0.00E+00	0.00E+00	0.284826	0.0292982	0.00E+00	0.158557	0.00E+00	-0.109435	0.019676	-0.350971	0.00E+00	0.109302	0.00E+00	0.00E+00	0.00E+00	0.0505057	0.00E+00	-0.160568	0.00E+00	0.00913496	0.00E+00	0.00E+00	0.00E+00	0.289614	0.0934088	0.433984	0.00E+00	0.258018	0.00E+00	0.221612	0.00E+00	0.00E+00	0.00E+00	-0.407858	0.00E+00	0.345258	0.153024	0.109336	0.00E+00	0.0670352
hsa-miR-338	blue	2	0.705053	1.06477	1.33144	0.181463	0.451891	0.42253	1.01925	-0.201815	1.19682	0.242585	0.601254	0.943309	1.17745	1.5259	1.70114	0.553817	0.487702	0.994963	0.885536	1.15756	0.810749	0.416986	0.51701	0.691729	1.41912	0.468607	0.199406	0.157138	0.187959	-0.0550628	0.0197048	0.341984	0.919585	0.575495	0.229937	1.44304	0.829923	0.309369	0.634013	0.813034	0.00E+00	1.13271	0.0861477	0.599344	0.258996	-0.469125	0.936446
hsa-miR-339	turquoise	1	0.392572	0.0233554	0.21714	0.0328849	-0.223824	-0.0754487	-0.107268	0.084438	-0.306782	-0.709593	0.270096	-0.372738	-0.252653	-0.237442	-0.0472334	-0.00494469	0.224029	0.013646	0.0330505	0.55347	-0.202067	0.0673863	0.407157	-0.107274	0.435577	0.119192	0.00489962	0.190321	-0.216431	0.0522953	-0.139325	-0.0625962	0.232783	-0.176528	-0.408219	0.0670824	0.00E+00	-0.280667	-0.572454	-0.100014	-0.130896	-0.376219	-0.54873	-0.281645	-0.535034	-0.56542	-0.367526
hsa-miR-33b	grey	0	0.00E+00	0.00E+00	0.00E+00	0.00E+00	0.00E+00	0.00E+00	0.00E+00	0.00E+00	0.00E+00	0.00E+00	-0.370708	0.0303374	-0.383724	0.00E+00	0.191583	0.00E+00	0.00E+00	0.00E+00	0.282512	0.00E+00	0.00E+00	0.00E+00	0.00E+00	0.00E+00	0.00E+00	0.00E+00	-0.50393	0.00E+00	0.00E+00	0.00E+00	-0.611155	-0.720098	-0.109499	-0.60417	-0.634716	0.00E+00	0.00E+00	0.00E+00	0.00E+00	0.00E+00	-0.934582	0.248356	-0.120016	0.188867	0.05013	0.00E+00	0.045878
hsa-miR-340	turquoise	1	0.0270808	0.55265	0.435261	0.395262	0.390004	0.568948	0.109552	0.168611	0.626644	0.252405	0.463443	-0.266697	0.640231	0.521472	0.334492	0.433261	0.463442	0.21915	0.531443	0.514836	0.00E+00	0.39911	0.432438	0.762693	0.00E+00	-0.159744	0.367626	-0.101718	0.389522	0.323648	0.772807	-0.0390654	-0.0895606	0.215553	-0.0506697	0.755823	0.422852	0.00E+00	0.456635	0.647793	0.335582	0.569054	0.654352	-0.0801375	0.267314	-0.499758	0.48359
hsa-miR-342	greenyellow	11	1.07685	1.04756	0.867835	0.841939	0.693985	0.960929	0.858579	0.866072	0.456076	0.577338	0.405641	0.721209	1.03355	0.707974	0.619202	0.854089	0.99472	0.7272	0.443087	1.05755	1.17057	0.991311	1.14921	1.21232	0.495872	1.30125	0.836833	1.15811	1.12385	0.821433	0.517095	0.762692	0.659324	1.2053	0.666866	0.924276	0.619507	0.882858	0.940389	1.31113	1.29359	1.07814	0.820198	0.730454	0.754805	0.608162	0.984554
hsa-miR-345	turquoise	1	-0.585049	0.162453	0.343984	0.137178	0.00914728	0.35049	-0.287951	0.0412852	0.0979902	-0.0986158	-0.0539982	-0.17009	0.106819	0.261829	0.509221	0.353288	0.501119	0.163898	0.0403356	0.202597	0.520884	-0.201389	0.224721	0.247772	0.591176	0.308168	0.0213443	-0.304566	-0.152836	0.00163958	0.258922	0.236522	-0.0945539	0.210067	0.00670775	0.332892	0.0910887	0.183825	0.156264	0.130218	0.160214	0.188663	-0.343657	-0.0714856	-0.266105	-0.322088	0.18125
hsa-miR-346	grey	0	0.00E+00	-0.379377	0.541111	0.282456	0.284342	0.0156505	0.00E+00	0.159272	0.209871	0.23419	0.135415	0.00E+00	0.182005	-0.198279	0.370461	0.205825	-0.260631	0.363131	0.0600461	0.00E+00	0.217168	0.0340978	0.0737224	0.00E+00	0.00E+00	0.218652	0.568482	0.139943	-0.0418252	0.206509	0.0967074	0.213282	0.0146611	0.00E+00	0.477734	0.00E+00	0.0254847	0.00E+00	0.321224	0.00E+00	0.00E+00	0.00E+00	0.00E+00	0.460482	-0.04012	0.179443	0.295546
hsa-miR-34a	blue	2	0.0325059	-0.0777787	0.0160127	-0.353156	-0.193285	0.0361911	-0.00984771	-0.0192015	0.154418	-0.209799	0.250716	-0.191131	0.0458684	0.240119	0.212989	-0.141871	-0.0951582	0.0800941	0.00598496	0.11929	0.0281407	-0.0305047	-0.211649	-0.233315	0.350892	-0.00311169	-0.12499	-0.50456	-0.0373502	-0.198945	-0.282512	-0.373162	0.350203	0.149764	-0.233155	-0.067023	0.0211305	-0.196622	0.027555	0.0416971	0.00E+00	0.0694073	0.0412034	-0.113466	-0.226556	-0.314981	-0.437865
hsa-miR-34b	blue	2	0.427129	0.0713108	0.1854	-0.759959	-0.256676	0.317595	0.261749	-0.0418029	0.439357	-0.0558741	0.32622	-0.178918	-0.0966805	0.706138	0.5454	0.0853987	-0.0634433	0.488393	0.146368	0.417039	-0.152958	-0.0128044	-0.529051	-0.0656724	0.583246	0.224457	0.00299009	-0.562168	-0.265594	0.00E+00	-0.323887	-0.1701	0.424801	0.54883	-0.322111	0.266491	0.191338	-0.671401	0.261526	0.178667	0.795911	0.232542	0.473133	0.037074	-0.108845	-0.582261	-0.15835
hsa-miR-34c	turquoise	1	0.00E+00	0.137879	0.0771254	0.00E+00	-0.128117	0.272872	0.00E+00	-0.152062	-0.0575118	-0.41483	0.249337	-0.20062	0.362322	0.128803	0.581769	0.00E+00	0.214139	0.14417	0.104515	0.268596	0.00E+00	0.00E+00	0.00E+00	0.00E+00	0.00E+00	0.437302	-0.0668285	0.00E+00	-0.217998	-0.0810998	-0.272522	-0.358764	0.282717	-0.172505	-0.231219	0.315719	-0.0173593	-0.382528	0.275135	-0.253463	0.00E+00	0.0339387	0.40132	-0.665806	-0.360001	-0.359087	0.486909
hsa-miR-361	turquoise	1	-0.211205	0.0922064	-0.0383706	0.000478946	-0.0386596	0.149985	0.0617402	-0.00790932	0.151717	-0.350077	0.0933484	-0.245023	0.177698	0.169454	0.342764	0.187886	0.235347	0.246134	-0.232085	0.105529	0.0860241	-0.130522	0.0460102	0.127954	0.0899547	0.165214	-0.0301737	-0.0148539	-0.0536352	-0.0323737	0.106832	0.0196372	0.103331	-0.0583799	-0.102499	0.14124	0.192512	-0.146665	0.0547461	0.121843	0.00E+00	0.16934	0.00045047	-0.229356	-0.25167	-0.374091	0.0503964
hsa-miR-362	blue	2	-0.191619	0.151473	0.152755	0.0491794	-0.00545921	-0.169643	0.557675	-0.154641	0.00324658	-0.320869	0.467754	-0.0171144	-0.000189399	-0.0454343	0.384179	0.157272	0.577804	0.459985	-0.0474985	0.452859	0.604582	0.374027	0.372164	0.364636	0.698671	-0.359402	0.686975	-0.591474	-0.0847879	0.0639127	0.712648	0.183289	0.0463056	0.385593	0.469478	-0.0776278	0.26853	0.166952	-0.244098	0.170477	0.711486	-0.0359014	0.181925	-0.0835105	-0.468369	-0.394192	-0.338086
hsa-miR-363*	blue	2	0.2284	-0.0519138	0.00E+00	-0.0236028	-0.0455606	-0.0824666	0.099049	0.00E+00	-0.17845	-0.0820948	0.0189386	-0.328239	-0.16572	-0.141341	-0.151824	-0.0291843	-0.345859	0.0115508	0.151829	-0.304965	-0.143516	-0.130469	0.265514	-0.294163	-0.0659599	-0.0945939	-0.0261979	0.106216	-0.0032014	0.33043	-0.0569729	-0.121849	-0.0534118	0.046294	0.00E+00	-0.803724	-0.0658036	-0.0269596	-0.0807685	-0.178173	-0.131633	-0.0753483	0.355396	0.124321	0.231221	0.155952	-0.295127
hsa-miR-365	turquoise	1	-0.292015	0.331413	0.240882	0.373219	0.0598525	0.433995	0.0696231	0.0323551	0.239953	-0.226175	0.104945	-0.336853	0.165019	0.425554	0.198879	0.276429	0.537684	0.0042568	0.00792151	0.220582	0.148314	0.01007	0.0521572	0.371527	0.664722	0.457887	0.182881	0.518791	0.150817	0.329498	0.719116	0.0815696	0.259983	-0.194489	0.00E+00	0.273412	0.526641	0.389677	0.56746	0.213659	0.53142	0.246203	0.0516352	-0.342523	0.0234395	0.0307282	-0.338065
hsa-miR-367	grey	0	-0.118863	-0.110839	0.00E+00	0.00E+00	0.00E+00	0.00E+00	0.00E+00	0.00E+00	-0.667829	0.00E+00	0.00E+00	0.00E+00	0.00E+00	0.00E+00	-0.101014	0.00E+00	0.38153	0.00E+00	0.00E+00	0.00E+00	0.00E+00	0.00E+00	0.00E+00	0.00E+00	0.00E+00	0.00E+00	0.00E+00	-0.202851	0.00E+00	0.00E+00	0.00E+00	0.00E+00	0.00E+00	0.00E+00	0.00E+00	0.00E+00	0.00E+00	0.00E+00	0.00E+00	0.00E+00	0.00E+00	0.00E+00	0.00E+00	0.00E+00	0.00E+00	0.00E+00	0.00E+00
hsa-miR-368	brown	3	0.516854	0.89496	1.00071	0.00E+00	1.50898	1.08649	0.620636	0.456409	1.19919	0.867793	0.982041	0.168818	0.375338	0.991677	0.603852	0.749499	1.11416	0.984284	0.596726	0.435927	0.588051	0.00E+00	0.585304	0.974305	0.313076	0.724774	0.457426	0.0126401	0.00E+00	0.00E+00	0.138933	1.07085	1.35851	0.688731	0.696378	0.92666	0.736983	0.348121	1.43394	0.852309	-0.689456	1.23147	-0.23605	0.589623	0.439551	-0.0308221	1.64222
hsa-miR-369-5p	brown	3	0.244902	0.473188	0.2477	0.00E+00	0.78574	0.503956	-0.666011	0.0709315	0.492833	0.118466	0.576196	0.00E+00	0.26822	0.382897	0.00E+00	0.377441	0.0802291	-0.238698	0.00E+00	0.376166	-0.0388204	0.00E+00	0.101688	0.381188	0.00E+00	0.482971	0.00E+00	0.00E+00	0.00E+00	0.00E+00	0.0505671	0.437257	0.52972	0.0834393	0.426634	0.459293	0.227516	0.00E+00	0.650429	0.304271	0.749726	0.229598	0.0923054	0.161895	0.265909	0.315489	0.604796
hsa-miR-370	turquoise	1	0.388205	0.0638019	-0.0452225	-0.00777201	-0.0050631	-0.173647	0.522426	0.00932973	-0.22546	0.240199	-0.00286562	0.192413	0.464274	0.389691	0.106092	-0.0474202	-0.0433331	0.116506	0.0384154	0.299327	0.425013	0.129729	0.442647	0.0413161	0.288987	0.201851	0.0212189	-0.129807	0.109283	0.561298	-0.00811473	-0.0397101	0.0127062	0.30221	-0.0713464	-0.170443	0.0424089	-0.0821423	-0.0811523	-0.0158974	0.00E+00	-0.062724	0.160754	0.531981	0.0255067	-0.012118	-0.0641305
hsa-miR-371	black	7	0.00E+00	0.00E+00	0.00E+00	1.64442	0.00E+00	0.00E+00	0.00E+00	0.00E+00	0.00E+00	0.00E+00	0.00E+00	0.00E+00	0.0314399	0.00E+00	0.00E+00	0.00E+00	0.75952	0.00E+00	0.00E+00	0.00E+00	0.00E+00	0.00E+00	0.00E+00	0.00E+00	0.00E+00	0.00E+00	0.00E+00	0.00E+00	0.00E+00	-0.232638	0.509856	0.00E+00	0.00E+00	0.00E+00	0.00E+00	0.00E+00	0.00E+00	0.00E+00	0.00E+00	0.00E+00	0.00E+00	0.00E+00	-0.251258	0.039842	0.00E+00	0.132272	0.00E+00
hsa-miR-372	black	7	0.0487922	0.00E+00	0.00E+00	2.26793	0.560766	0.349914	0.00E+00	0.00E+00	0.00E+00	-0.285646	0.00E+00	0.186635	0.00E+00	-0.0820719	0.0998477	0.00E+00	2.2702	0.00E+00	0.470195	0.00E+00	0.00E+00	0.00E+00	0.00E+00	0.00E+00	0.00E+00	0.00E+00	0.00E+00	0.00E+00	0.00E+00	0.00E+00	2.30009	-0.280053	0.00E+00	0.00E+00	0.00E+00	0.00E+00	0.00E+00	0.00E+00	0.00E+00	-0.0489269	0.00E+00	0.00E+00	0.00E+00	0.323122	0.297185	1.04349	0.182809
hsa-miR-373*	green	5	-0.116902	0.144618	0.0863167	0.583518	-0.169678	0.41085	-0.262465	0.0382379	0.0835261	0.37429	-0.0441722	0.11849	0.264234	0.191262	-0.0267645	-0.0522072	0.0535825	-0.121249	0.443369	0.149826	0.149386	-0.597049	0.00E+00	-0.591999	0.213517	0.00E+00	-0.0308613	0.0562492	0.175734	-0.290997	0.189806	0.168185	-0.0331475	0.227825	0.111467	0.231371	0.111559	0.0985802	0.140968	-0.0721347	0.00E+00	0.186337	-0.436293	0.219927	0.685601	0.0669948	-0.248459
hsa-miR-374	brown	3	0.183025	0.873341	0.812199	0.568488	0.470056	1.19581	0.121651	0.417745	0.943188	0.251724	0.474128	-0.0575662	0.480224	0.411831	0.819735	1.08081	1.19809	1.02147	0.548557	0.388979	0.00E+00	0.00E+00	0.00E+00	1.1519	0.00E+00	0.40897	0.074991	0.00E+00	0.478128	-0.0389054	0.585631	0.335899	0.679246	0.321488	0.354752	1.26094	0.689158	0.453601	1.09662	0.850812	0.194953	1.02968	0.00E+00	-1.12944	0.0374276	-0.271613	0.941299
hsa-miR-375	pink	8	0.028606	0.514433	0.394739	0.00E+00	0.463244	-0.469705	0.569726	0.499217	0.0348426	0.376341	0.382323	0.274325	-0.0980896	-0.81943	1.2564	0.122709	0.0795936	0.312571	0.165483	0.737385	-0.272941	-0.0150745	0.167988	-0.0249493	0.0717612	-0.477508	0.454225	0.0277207	0.807047	0.3928	-0.069657	0.573178	0.708954	0.0978433	-0.019752	0.420942	0.383594	-0.238972	-0.649482	0.598995	0.00E+00	0.114644	0.365279	0.975835	0.446124	0.513624	1.54343
hsa-miR-376a	brown	3	0.187634	0.357016	0.913123	0.00E+00	1.42995	0.785798	0.229205	0.35213	0.95293	0.554304	1.12001	0.310539	0.483387	0.700046	0.475146	0.87941	0.927773	0.00E+00	0.467353	0.444214	0.222917	0.375985	0.365695	0.691328	0.11894	0.628652	0.693138	-0.138596	0.215822	0.00E+00	0.612083	0.698805	1.41945	0.398442	0.836665	1.03255	0.222485	0.221113	1.15108	0.33858	0.850203	0.743166	0.00E+00	0.687822	0.405492	0.0690328	1.74313
hsa-miR-376a*	brown	3	0.00E+00	0.00E+00	0.00E+00	0.00E+00	0.00E+00	0.00E+00	0.117953	0.00E+00	0.00E+00	-0.153772	0.374329	0.00E+00	0.00E+00	0.00E+00	0.00E+00	0.00E+00	-0.0666607	0.00E+00	0.00E+00	0.00E+00	-0.370881	0.00E+00	0.151675	0.14942	0.00E+00	0.00E+00	0.00237586	0.0625248	0.00E+00	0.37105	0.0133808	0.0180294	0.462776	0.00E+00	0.0241401	0.00E+00	0.00E+00	0.00E+00	0.00E+00	0.00E+00	0.00E+00	0.00E+00	0.00E+00	0.20194	0.131736	0.00E+00	0.36895
hsa-miR-376b	brown	3	-0.324182	0.266548	0.135988	0.00E+00	0.994626	0.415912	0.00E+00	0.175688	0.642826	0.227001	1.16315	0.00E+00	0.219404	0.441918	-0.0185309	0.434213	0.531771	0.569155	0.372617	0.30534	0.00E+00	0.00E+00	0.00E+00	0.00E+00	-0.209382	0.00E+00	0.0833104	0.00E+00	-0.0607244	0.00E+00	0.184947	0.24033	1.10296	0.357176	1.03248	0.599909	0.00E+00	-0.0585409	0.768721	0.266786	0.00E+00	0.00E+00	-0.212712	0.255305	-0.112715	0.148013	1.44517
hsa-miR-377	brown	3	-0.137143	0.79761	0.94231	0.00E+00	0.928986	0.625754	0.398852	-0.142715	0.873872	0.41968	0.923325	0.00E+00	0.57669	0.763634	0.579416	0.484977	0.748379	0.508893	0.426451	0.364131	0.262823	0.00E+00	0.225959	0.628304	0.0850937	0.777888	0.465959	0.231626	0.21139	0.00E+00	0.416054	0.774338	1.17557	0.362773	0.00E+00	1.00128	0.670391	0.00E+00	0.95055	0.768352	0.750909	0.206594	0.00E+00	0.427959	0.282383	-0.133983	1.29335
hsa-miR-378	grey	0	-0.34889	-0.108662	0.260696	-0.109539	0.300056	0.0381415	0.244333	-0.0440009	0.23011	-0.202435	0.0163054	-0.185557	0.468317	-0.32901	0.444254	0.0969099	0.0918426	-0.352205	0.242443	-0.156769	0.00E+00	-0.246209	-0.0254342	0.00E+00	-0.351274	-0.169185	0.338587	-0.0896632	0.38369	0.173057	0.15294	-0.171948	0.530393	0.262714	-0.00889215	-0.0780726	0.117519	-0.28787	-0.124143	0.378702	-0.206715	0.120365	-0.125842	-0.183135	-0.0407391	-0.102574	-0.278638
hsa-miR-379	brown	3	0.00E+00	0.512377	0.545868	0.00E+00	0.881099	0.763876	0.00E+00	0.419501	0.77493	0.260422	0.624212	0.109436	0.450494	0.568473	0.336402	0.57666	0.448187	0.499197	0.196146	0.471139	-0.0311338	0.00E+00	-0.310912	-0.12488	0.0993727	0.36734	0.551417	0.00E+00	-0.0744697	-0.012664	0.117563	0.532024	0.879983	0.0871313	0.336513	0.683954	0.00E+00	0.255547	0.950076	0.573976	0.207473	0.782611	0.00E+00	0.127971	0.681061	0.497026	0.882141
hsa-miR-380-5p	grey	0	0.140138	0.00E+00	-0.0958451	0.205872	0.016508	-0.0968656	0.00E+00	-0.000491806	-0.279654	-0.201747	0.126612	0.00E+00	0.00E+00	0.00E+00	-0.679718	0.00E+00	0.00E+00	0.00E+00	0.00E+00	0.00E+00	-0.0592096	0.00E+00	0.00E+00	-0.0938799	0.00E+00	0.00E+00	0.0572967	0.00E+00	0.00E+00	0.00E+00	0.166341	0.0486297	-0.13669	0.00E+00	0.123735	0.00E+00	0.211874	0.00E+00	-0.279041	0.151362	-0.304082	0.00E+00	0.00E+00	0.31245	0.305356	0.212869	0.148734
hsa-miR-381	brown	3	0.218633	-0.0772621	0.079462	-0.0693828	1.19198	0.0625367	0.546245	-0.297603	0.0217612	0.631804	-0.118731	-0.00732809	0.501159	0.683708	0.15176	-0.21279	0.345135	0.0854964	0.0653013	0.563026	0.144083	-0.241641	0.18915	0.417367	-0.0206297	0.558854	-0.130046	0.1318	-0.178926	0.00E+00	-0.203413	-0.188118	-0.0513556	-0.204934	-0.170502	0.00056712	0.0942933	0.0554342	0.95859	-0.110214	0.00E+00	0.15633	0.485027	0.104307	-0.17236	-0.287607	0.767855
hsa-miR-382	red	6	-0.592142	-0.141253	-0.151388	0.0126024	-0.0250606	-0.18027	-0.364553	-0.0562965	-0.13449	-0.143271	-0.170812	-0.417662	-0.0646425	-0.100211	-0.110777	-0.212423	-0.031459	-0.241401	-0.0170472	0.545562	-0.152971	-0.0211906	-0.281092	-0.148807	-0.259742	0.0153213	-0.175912	0.0559691	-0.136169	0.28141	-0.114629	-0.163479	-0.0330383	-0.199638	-0.146877	-0.11554	-0.14191	-0.0720635	-0.0594244	-0.152738	0.827742	-0.163144	0.00E+00	-0.626858	-0.337859	-0.119866	0.203796
hsa-miR-383	tan	12	-0.589258	-0.176264	-0.126049	0.0063326	0.0386059	-0.201704	-0.572144	-0.0557633	-0.147018	0.0565106	-0.188321	-0.441852	-0.0793771	-0.536199	-0.0949285	-0.211889	-0.0962593	-0.242115	0.0257624	-0.0440966	-0.553342	-0.0479199	-0.335219	-0.155943	-0.188762	-0.271361	-0.267557	0.00523624	-0.101131	0.139633	-0.158119	-0.179845	-0.0305787	-0.0492478	-0.188192	-0.0962188	-0.17668	0.0178722	-0.0448433	-0.173948	-0.487618	-0.230315	0.00E+00	-0.455624	-0.331013	-0.0439628	-0.136531
hsa-miR-384	grey	0	-0.333661	0.091212	0.00E+00	0.00E+00	0.00E+00	0.00E+00	0.00E+00	-0.31863	0.00E+00	0.441869	-0.355769	0.00E+00	0.0175838	0.00E+00	0.00E+00	0.00E+00	0.00E+00	0.00E+00	0.139188	0.126754	0.00E+00	0.00E+00	0.00E+00	0.00E+00	0.00E+00	0.00E+00	0.193155	0.00E+00	0.00E+00	0.00E+00	0.00E+00	0.109437	0.00E+00	0.00E+00	0.321979	0.00E+00	0.00E+00	0.00E+00	0.00E+00	0.00E+00	0.00E+00	0.00E+00	0.51415	0.00E+00	0.00E+00	0.00E+00	0.00E+00
hsa-miR-409-5p	brown	3	0.00E+00	0.00E+00	0.293526	0.00E+00	0.63371	0.585665	0.176305	0.00E+00	0.447016	0.500422	0.00E+00	0.00E+00	0.255257	0.270188	0.149434	0.288579	0.00E+00	0.00E+00	0.0542143	0.301163	-0.109935	0.00E+00	0.00E+00	0.172384	-0.0743773	-0.0620972	0.00E+00	0.25475	0.00E+00	0.00E+00	0.00E+00	0.0267027	0.00612903	0.00E+00	0.238816	0.38418	0.00E+00	-0.100153	0.516268	0.487105	0.00E+00	0.50921	0.654656	0.277832	0.183339	0.400359	0.519849
hsa-miR-410	brown	3	0.00E+00	0.00E+00	0.156066	0.00E+00	1.01075	0.223968	0.00E+00	0.64699	0.234344	0.0792626	0.26741	0.00E+00	-0.349835	0.0149273	0.160062	0.631228	0.208884	0.00E+00	0.00E+00	0.213639	0.00E+00	0.00E+00	0.173274	0.00E+00	0.00E+00	0.00E+00	0.501227	0.00E+00	0.00E+00	0.20428	0.121941	-0.139317	0.484305	0.00E+00	0.362559	0.428848	0.00E+00	0.00E+00	0.801476	0.102455	0.00E+00	0.378769	0.203828	0.176102	0.240402	0.416418	0.790028
hsa-miR-411	brown	3	0.0651073	0.474336	0.438509	0.00E+00	0.811384	0.538183	0.260979	0.00E+00	0.625743	0.508296	0.0806518	0.0744379	0.462226	0.564454	0.119774	0.00E+00	0.263915	0.00E+00	0.127919	0.492525	0.212114	0.00E+00	0.00E+00	0.00E+00	0.00E+00	0.604359	0.00E+00	0.00E+00	0.00E+00	0.00E+00	0.00E+00	-0.134306	0.99621	0.289549	-0.0622297	0.470602	0.00E+00	0.00E+00	0.826084	0.360089	0.462335	0.612732	0.00E+00	0.12317	0.367095	0.134788	0.811049
hsa-miR-412	grey	0	0.021142	0.00E+00	0.00E+00	0.00E+00	0.0361155	0.0661707	0.00E+00	0.00E+00	0.00E+00	0.00E+00	-0.499679	-0.432991	-0.140006	0.00E+00	0.00E+00	0.00E+00	0.00E+00	-0.0844837	0.00E+00	0.00E+00	0.00E+00	0.174469	0.00E+00	0.00E+00	0.00E+00	0.00E+00	0.00E+00	-0.17793	0.00E+00	0.00E+00	0.00E+00	0.40968	0.00E+00	0.00E+00	0.190509	0.00E+00	0.00E+00	0.00E+00	0.00E+00	0.00E+00	0.179005	0.00E+00	-0.256282	0.128594	0.00E+00	-0.0621525	0.00E+00
hsa-miR-421	turquoise	1	0.00E+00	0.382548	0.00711157	0.450692	-0.0625799	0.185092	0.00E+00	0.252319	-0.0080962	0.311891	0.107869	-0.393035	0.501346	0.260485	-0.0114185	0.46315	0.525203	0.214009	-0.216668	0.311548	0.18115	-0.499083	0.00E+00	0.318119	0.308086	0.00E+00	0.0592192	0.226965	-0.098165	0.249863	0.270838	-0.00983413	0.0755701	0.308824	-0.232499	0.537308	0.290611	-0.0909629	0.247858	0.217798	-0.353651	-0.0544244	0.00E+00	-0.402391	-0.350355	-0.212784	0.51301
hsa-miR-422a	pink	8	-0.050356	0.206442	0.0344752	0.0268052	0.124743	-0.255058	0.157006	0.0922551	0.130485	-0.237117	0.0492932	0.0101245	0.0531914	-0.195221	0.448061	-0.117099	-0.0297812	-0.126978	0.0777371	-0.0154062	0.091902	0.0152636	0.0306862	0.192373	0.498777	-0.00731609	0.228056	0.254762	0.139157	-0.0132778	0.0176937	0.162501	0.138501	0.174971	0.20883	0.26637	-0.0679137	0.22847	0.0756063	0.261641	-0.88619	0.0597324	-0.0592747	0.480287	0.135182	0.133677	-0.266118
hsa-miR-423	purple	10	-0.276139	0.0795833	-0.221971	-0.0837274	-0.059686	-0.0462306	-0.19926	0.056402	-0.0452218	-0.340252	0.0233919	-0.182539	-0.156621	-0.0409763	0.19058	0.090127	-0.05528	0.0538124	-0.140114	-0.123147	-0.194901	-0.0604013	-0.116441	-0.0539916	0.20866	0.0312472	-0.0418392	0.0584731	-0.121826	-0.070256	0.0600229	0.00122677	0.11967	-0.445953	-0.102759	0.258145	0.13705	-0.00304241	-0.00435631	-0.0194212	0.00E+00	-0.089057	0.209055	-0.206471	-0.234812	-0.283204	-0.160408
hsa-miR-424	blue	2	1.12707	0.817774	1.02852	0.349512	0.278064	0.690791	0.71739	0.480222	0.871301	0.58477	0.898201	0.708579	0.792241	1.2095	0.916181	0.520053	0.94612	0.921661	0.604653	0.80594	0.705744	0.162779	0.890857	0.718758	0.679645	1.08432	0.504846	0.212316	0.272128	0.0888893	0.672684	0.241115	0.96647	1.35487	0.679567	0.8332	0.82774	0.46916	1.11483	0.639009	1.24168	0.758398	0.170772	0.186937	0.608226	0.120148	0.681424
hsa-miR-425-5p	turquoise	1	-0.222245	0.103909	0.193891	0.0356297	-0.00655962	0.035	-0.0159459	-0.266678	0.170841	-0.364841	0.257527	0.0371012	0.079135	0.0951294	0.184765	0.421411	0.0566415	0.12661	0.1351	-0.0671447	-0.145616	-0.116314	0.142225	0.0990962	0.265156	-0.0566866	-0.0867085	0.186407	0.0387614	0.235064	0.155478	-0.00115948	0.212029	-0.197307	0.0626677	0.340825	0.139112	-0.0123291	0.082343	0.128789	0.162994	0.0479364	0.431233	-0.13091	-0.223582	-0.0595417	0.262174
hsa-miR-429	pink	8	0.244907	0.559127	0.55185	-1.39104	-0.0970393	0.0272609	0.652303	0.173742	0.921721	0.116788	0.707737	0.481074	0.992937	0.0254901	1.01404	0.843742	0.777082	1.09539	0.333546	0.524948	0.169593	-0.0928512	0.0324576	0.429605	0.793961	-0.191685	-0.102735	-0.0461503	-0.00817604	0.197159	-0.0955716	0.0990688	0.432151	0.292307	0.394599	0.811131	0.372052	-0.278339	-1.38372	0.72827	0.434795	1.04451	0.249615	-0.0107793	0.216024	-0.0513987	-0.210119
hsa-miR-431	brown	3	0.102517	0.00E+00	0.434988	0.107066	0.906277	0.17751	0.187507	0.409715	0.46714	0.486817	0.303033	0.371234	0.408852	0.28651	0.36397	0.682453	0.00E+00	0.316096	0.0252238	0.143758	0.00E+00	0.00E+00	0.035735	0.00E+00	0.00E+00	0.00E+00	0.372897	0.067479	0.00E+00	0.00E+00	0.00E+00	-0.0602108	-0.117004	0.405469	0.137175	0.35392	0.00E+00	0.00E+00	0.350657	0.00E+00	0.630802	0.00E+00	0.00E+00	-0.653306	0.245411	0.0779957	0.404015
hsa-miR-432	red	6	-0.434527	-0.146676	-0.110824	0.0479836	-0.0106005	-0.222669	-0.443159	-0.0336513	-0.135594	-0.0255568	-0.300102	-0.444327	-0.0115479	-0.180368	-0.0804856	-0.153502	-0.0444706	-0.308464	0.0147543	0.270194	-0.211782	0.0697942	-0.235746	-0.23296	0.0881545	-0.219562	-0.261613	-0.0162722	-0.269607	0.0859483	-0.160229	-0.194441	-0.0145481	-0.210772	-0.346732	-0.178764	-0.149456	-0.0492613	-0.0353702	-0.170864	0.00E+00	-0.216109	-0.261425	-0.675686	-0.348032	-0.119894	-0.127208
hsa-miR-433	turquoise	1	-0.067973	0.467071	-0.158636	0.0528516	-0.0866262	0.156097	-0.249621	0.0897028	-0.196608	0.00E+00	-0.280751	-0.652224	0.00E+00	0.00E+00	-0.178905	-0.104009	-0.103779	-0.213234	0.0549826	0.217887	0.00E+00	0.00653752	0.00E+00	-0.138613	0.00E+00	0.00E+00	-0.0953784	0.00E+00	0.00E+00	0.00E+00	-0.131477	-0.151717	0.000602504	0.044756	-0.358428	-0.258869	-0.133694	-0.245527	-0.0909804	-0.21321	0.00E+00	-0.261184	-0.351727	-0.452184	-0.0682321	0.133329	0.333637
hsa-miR-448	turquoise	1	0.00E+00	0.00E+00	0.00E+00	0.15988	0.00E+00	0.00E+00	0.00E+00	0.00E+00	0.00E+00	0.00E+00	-0.334903	0.00E+00	0.00E+00	0.00E+00	0.00E+00	0.298025	0.00E+00	-0.144881	0.00E+00	0.00E+00	0.00E+00	0.00E+00	0.00E+00	0.00E+00	0.00E+00	0.00E+00	-0.225305	0.00E+00	0.00E+00	0.00E+00	-0.130065	-0.0227801	0.0324512	0.00E+00	-0.185719	0.00E+00	-0.0165014	0.00E+00	0.00E+00	0.00E+00	0.320203	0.00E+00	0.00E+00	-0.349042	0.115229	0.0592118	0.00E+00
hsa-miR-449	red	6	-0.252289	-0.113043	-0.12619	-0.0128675	-0.0586262	-0.196921	-0.0916846	-0.0133846	-0.154528	0.198673	-0.25521	-0.455849	0.218468	-0.123723	-0.0830154	-0.194404	-0.216813	-0.259051	0.0393001	0.263155	0.0918878	0.00192455	-0.544898	-0.18283	-0.239837	-0.0748775	-0.171795	-0.0470645	-0.431597	0.452439	-0.15154	-0.145419	0.0405311	-0.175003	-0.191121	-0.140803	-0.164389	-0.036162	-0.0950797	-0.138192	0.00E+00	-0.222511	0.00E+00	-0.559565	-0.36669	-0.167629	-0.119522
hsa-miR-449b	turquoise	1	0.00E+00	-0.23848	-0.124267	-0.111587	-0.113989	-0.165205	0.0715189	-0.0772458	-0.18449	-0.273202	-0.212031	-0.435168	0.385609	-0.140169	-0.179685	-0.230225	-0.142025	-0.257059	-0.0924208	0.139591	0.272477	-0.117691	0.00E+00	-0.145786	0.074349	-0.322332	-0.258247	-0.342196	-0.0193706	-0.703118	-0.132595	-0.13381	-0.0717935	-0.110067	-0.205127	-0.231625	-0.0949934	-0.118407	-0.118669	-0.185432	-0.109454	-0.234518	0.0664747	-0.521528	-0.380271	-0.169361	-0.231001
hsa-miR-450	turquoise	1	0.00E+00	0.127729	0.087073	0.184464	0.239778	0.0777026	0.00E+00	0.301714	-0.0358745	0.258317	0.469255	-0.207549	0.268422	-0.0584063	0.397217	0.00E+00	0.322747	0.0527364	0.206464	0.00E+00	-0.43677	-0.291971	0.135373	0.00E+00	0.102066	-0.126953	0.0627353	0.00E+00	0.00E+00	0.00E+00	0.497078	-0.209218	0.497786	0.146	0.150507	0.120904	0.0781329	-0.283678	0.380817	0.00E+00	0.00E+00	0.311342	0.00E+00	-0.324914	-0.280457	-0.467028	0.141212
hsa-miR-451	cyan	14	0.656354	0.977804	1.01608	0.982387	1.21007	1.41983	1.18861	0.225651	1.25997	1.46665	0.301254	0.863329	1.19032	1.23238	0.483747	0.314484	1.1346	0.624927	1.00318	0.0664218	0.505891	0.190866	2.05286	0.426348	1.45036	1.18855	-0.0199891	0.463398	0.154393	0.147389	0.381979	1.22366	0.72891	0.645646	-0.23413	0.442581	0.679228	-0.078484	0.852689	0.893193	0.659336	0.408946	0.485874	0.534188	0.496382	1.0241	1.02579
hsa-miR-452	turquoise	1	0.641846	0.667971	0.364069	0.4989	0.224397	-0.106114	0.554112	-0.0625669	-0.00977525	0.726994	0.0137257	0.615681	0.811642	0.682703	0.0669343	0.858372	0.295018	-0.0451515	0.416434	1.03117	0.621271	-0.306071	0.55254	0.599244	0.50648	0.820065	0.0471533	0.156957	-0.350786	-0.123435	0.321563	0.0546802	-0.0153075	0.659995	0.12106	0.220957	0.62878	0.358132	0.395703	-0.0453515	1.15553	0.313587	0.123278	0.433289	0.100273	0.100417	0.322146
hsa-miR-453	red	6	-0.623334	-0.15761	-0.124628	0.0177512	-0.0714725	-0.242189	-0.494253	-0.0397931	-0.117743	-0.574363	-0.180424	-0.415498	-0.220651	-0.434534	-0.176886	-0.253837	-0.0977035	-0.290315	0.0559179	-0.340478	-0.392303	-0.0621159	-0.413996	-0.221604	-0.135091	-0.289671	-0.234273	-0.0393635	-0.140197	0.19337	-0.164279	-0.125237	-0.0241114	-0.202862	-0.238923	-0.188176	-0.178822	-0.065048	-0.0745807	-0.200094	0.381599	-0.150162	-0.0646722	-0.641027	-0.430119	-0.288201	-0.0131123
hsa-miR-454-5p	grey	0	0.00E+00	0.00E+00	0.00E+00	0.00E+00	0.00E+00	0.00E+00	0.00E+00	0.00E+00	0.0559895	0.00E+00	0.00E+00	0.00E+00	0.117691	0.19514	0.00E+00	0.00E+00	0.00E+00	0.00E+00	0.00E+00	0.00E+00	-0.559713	0.00E+00	0.00E+00	0.0251351	-0.140076	0.00E+00	0.00E+00	0.00E+00	0.00E+00	0.00E+00	0.00E+00	0.00E+00	0.00E+00	0.00E+00	0.00E+00	0.00E+00	0.00E+00	0.00E+00	0.00E+00	0.00E+00	0.00E+00	0.00E+00	0.00E+00	0.00E+00	-0.375952	0.00E+00	0.00E+00
hsa-miR-455	blue	2	-0.430139	-0.195062	-0.0408196	-1.47908	-0.56333	-0.248814	-0.223953	-0.797376	-0.101961	-0.684561	-0.0983905	-0.525552	-0.156	-0.100804	-0.221625	-0.43522	0.169921	0.0751112	-0.399588	-0.265856	-0.26768	-0.842593	-0.283228	-0.437328	-0.422392	-0.359971	-0.5256	-1.08885	-0.841872	-1.34174	-0.72062	-0.717171	-0.248487	-0.245996	-0.613652	-0.294499	-0.360019	-1.07691	0.0767562	-0.427358	-0.449222	-0.48335	-0.950061	-0.838702	-0.735192	-1.34246	-1.16635
hsa-miR-483	grey	0	0.00E+00	0.0196723	0.0216866	0.00482409	0.199641	-0.0163656	-0.441897	0.0979192	0.0694965	0.158775	-0.0567047	-0.0176655	0.369948	-0.132806	0.0919108	1.05944	-0.231115	0.0327586	-0.0467418	0.189479	0.177111	0.186289	0.255141	0.0100474	-0.574113	-0.112052	0.0512642	-0.328559	0.348128	0.119663	0.508419	0.281248	-0.074689	0.187092	0.0607966	0.0201293	-0.00527521	0.152638	0.137969	0.282737	0.0531137	-0.176442	-0.0423301	-0.121081	0.267617	0.226246	0.255904
hsa-miR-484	yellow	4	0.224948	0.435615	0.517404	0.31201	0.291274	0.35346	0.346026	0.355395	0.0940802	-0.0235075	0.188105	0.0767702	0.511798	0.566987	0.103876	0.31303	0.370453	0.509362	0.209388	0.29528	0.352744	0.326929	0.653113	0.422914	0.232377	0.363186	0.26162	0.244876	0.225052	0.117848	0.354393	0.236011	0.254808	0.703332	0.0992583	0.345964	0.399854	0.128926	0.297118	0.304155	0.691803	0.267144	0.62674	-0.00282368	-0.0540354	0.0440979	0.254494
hsa-miR-485-5p	yellow	4	0.366514	0.192043	0.089689	0.0429072	0.142911	0.226568	0.215293	0.222854	0.131827	1.02209	0.273959	0.416821	0.729812	0.44799	0.0229138	0.0462928	-0.0637649	0.0604427	0.0280045	0.436301	0.8131	0.116432	0.649058	0.234523	0.550996	0.178085	0.304166	-0.310753	0.325669	-0.367206	0.134505	0.238236	0.153858	0.233361	0.489945	-0.0371859	0.142491	0.155733	0.320728	0.184535	0.251778	0.171799	0.566455	0.680858	0.627673	0.341625	0.364615
hsa-miR-486	cyan	14	0.557422	0.571705	0.438143	1.15308	1.03917	0.96671	1.22099	0.360027	0.468663	0.830286	0.268477	0.533001	1.26849	0.801753	0.182905	0.224601	0.581268	0.242217	0.420131	0.52241	0.412212	0.227457	1.97889	0.258172	1.30608	1.33136	0.250814	0.560817	0.143591	0.925934	0.203731	0.822311	0.232123	0.703939	0.178681	-0.129354	0.262156	-0.0688502	0.373265	0.28516	0.322186	0.0617611	0.653456	0.474699	0.0780555	0.913062	0.203707
hsa-miR-487a	grey	0	0.00E+00	0.0146665	-0.103201	0.0819294	0.784221	-0.0284844	0.00E+00	0.0388073	-0.231001	0.00E+00	0.172105	-0.0988822	0.252614	-0.527033	0.524931	0.274027	-0.0754126	0.00109937	-0.341933	0.142991	0.137369	-0.178857	0.234569	-0.0793197	0.118423	-0.392721	-0.148628	-0.28702	-0.100566	0.00E+00	-0.136186	-0.136245	0.0728626	-0.258004	-0.198791	0.223952	0.0206882	-0.505419	0.575912	0.225593	0.502259	0.170874	0.00E+00	0.311683	0.139377	-0.116777	0.376348
hsa-miR-487b	turquoise	1	0.285339	0.104826	-0.0876121	-0.365495	-0.082098	-0.0454601	0.371166	-0.205	-0.296764	-0.0860184	-0.197148	-0.283428	0.564355	0.564648	-0.204152	0.0289718	-0.0994434	0.120262	-0.368583	0.580835	0.27072	-0.427917	0.359304	-0.173877	0.228001	0.567913	-0.473126	-0.380164	-0.0857123	-0.336826	-0.499319	-0.505317	-0.203389	0.303746	-0.572156	0.214413	-0.308499	-0.432876	0.124455	0.082616	0.440173	0.0696355	0.221206	-0.435482	-0.806312	-0.719495	-0.214343
hsa-miR-488	turquoise	1	0.134717	0.00E+00	0.00E+00	0.00E+00	0.0640831	0.156004	0.00E+00	-0.357583	0.0107824	-0.220495	0.229429	0.00E+00	0.00E+00	0.00E+00	0.0854994	0.00E+00	0.00E+00	0.00E+00	0.00E+00	0.00E+00	-0.0279293	-0.0422161	0.00E+00	0.00E+00	0.00E+00	0.00E+00	-0.138086	0.00E+00	0.00E+00	0.00E+00	0.415008	0.375272	0.00E+00	0.00E+00	0.176298	0.00E+00	0.00E+00	-0.047915	0.00E+00	0.00E+00	0.00E+00	0.00E+00	0.380973	0.458376	0.568719	0.375158	0.229609
hsa-miR-489	brown	3	0.0411966	0.00E+00	0.348013	-0.0110512	0.181723	0.277503	0.00E+00	0.504548	0.304118	0.00E+00	-0.140376	0.00E+00	-0.090748	0.00E+00	0.284167	0.125262	0.00E+00	-0.170899	0.319954	0.320956	0.00E+00	-0.167442	0.00E+00	0.216004	0.00E+00	0.160179	0.260941	0.00E+00	-0.309893	0.00E+00	0.0631451	0.0320305	0.024655	0.00E+00	0.119239	0.1404	0.298684	0.00E+00	0.173549	0.00E+00	0.222348	-0.17249	0.00E+00	0.305148	0.400753	0.186064	0.941712
hsa-miR-490	yellow	4	0.247926	0.00E+00	0.154843	0.00E+00	0.0864245	0.0323733	0.368032	0.195833	0.0857628	0.637795	0.464905	0.328098	0.280823	0.176198	0.287658	0.00E+00	0.00E+00	-0.00975676	0.0187768	-0.569538	0.00E+00	0.136098	-0.118117	0.540695	0.222647	0.00E+00	0.549048	-0.221331	-0.214782	0.00E+00	-0.00043759	0.235754	0.00E+00	0.215927	0.139388	0.00E+00	-0.0589075	-0.0797302	0.322501	0.340498	0.00E+00	0.00E+00	0.727538	0.701835	0.21642	0.524527	0.482459
hsa-miR-491	yellow	4	0.196827	-0.0453836	0.113089	0.247635	0.0617478	0.227402	0.465447	-0.0469473	0.103458	0.543948	0.170797	0.363741	-0.111191	0.264813	0.211715	0.216444	0.0809878	0.13283	-0.0329677	-0.228531	-0.182707	-0.00674013	-0.122808	0.142366	0.0145216	-0.0976969	0.116885	0.089257	0.6371	-0.00654771	0.234017	0.0858763	0.00998193	-0.168381	0.145586	0.384117	0.106997	0.065794	0.134619	0.0581201	-0.23981	0.134658	0.416999	0.528637	0.175052	0.166718	0.0776886
hsa-miR-492	turquoise	1	1.03965	0.0615925	0.0924561	0.298173	0.266266	0.117427	0.0127985	0.256276	0.157604	0.771236	-0.0848942	0.66306	0.10373	0.530077	0.0664303	0.284766	0.0928897	0.0412775	0.39418	-0.196382	0.808016	0.372798	0.411326	0.775919	0.706327	-0.215848	-0.0115799	0.228541	0.0514143	0.537599	0.126404	0.0960343	-0.0138609	0.842436	0.120737	0.240998	0.425871	0.133365	-0.045586	0.205352	-0.0653785	0.263312	0.261987	0.682799	0.230824	0.583259	-0.108738
hsa-miR-493-5p	red	6	0.261073	0.162654	-0.232851	-0.0393252	0.157377	0.0394515	-0.914752	-0.000730149	-0.0455587	0.143308	-0.0420042	-0.413716	0.3875	0.404681	-0.0615931	0.177548	0.0251695	-0.148608	-0.10937	0.356373	0.00E+00	-0.0154938	0.0441349	0.206427	0.00E+00	0.545984	-0.0300067	-0.107021	0.102937	-0.356623	-0.0385768	-0.0798375	-0.00242522	-0.411215	-0.14163	0.247046	-0.119525	-0.00409916	0.22789	0.10049	0.717146	0.210222	0.554922	-0.671886	-0.529333	-0.251646	-0.489791
hsa-miR-494	turquoise	1	-0.0573909	-0.0884202	-0.041646	-0.00313913	0.000658878	-0.0456055	-0.229244	-0.0996833	-0.112571	-0.0680097	-0.0701312	0.0237347	-0.314591	-0.305068	-0.105108	-0.18608	-0.208426	-0.0477065	-0.0866401	-0.518018	-0.484248	-0.155759	-0.14496	-0.256927	-0.271105	-0.287185	-0.0909747	-0.0722047	-0.0374492	-0.051036	-0.0571454	-0.111781	-0.0710386	-0.246987	-0.117693	-0.30678	-0.164909	-0.106235	-0.0883583	-0.201518	-0.224183	-0.286157	-0.0242173	0.153422	0.0631984	0.0283287	-0.0231383
hsa-miR-495	brown	3	0.374046	0.859108	0.740246	0.00E+00	0.943709	0.814051	0.534484	0.336708	0.907766	0.653127	0.462381	0.315625	0.620339	0.685633	0.543368	0.781528	0.943188	0.464735	0.407728	0.634664	0.186789	-0.0482379	0.44881	0.913042	0.223826	0.698911	0.455033	0.413843	0.00E+00	0.38141	0.136748	0.629166	0.496332	0.456099	0.333617	0.823306	0.453518	0.0525029	1.10462	0.976365	0.823826	0.509085	0.456192	0.25972	0.591603	0.440475	1.11332
hsa-miR-496	magenta	9	0.00E+00	0.00E+00	0.00E+00	0.00E+00	0.00E+00	0.00E+00	0.0815317	0.00E+00	0.00E+00	0.00E+00	0.514994	0.00E+00	-0.478677	0.00E+00	0.330456	0.00E+00	0.00E+00	0.00E+00	0.00E+00	-1.69844	0.00E+00	0.00E+00	0.00E+00	-0.0707415	0.0683675	0.00E+00	0.150006	-0.177478	0.00E+00	0.00E+00	0.383498	0.37957	-0.449095	-0.584098	0.48571	0.0727783	0.00E+00	0.00E+00	0.156695	0.00E+00	0.00E+00	0.00E+00	0.00E+00	0.193192	0.224762	0.00E+00	0.00E+00
hsa-miR-497	blue	2	0.653835	0.904139	0.996507	-0.2336	0.485004	0.244684	1.28756	0.535602	0.555098	0.601347	0.333092	0.544785	0.753502	0.681736	0.535729	0.749258	0.980855	1.05753	0.588603	0.883132	0.657208	0.537326	0.79414	0.762403	1.13755	1.20823	0.471728	0.68445	0.567664	0.0471912	0.183652	0.60718	0.44242	0.85219	0.526567	0.775604	0.991227	0.482583	0.43414	0.905332	0.558902	0.898762	0.319885	0.745395	0.558707	-0.193429	0.0276575
hsa-miR-498	green	5	0.182255	0.093038	0.132499	0.72568	0.395178	0.237393	-0.257156	0.354232	0.221888	0.0688476	-0.156211	-0.246105	-0.0433389	0.00E+00	0.0134483	0.111698	-0.252605	0.0131012	0.0213131	0.00E+00	0.00E+00	-0.243296	-0.0702099	0.00E+00	0.00E+00	0.139799	0.0112941	0.00E+00	-0.244736	0.00E+00	-0.0256373	0.000932605	-0.0497736	0.0834475	-0.00137922	-0.0245402	0.00E+00	0.243957	0.254864	-0.0646396	0.00E+00	-0.00166915	0.304823	0.536643	0.796445	0.445792	0.18242
hsa-miR-499	grey	0	0.13885	0.00E+00	0.00591997	0.00E+00	-0.615611	0.00E+00	0.00E+00	-0.0823849	0.868365	0.00E+00	-0.517128	0.00E+00	0.309482	0.100401	0.124332	0.478838	0.00E+00	0.00E+00	0.102712	-0.358274	0.00E+00	0.00E+00	0.00E+00	0.00E+00	0.00E+00	0.00E+00	-0.190379	-0.0100355	0.00E+00	-0.104094	-0.639661	-0.081696	0.105486	0.137197	-0.0456396	0.00E+00	0.00E+00	0.00E+00	0.00E+00	0.00E+00	0.00E+00	1.04377	0.114005	0.144495	-0.0115474	0.00E+00	0.289883
hsa-miR-500	turquoise	1	0.661011	0.164643	0.0679376	0.149562	0.145201	-0.00217623	-0.024901	0.13807	-0.0255404	-0.197428	0.112069	0.0269726	0.779921	0.635748	0.0887574	0.00960693	0.384442	0.232689	0.138395	0.244654	0.288945	0.290103	0.278537	0.115448	0.667219	0.0469019	0.028278	0.0135525	-0.0271156	0.375922	0.0210521	0.0606218	-0.0590928	0.551464	0.000406369	0.112066	0.189357	0.243405	-0.140934	0.0359093	0.47243	0.0327195	0.225007	0.111945	-0.0912558	-0.0629704	-0.19534
hsa-miR-501	grey	0	0.210163	0.00E+00	0.105024	0.29811	0.0878456	0.483197	0.950279	0.00E+00	0.00E+00	0.314162	0.0831928	-0.0669174	0.10455	0.0278006	0.14073	0.00E+00	0.498615	0.00E+00	0.277468	0.0471385	0.00E+00	0.260873	0.00E+00	0.00E+00	0.162183	0.00E+00	0.00231744	-0.156018	0.158317	-0.30794	0.174324	0.0778787	0.330048	0.00E+00	-0.0296328	0.00E+00	-0.0228527	-0.328541	0.00E+00	-0.0913855	0.235606	0.00E+00	0.510227	0.122476	-0.145609	0.24931	0.200836
hsa-miR-502	turquoise	1	0.172959	0.357348	0.24252	0.0130099	-0.356061	0.130204	0.00447257	0.252679	-0.035768	0.00E+00	-0.0226022	-0.201823	0.445347	0.262451	-0.0234322	0.00E+00	0.229481	0.273532	0.304372	0.257636	0.00E+00	-0.0150606	0.105448	0.00E+00	0.00E+00	0.00E+00	0.00E+00	0.00E+00	0.425466	-0.148427	0.432863	-0.09949	0.0578321	0.317829	0.0158427	0.20921	0.00E+00	0.00E+00	0.0945917	0.111636	0.00E+00	0.00E+00	0.00E+00	-0.111286	0.0237387	-0.194958	0.0874668
hsa-miR-503	blue	2	0.485501	0.574509	0.834263	0.830624	0.187355	0.530044	0.518589	0.69281	0.397116	0.803485	0.520423	0.618514	0.698459	0.459238	0.209826	0.534039	0.655379	0.941657	0.565726	0.615212	0.535416	0.690164	0.777879	0.538503	0.388294	0.892955	0.268899	0.00E+00	-0.102375	0.495136	0.378146	0.0429994	0.474036	0.492416	0.467189	0.650261	0.834509	0.606373	0.703344	0.999916	0.4756	0.683206	0.635055	0.584612	0.830653	0.628007	0.221079
hsa-miR-504	grey	0	0.00E+00	0.00E+00	0.00E+00	0.00E+00	0.00E+00	0.0587393	0.00E+00	0.00E+00	0.180719	0.00E+00	-0.121567	-0.366236	0.00E+00	0.00E+00	0.151812	0.00E+00	-0.19459	0.00E+00	0.00E+00	0.00E+00	0.00E+00	0.00E+00	-0.0114153	0.00E+00	0.00E+00	0.00E+00	0.302859	-0.0650073	0.00E+00	0.00E+00	0.190718	0.311564	0.00E+00	0.00E+00	0.427173	0.00E+00	0.00E+00	0.00E+00	0.235402	0.00E+00	0.00E+00	0.00E+00	0.00E+00	0.0658436	0.101287	0.00654815	-0.783855
hsa-miR-505	turquoise	1	-0.112323	0.407917	0.214354	-0.0553339	0.0170666	-0.00448979	0.258471	-0.532174	-0.168704	-0.176008	-0.27425	-0.32248	-0.119111	0.630413	0.216526	0.363847	0.235048	-0.413881	-0.102167	0.199256	-0.270153	0.16489	0.280628	0.0408121	0.370483	0.113092	0.00138198	0.249022	-0.124116	0.00E+00	0.439794	0.0363392	-0.188438	0.223222	0.00E+00	-0.0830907	0.341995	-0.138098	0.00114417	0.0480616	-0.0517279	-0.167924	0.151255	-0.290797	-0.202198	-0.585124	0.151033
hsa-miR-506	yellow	4	0.00E+00	0.402812	-0.336614	0.160994	0.16912	0.589822	0.00E+00	0.0393752	0.00511638	0.00E+00	0.353172	0.112194	-0.00349734	0.00E+00	0.466025	0.393369	0.466295	0.00E+00	0.00E+00	0.00E+00	0.00E+00	0.292567	0.00E+00	0.00E+00	0.00E+00	0.00E+00	0.158955	0.00E+00	0.637301	0.00E+00	-0.0763373	0.317171	0.379317	0.00E+00	0.00E+00	0.492564	0.140342	0.00E+00	0.00E+00	0.00E+00	0.00E+00	0.00E+00	-0.332739	0.859263	0.643038	0.624372	0.636045
hsa-miR-507	grey	0	0.00E+00	0.00E+00	0.00E+00	0.00E+00	0.00E+00	0.00E+00	0.00E+00	0.00E+00	-0.367975	0.00E+00	0.0110241	0.00E+00	0.00E+00	0.00E+00	0.00E+00	0.00E+00	0.00E+00	0.00E+00	-0.218718	0.00E+00	0.00E+00	0.00E+00	0.00E+00	0.00E+00	-0.153247	0.00E+00	0.00E+00	0.00E+00	0.00E+00	0.00E+00	0.00E+00	-0.206337	0.00E+00	-0.137375	0.00E+00	0.00E+00	0.00E+00	0.00E+00	0.00E+00	0.00E+00	-0.266427	0.00E+00	0.00E+00	-0.58092	-0.515731	0.00E+00	0.00E+00
hsa-miR-508	turquoise	1	0.00E+00	0.00E+00	0.188558	0.288909	-0.301343	0.00E+00	0.0201345	0.0595103	0.0470127	0.00E+00	-0.278045	0.00E+00	0.00E+00	0.00E+00	0.0307257	0.00E+00	0.00E+00	-0.308949	0.104245	-0.0398702	0.00E+00	-0.285035	0.00E+00	0.00E+00	0.00E+00	-0.302118	-0.307048	0.00E+00	0.00E+00	-0.125366	-0.188482	-0.23883	0.00937614	-0.561581	-0.301107	0.00E+00	0.176088	0.00E+00	0.00E+00	0.00E+00	0.00E+00	0.00E+00	0.00E+00	-0.858831	-0.592208	0.00E+00	0.038476
hsa-miR-509	red	6	0.00E+00	-0.282449	-0.12468	0.0535983	-0.0761514	-0.191322	0.00E+00	-0.0669993	-0.230155	-0.14824	-0.180909	-0.705995	-0.193171	-0.0392134	-0.181113	-0.171755	-0.0492163	-0.369356	0.0335116	-0.389792	0.0513132	-0.347138	-0.221298	-0.32259	-0.481991	-0.341336	-0.231986	-0.0957612	-0.527749	-0.283126	-0.132216	-0.210181	-0.0950142	-0.53362	-0.294783	-0.106342	-0.170659	-0.145973	-0.0412528	-0.271976	0.00E+00	-0.335627	0.00E+00	-0.742546	-0.498039	-0.114665	-0.141171
hsa-miR-510	red	6	0.334908	0.00E+00	0.00E+00	0.00E+00	-0.0467293	0.449305	-0.227254	0.00E+00	0.286119	0.00E+00	0.0549088	0.503787	-0.150199	0.00E+00	0.335421	-0.0591114	-0.0200204	0.00E+00	0.00E+00	0.00E+00	0.00E+00	0.00E+00	0.00E+00	0.00E+00	0.00E+00	0.00E+00	0.134613	0.00E+00	-0.0162258	0.104715	0.116487	0.0643544	-0.451023	0.00E+00	0.00E+00	0.170383	0.00E+00	0.00E+00	0.00E+00	-0.117195	0.00E+00	0.00E+00	0.00E+00	0.452646	0.441573	0.397037	0.338943
hsa-miR-511	green	5	0.00E+00	0.00E+00	-0.0753085	0.339173	0.0773486	0.184735	-0.157865	0.442992	0.371279	0.00E+00	0.31572	-0.0680249	0.289735	0.0683136	0.257148	0.00E+00	0.00E+00	-0.189296	-0.123876	0.118371	0.00790384	0.195423	0.00E+00	0.395866	0.00E+00	0.00E+00	0.00E+00	0.00E+00	0.00E+00	0.00E+00	0.136109	0.198043	0.13192	-0.266826	0.000929746	0.00E+00	-0.0456916	0.00E+00	-0.163348	-0.0514273	0.0272473	0.00E+00	0.00E+00	0.123565	0.0282391	0.0520993	0.00E+00
hsa-miR-512-5p	green	5	0.201729	0.00E+00	0.00E+00	0.314579	0.00E+00	0.108586	0.00E+00	0.00E+00	0.00E+00	0.00E+00	0.00E+00	0.00E+00	-0.367913	0.226133	0.278337	0.250555	-0.272296	0.00E+00	0.00E+00	0.00E+00	0.00E+00	0.00E+00	0.00E+00	0.00E+00	0.00E+00	0.230652	0.00E+00	0.00E+00	0.00E+00	0.00E+00	0.15072	-0.419408	0.00E+00	0.00E+00	0.00E+00	0.269433	0.00E+00	0.00E+00	0.00E+00	0.00E+00	0.00E+00	0.00E+00	-0.163129	0.0746384	0.00E+00	0.00E+00	0.00E+00
hsa-miR-513	turquoise	1	0.0740427	-0.0799158	-0.0306211	0.0336821	4.50E-05	-0.124331	0.00542016	-0.030573	-0.114453	-0.091432	-0.042518	0.0651471	-0.182918	-0.267057	-0.0952491	-0.255581	-0.28267	-0.200588	0.0135746	-0.293547	-0.066132	-0.153745	1.07144	-0.24964	-0.28196	-0.204659	-0.0860929	-0.151668	0.0297357	-0.187811	-0.0667379	-0.132764	-0.0968076	0.226156	-0.130668	-0.32195	-0.140317	-0.0431002	-0.0942552	-0.1379	0.00E+00	-0.197824	-0.0208804	0.335797	0.31531	0.238707	-0.0455356
hsa-miR-514	grey	0	0.00E+00	0.00E+00	0.00E+00	-0.261366	0.00E+00	0.00E+00	0.00E+00	0.00E+00	0.00E+00	0.197614	0.00E+00	-0.629609	0.00E+00	-0.245269	0.00E+00	-0.113128	0.00E+00	0.00E+00	0.00E+00	0.00E+00	0.00E+00	0.00E+00	0.00E+00	0.00E+00	0.00E+00	-0.167128	0.00E+00	0.204736	0.00E+00	-0.155914	0.370097	-0.55326	-0.322225	0.00E+00	-0.600113	0.00E+00	-0.570957	-0.0128129	0.00E+00	0.00E+00	0.00E+00	0.00E+00	0.00E+00	-0.767999	-0.604135	0.00E+00	0.121691
hsa-miR-515-5p	green	5	0.337878	0.00E+00	0.00E+00	0.237489	0.00E+00	0.00E+00	-0.197202	0.00E+00	0.00E+00	0.00E+00	0.00E+00	0.00E+00	0.00E+00	0.00E+00	0.00E+00	0.00E+00	0.00E+00	0.00E+00	0.00E+00	0.00E+00	0.00E+00	0.00E+00	0.00E+00	0.00E+00	0.00E+00	0.00E+00	0.00E+00	0.00E+00	0.00E+00	0.00E+00	0.888625	0.00E+00	0.00E+00	-0.143342	0.00E+00	0.00E+00	0.00E+00	0.00E+00	0.00E+00	-0.0545036	0.00E+00	0.00E+00	0.200389	0.00E+00	-0.20689	0.00E+00	0.00E+00
hsa-miR-516-3p	grey	0	0.00E+00	0.258078	-0.263577	0.013484	0.157932	0.0155842	0.00E+00	0.101314	-0.265931	0.00E+00	-0.186542	0.118535	0.00E+00	0.047387	-0.097109	-0.126449	-0.0239907	-0.180146	0.201701	0.00E+00	0.00E+00	0.484349	0.00E+00	0.00E+00	0.00E+00	0.00E+00	-0.210872	-0.243478	0.061847	0.00E+00	-0.0078533	-0.258334	-0.151436	-0.0398701	-0.257741	-0.13066	0.00E+00	-0.100124	-0.0837931	-0.113303	0.00E+00	-0.216197	0.00E+00	0.343049	-0.386995	0.219361	0.18037
hsa-miR-516-5p	green	5	0.00E+00	-0.247136	-0.269644	1.25135	0.174115	0.423574	0.00E+00	-0.224693	0.312235	0.00E+00	0.0806678	0.293085	0.112094	-0.0783134	0.307773	-0.152269	0.00E+00	-0.0760509	-0.284745	0.00E+00	0.00E+00	0.00E+00	-0.192518	0.00E+00	0.0406507	0.00E+00	0.117266	0.00E+00	-0.196286	0.27283	0.763693	-0.035482	-0.118055	0.00E+00	0.167354	-0.248812	-0.586929	0.00E+00	0.0796923	-0.343805	0.00E+00	-0.193957	0.00E+00	0.701386	0.159365	0.22423	0.500969
hsa-miR-517*	grey	0	-0.218696	-0.315623	0.078901	0.298205	0.306072	-0.0603867	-0.0977882	-0.0249501	-0.115113	0.00E+00	0.0620808	-0.300678	0.00E+00	0.00E+00	-0.186105	-0.266658	0.375619	0.333965	-0.741565	0.00E+00	-0.162568	0.0972882	0.00E+00	0.00E+00	0.00E+00	0.00E+00	-0.011858	0.00E+00	-0.236789	0.200446	0.167424	0.0932584	0.115029	0.00E+00	0.10985	-0.386374	0.196981	0.736075	-0.351645	-0.34803	0.00E+00	-0.109016	0.00E+00	0.144234	-0.224273	-0.207121	0.0709471
hsa-miR-518b	green	5	0.00E+00	0.00E+00	0.00E+00	0.884955	0.00E+00	-0.0570398	0.00E+00	0.00E+00	0.131023	0.00E+00	0.370117	0.0980389	0.00E+00	0.00E+00	-0.608213	0.00E+00	0.00E+00	0.00E+00	0.00E+00	0.00E+00	-0.19495	0.00E+00	0.00E+00	-0.00336284	0.00E+00	0.00E+00	0.512418	-0.240371	0.00E+00	0.00E+00	0.812461	0.146716	-0.212997	0.00E+00	0.458731	0.00E+00	0.00E+00	0.00E+00	0.223548	0.00E+00	0.00E+00	0.00E+00	0.00E+00	-0.0283728	0.44313	0.411821	0.0684675
hsa-miR-518c*	green	5	0.540253	-0.393802	0.181661	1.04379	0.430297	0.219257	0.312397	-0.218971	0.731545	0.608553	0.338329	0.778802	0.353982	0.605898	0.541243	0.00E+00	0.533573	0.18961	0.00306009	0.178843	-0.125159	0.00E+00	-0.191792	0.00E+00	0.620517	0.00E+00	0.249555	-0.0887115	0.357559	0.00E+00	0.922376	0.223357	0.249491	0.258885	0.435197	-5.08E-05	0.233708	-0.186686	0.48183	-0.192047	0.136689	0.00E+00	0.00E+00	1.08632	0.410056	0.294198	0.581471
hsa-miR-518f*	black	7	0.0725944	0.00E+00	0.0849484	2.07415	-0.105133	-0.497703	0.00E+00	0.00E+00	-0.399265	0.00E+00	0.0676018	0.495691	0.0623053	0.0079309	-0.100041	-0.20486	0.9864	0.343509	0.00E+00	0.00E+00	0.00E+00	0.00E+00	0.00E+00	-0.00163539	0.00E+00	0.227282	-0.482929	-0.1376	0.267544	-0.0472746	1.15263	-0.101117	-0.185609	0.00E+00	0.146762	-0.738562	-0.54355	0.00E+00	-0.524178	-0.205061	0.00E+00	-0.250556	0.00E+00	0.448281	0.0967018	0.0450289	0.108393
hsa-miR-519a	black	7	0.00E+00	-0.486694	0.00E+00	2.57814	0.56778	0.00E+00	0.00E+00	0.00E+00	0.00344303	0.218435	-0.1283	0.00E+00	0.00E+00	0.00E+00	0.00E+00	0.00E+00	2.17177	0.00E+00	0.00E+00	0.00E+00	0.00E+00	0.00E+00	0.051811	0.00E+00	-0.150806	0.00E+00	0.00E+00	0.00E+00	-0.332347	0.303167	2.58196	-0.311939	-0.28939	0.00E+00	-0.0953523	0.00E+00	0.00E+00	-0.261185	0.245479	0.00E+00	0.00E+00	0.00E+00	0.00E+00	0.110301	-0.0595371	-0.635989	-0.478436
hsa-miR-519d	green	5	0.00E+00	0.273842	0.00E+00	1.56519	0.198848	-0.0481973	0.00E+00	-0.117093	0.302023	-0.183362	0.306974	-0.178453	0.00E+00	0.112302	0.255454	0.370693	0.365485	-0.00631404	0.102093	0.00E+00	0.00E+00	0.00E+00	0.00E+00	0.0637759	-0.0577397	-0.0437078	0.176628	0.00E+00	0.301526	0.327496	1.05363	-0.0948929	-0.163312	0.0671101	-0.0783955	0.653429	0.171477	-0.271464	0.46022	0.121926	0.00E+00	-0.438234	0.00E+00	-0.0362678	0.414123	-0.057452	0.26743
hsa-miR-519e*	green	5	0.00E+00	0.00E+00	0.260276	0.554005	0.00266495	0.189554	0.00E+00	0.00956021	-0.161967	0.00E+00	0.353027	0.229046	0.00E+00	0.00E+00	0.19921	0.00E+00	0.00E+00	0.059649	0.00E+00	0.00E+00	0.00E+00	0.00E+00	0.00E+00	0.00E+00	0.00E+00	-0.00353311	0.0814276	0.00E+00	0.00E+00	0.00E+00	0.520702	0.275913	-0.456779	0.0355665	0.176729	0.0225523	-0.54804	-0.120377	0.173475	-0.256608	0.00E+00	-0.142874	-0.291481	0.401004	0.269183	0.0627694	0.0771256
hsa-miR-520a*	green	5	0.00E+00	0.00E+00	0.00E+00	0.907119	0.00E+00	0.283876	-0.331513	0.00E+00	0.252171	0.00E+00	0.230622	0.284544	-0.322338	0.071288	0.00E+00	0.0865712	0.00E+00	0.00E+00	0.257552	0.0998269	0.324665	0.00E+00	0.00E+00	0.00E+00	0.00E+00	0.00E+00	0.111447	0.00E+00	0.411554	-0.0870452	0.384218	0.113091	-0.100098	0.00E+00	0.413314	-0.122347	-0.252762	0.00E+00	0.132211	0.122948	0.00E+00	-0.261605	-0.167314	-0.0305557	-0.125327	0.242091	0.279879
hsa-miR-520b	green	5	0.00E+00	0.00E+00	0.00E+00	0.258005	0.00E+00	0.00E+00	0.00E+00	0.00E+00	0.00E+00	0.00E+00	0.0364352	0.00E+00	0.00E+00	0.00E+00	0.00E+00	0.00E+00	0.00E+00	0.00E+00	0.00E+00	0.00E+00	0.00E+00	0.289411	0.00E+00	0.00E+00	0.00E+00	-0.226372	0.00E+00	-0.21133	0.170616	0.00E+00	1.21022	-0.511382	-0.207795	0.00E+00	-0.032673	0.00E+00	0.00E+00	0.00E+00	0.00E+00	-0.220208	0.00E+00	0.00E+00	0.00E+00	0.153369	0.00E+00	0.00E+00	0.00E+00
hsa-miR-520d*	green	5	0.00E+00	0.0128795	0.318924	1.42222	0.248887	0.0898032	-0.403199	0.158815	0.291004	0.30127	0.321556	0.502809	0.248191	0.0543357	0.427972	0.258733	0.575832	0.103878	0.00E+00	0.00E+00	-0.0417545	0.00E+00	0.00E+00	0.306549	0.00E+00	0.00E+00	0.165459	-0.0846098	0.321241	-0.169922	1.55405	0.279183	0.0300008	0.0815643	0.504003	0.2485	0.352879	0.00E+00	0.244726	-0.205788	0.00E+00	-0.228833	0.00E+00	0.474126	0.467839	0.220577	0.331433
hsa-miR-520e	grey	0	0.00E+00	0.00E+00	0.00E+00	0.00E+00	0.00E+00	0.00E+00	0.00E+00	0.00E+00	0.00E+00	0.00E+00	-0.476792	-0.434651	0.00E+00	0.00E+00	0.00E+00	0.00E+00	0.00E+00	0.00E+00	0.00E+00	0.00E+00	0.00E+00	0.00E+00	0.00E+00	0.115812	0.169144	0.00E+00	0.0504444	0.00E+00	0.00E+00	0.01411	0.0913815	-0.0805961	-0.0573346	-2.13407	-0.474752	0.00E+00	0.0310987	0.00E+00	0.00E+00	0.00E+00	0.00E+00	0.00E+00	-0.267442	0.134844	0.00E+00	-0.659546	0.00E+00
hsa-miR-520f	green	5	0.00E+00	0.00E+00	0.00E+00	0.217961	-0.193836	0.00E+00	0.00E+00	0.00E+00	0.00E+00	0.304136	-0.325202	-0.421826	0.00E+00	0.00E+00	-0.35488	0.00E+00	0.00E+00	0.00E+00	0.00E+00	0.00E+00	0.00E+00	0.00E+00	0.00E+00	0.00E+00	0.00E+00	0.00E+00	-0.238068	0.00E+00	0.00E+00	0.00E+00	-0.00693344	-0.268741	-0.0862334	0.00E+00	-0.323892	0.00E+00	0.00E+00	0.00E+00	0.00E+00	0.00E+00	0.00E+00	0.00E+00	-0.371337	0.159138	0.0782437	0.154182	0.0276616
hsa-miR-520g	green	5	0.00E+00	0.00E+00	0.00E+00	1.33668	0.00E+00	-0.0791914	0.00E+00	0.00E+00	0.00E+00	0.00E+00	-0.262334	0.00E+00	0.091119	0.00E+00	0.00E+00	0.00E+00	0.00E+00	0.00E+00	0.00E+00	0.00E+00	0.00E+00	-0.237233	0.00E+00	0.00E+00	0.00E+00	0.00E+00	0.00E+00	0.00E+00	0.00E+00	0.00E+00	1.47634	0.296375	0.00E+00	0.00E+00	0.00E+00	0.00E+00	0.00E+00	0.00E+00	0.0465275	0.00E+00	-0.468996	0.00E+00	-0.112921	0.00E+00	-0.134191	0.00E+00	0.00E+00
hsa-miR-520h	green	5	0.00E+00	0.00E+00	0.00E+00	1.23639	0.00E+00	0.00E+00	-0.395164	0.00E+00	-0.354405	0.00E+00	0.144654	0.00E+00	0.00E+00	0.00E+00	0.00E+00	0.00E+00	0.00E+00	-0.0795583	0.00E+00	0.00E+00	0.00E+00	0.00E+00	-0.516802	0.128265	0.00E+00	0.00E+00	0.00E+00	0.00E+00	0.00E+00	0.00E+00	1.31386	0.45549	0.00E+00	-0.124059	-0.171154	0.00E+00	0.00E+00	0.00E+00	0.00E+00	0.00E+00	-0.188067	0.00E+00	0.00E+00	0.129215	-0.116168	0.00E+00	0.00E+00
hsa-miR-521	black	7	0.00E+00	0.00E+00	0.00E+00	1.67028	0.00E+00	0.00E+00	0.00E+00	0.00E+00	0.00E+00	0.00E+00	0.00E+00	0.00E+00	0.00E+00	-0.32244	0.00E+00	0.00E+00	1.1728	0.00E+00	0.00E+00	0.00E+00	0.215925	0.00E+00	0.00E+00	0.00E+00	0.00E+00	0.00E+00	0.00E+00	0.0172524	0.00E+00	0.00E+00	2.2478	0.00E+00	0.00E+00	0.00E+00	0.00E+00	0.00E+00	-0.421829	0.00E+00	0.00E+00	0.00E+00	0.00E+00	0.00E+00	0.00E+00	0.00E+00	0.0189526	-0.100326	0.00E+00
hsa-miR-524*	green	5	0.200168	0.190882	0.00E+00	1.42276	0.00E+00	-0.180103	0.00E+00	0.0605805	0.273026	0.00E+00	-0.073705	0.462528	0.24237	-0.367601	-0.0344728	0.189199	0.00E+00	0.00E+00	0.00E+00	0.00E+00	-0.350757	0.0847301	0.00E+00	0.00E+00	0.0348375	0.00E+00	0.195399	-0.0191501	0.50809	0.00E+00	1.66459	-0.0646021	-0.422684	0.00E+00	0.340765	0.00E+00	0.00E+00	0.00E+00	-0.10204	0.22137	0.00E+00	-0.117636	0.00E+00	0.375864	0.0445798	-0.103221	0.0528634
hsa-miR-525	green	5	0.00E+00	0.192839	-0.163874	0.816668	0.00E+00	0.267731	0.00E+00	-0.408848	0.00E+00	0.00E+00	0.353861	0.0751919	0.00E+00	-0.0381008	0.225703	-0.0697327	0.188676	0.00E+00	0.0656683	0.127857	0.00E+00	-0.271494	0.00E+00	0.00E+00	0.00E+00	-0.0130895	-0.23912	0.00E+00	0.230932	0.00E+00	0.0877063	-0.269945	0.189484	0.00E+00	-0.157323	0.131525	0.0987785	0.00E+00	-0.174903	0.0942803	0.00E+00	-0.0146126	0.00E+00	0.280612	0.217883	0.366085	0.216734
hsa-miR-526a	green	5	-0.240806	-0.235085	0.302974	0.56482	0.275088	-0.192055	0.00E+00	-0.0256054	-0.450429	0.00E+00	0.359296	0.214309	-0.0550902	0.00E+00	0.266313	0.00E+00	0.798584	0.233381	0.00E+00	0.00E+00	0.00E+00	0.175771	0.00E+00	0.00E+00	0.00E+00	0.00E+00	-0.158568	-0.132568	-0.281828	0.482357	0.872732	-0.288715	0.118418	0.238365	-0.0826749	-0.344673	0.0151483	-0.103104	-0.0231966	-0.162129	0.00E+00	0.0390759	0.396614	0.671031	0.0659163	0.403504	0.403331
hsa-miR-526b	magenta	9	0.121459	0.00E+00	0.00E+00	1.10982	0.00E+00	0.00E+00	0.00E+00	0.00E+00	0.365754	0.158229	0.251233	-0.132131	0.00E+00	-0.119693	0.258378	0.00E+00	0.00E+00	0.00703852	0.00E+00	-2.62132	0.00E+00	0.00E+00	0.00E+00	0.00E+00	0.00E+00	0.00E+00	-0.14669	-0.0404662	0.00E+00	0.00E+00	1.21264	0.101946	0.0557837	0.00E+00	0.781057	0.00295281	0.00E+00	0.00E+00	0.198221	0.00E+00	0.00E+00	0.00E+00	0.00E+00	0.602795	0.447547	0.299023	0.300078
hsa-miR-526c	black	7	-0.170811	0.00E+00	0.00E+00	1.92047	0.00E+00	-0.181675	-0.49566	0.00E+00	0.00E+00	0.00E+00	-0.218002	0.00E+00	0.00E+00	0.00E+00	0.287831	0.00E+00	0.788422	0.00E+00	-0.418378	0.00E+00	0.00E+00	0.00E+00	0.00E+00	0.00E+00	0.00E+00	0.292205	0.00E+00	0.00E+00	0.00E+00	0.00E+00	1.62293	0.20439	-0.265963	0.00E+00	0.142886	0.00E+00	0.00E+00	0.00E+00	0.00E+00	0.00E+00	0.00E+00	0.00E+00	0.00E+00	0.185016	0.196604	0.00E+00	0.00E+00
hsa-miR-527	black	7	0.506355	0.132693	-0.173073	1.90246	0.481484	0.354685	0.0313098	0.0787709	0.635942	0.648358	0.453533	0.886334	0.372362	0.515278	0.262606	0.166859	1.15371	-0.267546	-0.012669	0.093012	0.170264	-0.207307	-0.386067	0.093071	0.136432	-0.316572	0.318374	0.294082	0.00631482	0.00E+00	0.969954	0.323714	0.0213908	0.356821	0.560469	-0.095369	0.21871	-0.0389698	0.0936788	0.0631502	0.225194	0.576206	0.0501847	1.09496	0.381706	0.571837	0.569996
hsa-miR-532	blue	2	0.413859	0.103078	0.292402	-0.0090011	0.00162153	-0.215204	0.326227	-0.0935193	0.108305	-0.0241366	0.369781	-0.0698551	0.308835	0.179496	0.440026	0.13153	0.634996	0.4063	0.00895769	0.610612	0.267948	0.221203	0.0697508	0.173921	0.751971	-0.0279936	0.00609246	-0.228558	-0.0749239	-0.122162	0.300609	0.191604	0.0807406	0.377946	0.151349	0.309276	0.179666	0.102065	-0.355608	0.188339	0.393419	0.0791757	-0.0108122	-0.0968277	-0.350178	-0.411166	-0.352792
hsa-miR-539	red	6	0.282623	-0.168629	-0.138492	0.164156	0.03592	0.426502	-0.104058	0.0756783	-0.204529	0.129766	-0.321981	-0.0257754	0.209733	-0.068311	-0.210114	-0.00261525	-0.0619515	-0.138097	0.0206613	0.236316	-0.0339674	0.482706	0.00E+00	0.301739	0.00E+00	0.00E+00	-0.109724	-0.133532	0.302633	0.252674	-0.112971	-0.199073	-0.00766935	-0.112651	-0.265736	-0.0545254	-0.0323691	-0.187288	0.0727716	0.0952725	0.00E+00	0.00E+00	0.00E+00	-0.696127	-0.407828	-0.263538	-0.067061
hsa-miR-542-5p	blue	2	-0.16588	0.329426	0.234458	0.192545	0.0112949	0.101202	0.00042087	-0.206521	0.108822	0.25038	0.278848	-0.119116	0.45493	0.556697	-0.0619307	0.197321	0.142654	0.0419539	0.0924823	0.182798	0.00E+00	-0.203897	0.0447397	-0.0630039	0.0692807	0.540263	-0.0157222	-0.0910534	0.153986	0.0464979	0.0231659	0.0267115	-0.0131496	-0.0758104	0.00E+00	0.325562	0.142336	-0.194849	-0.0424386	0.180082	0.337278	-0.115374	0.334184	0.541881	-0.0457453	0.275842	0.391969
hsa-miR-544	grey	0	0.00E+00	0.00E+00	0.00E+00	0.00E+00	0.00E+00	0.00E+00	0.00E+00	0.00E+00	0.00E+00	0.00E+00	0.00E+00	0.00E+00	-0.0813703	0.00E+00	0.00E+00	0.00E+00	0.00E+00	0.00E+00	0.00E+00	0.00E+00	0.00E+00	0.00E+00	0.00E+00	0.0281812	-0.073076	0.00E+00	0.00E+00	0.00E+00	0.00E+00	0.235292	0.00E+00	0.00E+00	0.00E+00	0.00E+00	0.00E+00	0.00E+00	0.00E+00	0.00E+00	0.00E+00	0.00E+00	0.00E+00	0.00E+00	0.00E+00	0.00E+00	0.00E+00	0.00E+00	0.00E+00
hsa-miR-545	grey	0	-0.0660499	0.00E+00	0.0254597	0.00E+00	0.00E+00	0.00E+00	0.00E+00	0.00565209	-0.278789	0.00E+00	0.293544	-0.371672	-0.091018	0.0888069	0.00E+00	0.00E+00	0.00E+00	0.00E+00	0.00E+00	0.00E+00	0.00E+00	0.00E+00	0.00E+00	0.00E+00	0.00E+00	0.00E+00	0.598602	0.00E+00	0.00E+00	0.00E+00	0.300926	0.93468	0.00E+00	0.0198453	0.00E+00	0.00E+00	0.00E+00	0.00E+00	0.00E+00	0.00E+00	0.00E+00	0.00E+00	0.307333	0.304169	0.266198	0.705621	0.152077
hsa-miR-548a	grey	0	0.00E+00	0.00E+00	0.00E+00	0.00E+00	0.00E+00	0.00E+00	0.00E+00	0.00E+00	-0.321426	0.00E+00	0.124188	0.00E+00	0.00E+00	0.00E+00	0.00E+00	0.00E+00	0.00E+00	0.00E+00	0.00E+00	0.00E+00	0.00E+00	0.00E+00	0.00E+00	0.00E+00	0.00E+00	0.00E+00	0.00E+00	-0.0902224	0.00E+00	0.00E+00	0.00E+00	0.235356	0.00E+00	0.00E+00	0.00E+00	0.00E+00	0.136263	0.00E+00	0.00E+00	0.00E+00	0.00E+00	0.00E+00	0.00E+00	0.0347637	0.00E+00	0.00E+00	0.00E+00
hsa-miR-548b	grey	0	0.00E+00	0.00E+00	0.00E+00	0.00E+00	0.00E+00	0.0388327	0.00E+00	0.00E+00	-0.191269	0.00E+00	-0.347633	0.00E+00	0.00E+00	0.126271	0.00354427	-0.0782875	0.354566	0.00E+00	0.0517982	0.00E+00	0.3076	0.00E+00	0.00E+00	0.00E+00	0.00E+00	0.00E+00	-0.268334	-0.141416	-0.253556	0.164196	-0.126557	-0.601516	-0.108993	0.00E+00	-0.280907	0.30251	0.00E+00	0.00E+00	0.0236181	0.00E+00	-0.890812	0.00E+00	0.00E+00	-0.268343	-0.73565	-0.649484	0.278596
hsa-miR-548c	black	7	0.00E+00	0.00E+00	0.00E+00	-0.329602	0.00E+00	0.00E+00	0.00E+00	0.00E+00	0.00E+00	-0.224455	0.00E+00	0.00E+00	0.00E+00	0.00E+00	0.00E+00	0.00E+00	0.00E+00	0.00E+00	0.00E+00	0.00E+00	0.00E+00	0.00E+00	0.00E+00	0.00E+00	-0.331443	0.00E+00	0.146115	0.186703	0.00E+00	0.00E+00	0.00E+00	0.00E+00	0.00E+00	0.00E+00	0.00E+00	0.00E+00	0.00E+00	0.448276	0.00E+00	0.00E+00	0.00E+00	0.00E+00	0.00E+00	0.00E+00	0.00E+00	0.0456092	0.00E+00
hsa-miR-548d	lightcyan	16	0.00E+00	0.00E+00	0.00E+00	0.00E+00	0.00E+00	0.00E+00	0.00E+00	0.00E+00	0.00E+00	0.16357	0.00E+00	0.00E+00	0.00E+00	-0.223255	0.00E+00	0.00E+00	0.00E+00	0.00E+00	0.00E+00	0.00E+00	0.00E+00	0.00E+00	0.00E+00	0.00E+00	0.00E+00	0.00E+00	0.00E+00	0.00E+00	0.00E+00	0.00E+00	0.00E+00	0.00E+00	0.00E+00	-0.141596	0.00E+00	-0.306734	0.00E+00	0.00E+00	0.00E+00	0.00E+00	0.00E+00	0.00E+00	-0.230743	0.00E+00	0.0672883	0.00E+00	0.00E+00
hsa-miR-549	grey	0	0.00E+00	0.00E+00	0.00E+00	0.00E+00	0.00E+00	0.00E+00	0.00E+00	-0.287127	0.00E+00	0.0713071	0.12424	0.00E+00	0.00E+00	-0.307565	0.018057	0.00E+00	-0.06705	0.00E+00	0.00E+00	0.00E+00	0.00E+00	0.00E+00	0.00E+00	0.00E+00	0.00E+00	0.00E+00	0.00E+00	0.00E+00	0.00E+00	0.00E+00	0.329342	0.190923	-0.282744	0.00E+00	0.0382617	0.00E+00	0.00E+00	0.00E+00	-0.226451	0.00E+00	0.00E+00	0.00E+00	0.00E+00	0.0642227	-0.517695	0.00E+00	0.0867428
hsa-miR-550	turquoise	1	0.00E+00	-0.12115	-0.0109526	0.390791	0.33595	0.296125	-0.637565	0.526577	-0.148686	0.355834	0.553538	-0.0908042	-0.253863	0.223756	0.134751	-0.0124284	-0.145499	0.439578	0.056767	-0.0196995	0.229849	-0.160155	0.58862	0.604234	0.00E+00	0.424497	0.0261281	-0.0789005	-0.110422	-0.400503	0.154002	0.0124646	-0.0119444	-0.0518273	-0.000920118	0.124452	-0.00176308	-0.23845	0.156441	0.266147	0.00E+00	-0.193794	-0.0863445	0.220083	-0.292332	-0.0634939	0.219985
hsa-miR-551a	yellow	4	-0.0597283	0.049921	-0.0546355	0.642981	0.0174214	-0.0802386	0.46609	-0.0215933	0.0644516	-0.133526	-0.0279639	0.0374686	-0.159872	0.0711158	-0.130817	-0.0432697	0.0193461	0.38144	-0.263234	0.000720689	0.451379	-0.00473811	0.0390109	0.155004	0.114614	-0.287948	0.591617	-0.08112	0.301046	-0.383656	0.0744557	0.215422	-0.334897	0.38181	0.397084	-0.168935	-0.199262	-0.0843335	0.00255262	0.0134202	0.00E+00	-0.189679	-0.0809205	1.0571	1.04802	0.817592	0.294702
hsa-miR-551b	grey	0	0.202136	0.623	0.217067	0.356515	0.174349	0.37186	0.427676	-0.192819	0.323532	0.492675	-0.0463304	0.320719	0.652395	-0.305844	0.125602	-0.0476686	0.400911	0.638358	-0.126861	0.218394	0.00E+00	-0.315983	0.329542	0.280921	0.00E+00	0.280699	0.193505	0.00E+00	-0.224761	0.00E+00	-0.0889891	-0.0807121	0.155343	0.274399	-0.0559473	0.309438	0.405521	0.129409	0.117386	0.215238	0.0119899	0.122052	0.00E+00	0.517646	0.358915	0.204424	0.155781
hsa-miR-552	turquoise	1	0.00E+00	0.00E+00	-0.326571	0.00E+00	0.552628	0.154919	0.00E+00	0.00E+00	0.298454	-0.162965	-0.294302	0.244175	0.00E+00	0.00E+00	-0.129756	0.192186	1.01378	0.0735196	0.00E+00	0.190164	0.389697	0.00E+00	0.00E+00	1.21024	-0.121729	0.0994647	-0.11591	0.199697	0.153154	0.00E+00	-0.111688	-0.181502	0.0190366	0.117146	0.0985347	0.347874	0.254471	0.888297	0.106886	0.138763	0.00E+00	0.701323	0.00E+00	-0.144603	0.477164	-0.215216	0.635337
hsa-miR-553	grey	0	-0.461553	0.00E+00	0.00E+00	0.00E+00	0.00E+00	0.00E+00	-0.116901	0.00E+00	0.00E+00	0.00E+00	-0.166579	0.00E+00	-0.299331	0.00E+00	-0.255131	0.00E+00	0.00E+00	0.00E+00	0.00E+00	0.00E+00	0.00E+00	0.00E+00	0.00E+00	0.00E+00	0.00E+00	0.00E+00	0.259075	-0.146313	0.00E+00	0.00E+00	-0.201678	-0.2347	0.0483873	0.00E+00	-0.365431	0.137047	0.00E+00	0.00E+00	0.00E+00	0.00E+00	0.00E+00	0.00E+00	0.00E+00	0.248542	0.00E+00	0.00E+00	0.00E+00
hsa-miR-554	yellow	4	0.00E+00	0.00E+00	0.00E+00	0.00E+00	0.00E+00	0.00E+00	0.00E+00	0.00E+00	0.205992	0.00E+00	0.34331	0.00E+00	0.00E+00	0.00E+00	0.184696	0.00E+00	0.00E+00	0.00E+00	0.0103085	0.00E+00	0.174456	0.00E+00	-0.486207	0.00E+00	0.00E+00	-0.187887	0.00E+00	0.00E+00	0.00E+00	0.00E+00	0.00E+00	0.00E+00	0.047269	0.00E+00	0.316167	0.00E+00	0.150089	0.00E+00	0.00E+00	0.00E+00	0.00E+00	0.00E+00	0.00E+00	0.559135	0.253289	0.274056	-0.00217522
hsa-miR-555	yellow	4	0.114929	0.00E+00	0.108555	0.00E+00	0.00494751	0.0222327	0.00E+00	0.00823979	0.183719	0.33271	-0.0015175	0.247844	0.0866975	0.121371	0.243792	0.423994	0.00E+00	-0.229189	0.00E+00	0.00E+00	0.151288	0.230488	0.00E+00	0.0928705	0.00E+00	0.00E+00	-0.0724309	0.00E+00	0.00E+00	0.00E+00	0.346339	0.606905	0.270777	0.00E+00	0.682779	0.107623	0.00E+00	0.00E+00	-0.317855	0.00E+00	0.112149	-0.111714	0.00E+00	0.468772	0.372035	0.336701	0.29372
hsa-miR-556	grey	0	-0.189376	0.00E+00	0.00E+00	0.00E+00	0.00E+00	0.231595	0.00E+00	0.00E+00	0.00E+00	0.00E+00	0.00E+00	0.00E+00	0.00E+00	0.00E+00	0.00E+00	0.102075	0.410225	0.00E+00	0.00E+00	0.00E+00	0.00E+00	0.00E+00	0.00E+00	0.00E+00	0.00E+00	0.00E+00	0.00E+00	0.00E+00	0.505918	0.227515	0.00E+00	0.00E+00	-0.0444987	0.00E+00	0.0951688	0.00E+00	0.00E+00	0.00E+00	0.00E+00	0.00E+00	0.00E+00	0.00E+00	0.00E+00	0.00E+00	-0.10264	0.00E+00	0.00E+00
hsa-miR-557	yellow	4	0.507683	-0.112672	-0.0810129	0.0458384	-0.0348621	-0.0773463	-0.383817	0.0131	-0.167877	0.708165	0.0478295	-0.261688	-0.0957401	-0.219476	-0.0522272	-0.145881	-0.0835902	-0.216448	-0.0123802	0.304131	0.213338	0.0034511	-0.29178	-0.15644	0.362839	-0.0403779	-0.0814924	-0.105405	-0.111406	0.241123	-0.010484	0.155615	-0.0590161	-0.31404	0.0601195	-0.0829616	-0.0661527	-0.0428477	-0.0456677	-0.107523	-0.157379	-0.147307	-0.171741	0.706451	0.104182	0.253298	0.335935
hsa-miR-558	turquoise	1	-0.414973	-0.345009	0.21497	0.391943	0.128836	-0.184322	0.00E+00	0.0151828	-0.0697189	0.147995	0.356723	-0.0766542	0.00E+00	-0.0568504	0.304744	-0.199399	0.00E+00	0.173265	0.229416	0.00E+00	0.00E+00	0.00E+00	0.00E+00	0.00E+00	0.00E+00	0.00E+00	0.444634	-0.235994	0.0238222	0.00E+00	0.168088	0.161435	0.14959	0.0870464	0.500388	-0.176826	0.0294004	0.00E+00	-0.101951	-0.310559	-0.432228	0.0184247	0.00E+00	0.308757	0.327613	-0.040641	0.201947
hsa-miR-559	greenyellow	11	0.00E+00	0.00E+00	0.00E+00	0.00E+00	0.00E+00	0.00E+00	0.00E+00	0.00E+00	0.00E+00	0.00E+00	0.00E+00	0.00E+00	-0.50315	0.00E+00	0.00E+00	0.00E+00	0.00E+00	0.00E+00	0.00E+00	0.00E+00	0.00E+00	0.00E+00	0.00E+00	0.00E+00	0.00E+00	0.00E+00	0.00E+00	0.00E+00	0.00E+00	0.00E+00	0.00E+00	0.0638807	0.00E+00	0.00E+00	0.155011	0.00E+00	0.00E+00	0.00E+00	0.00E+00	0.00E+00	0.00E+00	0.00E+00	0.00E+00	0.00E+00	0.00E+00	0.00E+00	0.00E+00
hsa-miR-560	yellow	4	0.625961	-0.0727303	-0.00659601	0.152083	0.0287591	0.16273	0.483239	0.365024	0.304798	0.480689	0.031195	0.497933	0.585438	0.421118	-0.0232118	-0.0127521	0.171737	-0.105684	0.234666	0.265356	-0.0545445	0.27557	0.428898	0.0575127	0.0804375	0.00378035	0.150114	0.014858	-0.0196612	-0.106481	0.551575	0.132683	0.55255	0.256784	0.0320168	-0.110751	0.278905	-0.0514692	0.0404663	-0.0417973	0.0899119	0.170453	-0.0380406	0.326257	0.208892	0.356301	0.645951
hsa-miR-561	grey	0	0.00E+00	0.00E+00	0.00E+00	0.00E+00	0.00E+00	0.00E+00	0.00E+00	0.00E+00	0.00E+00	0.00E+00	-0.190894	0.00E+00	0.00E+00	-0.207184	-0.841616	0.00E+00	0.00E+00	0.00E+00	0.00E+00	-0.0960387	-0.464087	0.00E+00	0.00E+00	0.00E+00	0.00E+00	0.00E+00	0.00E+00	0.00E+00	0.00E+00	0.00E+00	0.00E+00	0.00E+00	0.00E+00	0.00E+00	0.00E+00	0.00E+00	0.00E+00	0.00E+00	0.00E+00	0.00E+00	0.00E+00	0.00E+00	0.00E+00	0.148302	0.00E+00	0.00E+00	0.00E+00
hsa-miR-562	grey	0	0.00E+00	0.00E+00	0.00E+00	0.00E+00	0.00E+00	0.00E+00	0.00E+00	0.00E+00	0.00E+00	0.00E+00	-0.134001	0.00E+00	-0.391375	0.129863	0.00E+00	0.00E+00	0.00E+00	0.00E+00	0.00E+00	0.00E+00	0.00E+00	0.00E+00	0.00E+00	0.00E+00	0.00E+00	0.00E+00	0.00E+00	0.00E+00	0.00E+00	0.00E+00	0.00E+00	0.00E+00	0.00E+00	0.00E+00	0.163424	0.00E+00	0.00E+00	-0.225333	0.00E+00	0.00E+00	0.00E+00	0.00E+00	0.00E+00	0.213459	0.155909	0.00E+00	0.0616002
hsa-miR-563	turquoise	1	0.474125	1.04296	1.10768	1.08574	0.766084	0.948572	0.377309	0.857472	0.665053	0.71805	1.19942	0.514056	0.452367	-0.087264	1.07965	0.68188	0.518934	1.5435	0.960551	0.503298	0.66779	0.600115	0.55397	0.815708	0.341342	0.0368067	0.88378	0.550162	0.492399	-0.0354409	0.996961	1.2779	1.02221	0.68504	1.21902	0.764194	0.848274	0.568849	1.0504	0.652489	0.0115779	0.622055	0.0118275	0.957991	0.759065	0.706377	0.832627
hsa-miR-564	turquoise	1	0.778751	0.0761347	0.136653	-0.0901662	0.321717	0.196306	0.58523	0.311603	0.20328	0.574294	-0.0620643	0.331625	0.56166	0.276017	0.138176	-0.00777661	-0.0239288	-0.0312808	0.00113488	0.458967	0.0862316	0.211961	0.581465	0.161249	0.0578144	-0.278168	0.209132	0.0817589	0.260519	0.581122	-0.0357759	0.174428	0.106589	0.511119	0.0491462	-0.038728	0.334813	0.124816	0.171208	0.0925543	0.516327	0.123416	0.00E+00	0.575237	0.580085	0.466562	0.175434
hsa-miR-565	grey	0	-0.5321	-0.059004	-0.0953173	-0.202328	-0.0648087	-0.110217	-0.417625	0.212061	-0.431226	-0.535917	0.128534	-0.377445	-0.657311	-0.272258	0.0155132	0.171444	-0.349911	-0.197573	-0.427843	-0.474154	-0.430807	-0.168949	-0.299602	-0.161099	-0.429276	-0.353354	-0.0612358	-0.258949	-0.158788	-0.106326	0.0469137	-0.0585701	0.0303762	-0.385564	-0.167034	-0.0955947	-0.326798	-0.147609	-0.147811	-0.091797	-0.557221	-0.017591	-0.485959	-0.179319	-0.229231	0.0101682	-0.139671
hsa-miR-566	yellow	4	0.377514	0.124814	0.43556	0.753961	0.322264	0.429157	0.80358	0.0857497	0.5647	0.687685	-0.097577	0.388923	0.125749	0.405821	0.305394	0.231411	0.247981	0.435293	0.333862	0.124627	0.329646	0.135692	0.618413	0.346309	0.607652	-0.00543818	0.0551887	0.42243	0.24028	0.0690595	0.431955	0.386359	0.0266145	0.393885	0.166913	0.572487	0.300835	0.465929	0.513003	0.41036	-0.256318	0.468034	-0.118813	0.584363	0.642022	0.451807	0.135888
hsa-miR-567	grey	0	0.00E+00	0.00E+00	0.00E+00	0.00E+00	0.00E+00	0.00E+00	0.00E+00	0.00E+00	0.00E+00	0.00E+00	0.00E+00	0.00E+00	0.00E+00	0.00E+00	-0.0851427	0.263073	0.00E+00	0.00E+00	0.00E+00	0.00E+00	0.00E+00	0.00E+00	0.00E+00	0.00E+00	0.00E+00	0.00E+00	0.00E+00	0.00E+00	0.00E+00	0.00E+00	0.00E+00	-0.0685488	0.00E+00	0.00E+00	0.00E+00	0.00E+00	0.00E+00	0.00E+00	0.00E+00	0.00E+00	0.00E+00	0.00E+00	0.00E+00	0.00E+00	0.00E+00	0.00E+00	0.00E+00
hsa-miR-568	grey	0	0.00E+00	0.00E+00	0.00E+00	0.00E+00	0.00E+00	0.00E+00	-0.471136	0.00E+00	0.00E+00	0.00E+00	0.00E+00	0.00E+00	0.00E+00	0.00E+00	0.00E+00	0.00E+00	0.00E+00	0.00E+00	0.00E+00	0.00E+00	0.00E+00	0.00E+00	0.00E+00	0.00E+00	0.00E+00	0.00E+00	0.00E+00	-0.098131	0.00E+00	0.00E+00	0.00E+00	0.00E+00	0.00E+00	0.00E+00	-0.123543	0.00E+00	-0.114481	0.00E+00	0.00E+00	0.00E+00	0.00E+00	0.00E+00	0.210996	0.00E+00	0.00E+00	0.00E+00	0.00E+00
hsa-miR-569	grey	0	0.00E+00	0.00E+00	0.00E+00	0.00E+00	0.00E+00	0.00E+00	0.00E+00	0.00E+00	0.00E+00	0.00E+00	-0.055769	0.00E+00	0.00E+00	0.00E+00	0.00E+00	-0.295173	0.00E+00	0.00E+00	0.00E+00	0.00E+00	0.00E+00	0.00E+00	0.00E+00	0.00E+00	0.00E+00	0.00E+00	0.00E+00	0.00E+00	0.00E+00	0.00E+00	0.00E+00	0.495245	-0.124149	0.00E+00	0.311558	0.00E+00	0.00E+00	0.00E+00	0.00E+00	0.00E+00	0.00E+00	0.00E+00	0.00E+00	0.18358	-0.401611	0.00E+00	0.00E+00
hsa-miR-570	blue	2	-0.243653	0.00E+00	0.0772905	-0.100145	-0.0809711	0.25679	0.814589	0.00E+00	0.307669	0.00E+00	0.321026	0.0873357	0.15211	0.00E+00	0.108451	-0.0088817	0.00E+00	0.00E+00	0.00E+00	-0.11522	0.00E+00	0.00E+00	0.00E+00	0.00E+00	0.00E+00	0.135663	0.0524649	0.00E+00	-0.140701	0.00E+00	0.538616	-0.155174	-0.259362	0.191466	0.16442	0.258688	-0.107543	0.00E+00	0.174488	0.00E+00	0.00E+00	-0.0463885	0.196733	0.274616	0.0498505	0.246679	0.181697
hsa-miR-571	grey	0	-0.325456	-0.329592	-0.114555	-0.00519384	-0.163609	-0.0250935	0.00E+00	-0.00737382	-0.180469	0.134181	-0.191303	-0.695976	0.280592	-0.476177	-0.143393	-0.292039	-0.110348	-0.352948	0.439997	0.00E+00	0.00E+00	-0.164004	0.00E+00	-0.594052	0.00E+00	-0.392188	-0.220113	0.00E+00	0.0726454	0.00E+00	-0.143419	-0.111681	0.119665	-0.00462892	-0.254693	-0.333774	0.177484	-0.176569	-0.176028	-0.214844	0.00E+00	-0.0703562	0.00E+00	-0.374681	0.304393	0.411574	0.303268
hsa-miR-572	yellow	4	0.00E+00	0.00E+00	-0.0987795	0.256892	0.248046	0.282067	-0.288589	-0.45593	0.062728	0.53315	0.201033	0.361703	0.00E+00	0.129917	-0.201932	0.570089	0.181753	0.558937	0.00E+00	0.0708399	0.00E+00	0.00E+00	-0.495986	0.00E+00	0.00511826	0.00E+00	0.0774378	0.00E+00	-0.383403	0.281191	0.169998	0.37643	0.0608949	0.0487951	0.144405	-0.0622097	0.00E+00	0.00E+00	0.171218	0.25352	0.00E+00	0.313178	0.00E+00	0.716212	0.214939	0.253097	0.190375
hsa-miR-573	grey	0	0.00E+00	0.00E+00	0.00E+00	0.00E+00	-0.248923	-0.547033	0.0912398	-0.111169	0.00E+00	0.00E+00	0.00E+00	0.00E+00	0.00E+00	0.00E+00	0.114903	0.00E+00	0.00E+00	0.00E+00	0.00E+00	0.00E+00	0.00E+00	0.00E+00	0.00E+00	0.00E+00	0.00E+00	0.00E+00	0.00E+00	0.00E+00	-0.485967	0.00E+00	0.00E+00	0.248159	0.00E+00	0.00E+00	0.370431	0.0844303	-0.706837	0.00E+00	-0.269909	0.00E+00	0.00E+00	0.330073	0.00E+00	-0.11466	-0.24122	0.237038	0.136319
hsa-miR-574	red	6	-0.186651	0.174746	0.139331	-0.014384	0.158295	0.0663654	-0.230152	0.104277	0.0366341	-0.0412112	-0.0681713	-0.0203884	0.194976	0.00839071	0.147342	0.116132	0.0961175	0.062543	-0.0101921	0.371869	-0.146519	0.179644	0.17311	-0.00242847	0.202151	-0.0130732	-0.138662	0.276362	0.200306	0.597603	0.0543542	-0.0494972	0.0416692	-0.206213	-0.243498	0.0372894	0.00937186	0.149923	0.180864	0.0367777	0.161247	0.0844685	0.397437	-0.18423	-0.0284254	0.0844961	-0.054166
hsa-miR-575	turquoise	1	0.769013	0.0445192	0.157169	0.207373	0.263964	0.0979796	0.262678	0.261671	0.312432	0.755585	0.015658	0.42235	0.147688	0.758831	0.246857	0.0403162	0.024962	-0.0300629	0.0159458	0.189506	0.129952	0.223228	0.443142	0.253058	0.295716	-0.0482299	0.158882	0.215229	0.425978	0.0405655	0.0246127	0.131085	-0.0937646	0.661895	0.128106	0.0169371	0.180594	0.239517	0.274659	0.176055	0.00E+00	0.11183	0.524769	0.73867	0.823041	0.839277	0.160826
hsa-miR-576	grey	0	0.141203	0.00E+00	0.00E+00	-0.279632	0.00E+00	0.00E+00	0.00E+00	0.00E+00	-0.126567	-0.447477	0.00E+00	0.00E+00	0.00E+00	0.00E+00	0.00824967	0.438957	0.00E+00	0.00E+00	0.00E+00	0.00E+00	0.00E+00	0.00E+00	0.00E+00	0.00E+00	0.00E+00	-0.139708	0.201765	0.00E+00	0.00E+00	0.00E+00	0.168951	-0.32129	0.00E+00	0.00E+00	-0.4992	0.00E+00	0.00E+00	0.00E+00	0.00E+00	0.00E+00	0.00E+00	0.00E+00	-0.229887	0.00E+00	0.00E+00	0.00E+00	0.0793281
hsa-miR-577	grey	0	0.00E+00	0.0473941	0.00E+00	0.00E+00	0.00E+00	0.00E+00	-0.308215	0.00E+00	0.00E+00	0.00E+00	0.503282	0.00E+00	0.00E+00	-0.183014	0.00E+00	0.00E+00	0.00E+00	0.00E+00	0.00E+00	0.00E+00	0.335643	0.00E+00	0.00E+00	0.00E+00	0.00E+00	0.00E+00	-0.0704171	0.00E+00	0.00E+00	-0.0666692	-0.437403	-0.50668	0.476172	0.00E+00	0.21335	0.00E+00	0.00E+00	0.00E+00	0.00E+00	0.00E+00	0.00E+00	0.00E+00	0.00E+00	0.00E+00	0.00E+00	0.00E+00	0.00E+00
hsa-miR-578	lightcyan	16	0.00E+00	0.162004	0.00E+00	0.00E+00	0.187938	-0.0548874	0.00E+00	-0.0417325	0.235092	0.00E+00	-0.389734	-0.140333	0.00E+00	-2.40614	-0.10904	0.234488	0.00E+00	-0.0905992	-0.222287	0.00E+00	0.00E+00	0.00E+00	0.00E+00	0.00E+00	0.00E+00	0.00E+00	-0.106137	0.15678	0.00E+00	0.00E+00	-0.0658042	-0.318507	0.0803364	0.00E+00	-0.289741	-0.0811001	-0.211505	-0.00258359	0.00E+00	0.151665	0.00E+00	0.00E+00	0.00E+00	-0.764728	-0.323307	0.00E+00	0.33895
hsa-miR-579	grey	0	0.00E+00	-0.308881	0.00E+00	0.00E+00	0.00E+00	0.050185	0.00E+00	0.00E+00	0.124238	0.00E+00	-0.540159	-0.126638	0.00E+00	0.138997	0.252269	0.250359	0.00E+00	0.00E+00	0.00E+00	0.179117	0.00E+00	0.00E+00	0.00E+00	0.00E+00	0.00E+00	0.0904929	0.00E+00	0.00E+00	-0.189891	0.00E+00	0.00E+00	0.00E+00	-0.168577	0.0976113	0.00E+00	0.00E+00	0.00E+00	0.0804538	0.00E+00	0.00E+00	0.00E+00	0.00E+00	0.00E+00	0.00E+00	-0.107	0.00E+00	0.00E+00
hsa-miR-580	grey	0	-0.169998	0.00E+00	0.00E+00	0.00E+00	0.00E+00	0.00E+00	0.00E+00	0.00E+00	0.00E+00	0.00E+00	-0.341348	0.0846912	0.00E+00	0.00E+00	0.00E+00	-0.17021	0.00E+00	0.00E+00	0.00E+00	0.00E+00	0.00E+00	0.00E+00	0.00E+00	0.00E+00	0.0997393	0.00E+00	0.00E+00	0.00E+00	0.00E+00	0.00E+00	0.00E+00	-0.623111	-0.194126	0.00E+00	-0.202984	0.00E+00	0.00E+00	0.00E+00	0.00E+00	0.00E+00	0.00E+00	0.00E+00	0.00E+00	0.00E+00	0.00E+00	-0.421564	0.00E+00
hsa-miR-581	grey	0	0.0960507	0.0353223	0.0639124	0.237451	0.00E+00	0.00E+00	0.00E+00	0.0803586	0.189949	0.00E+00	-0.22499	0.00E+00	0.00E+00	0.0807103	0.111775	0.00E+00	-0.0937922	-0.230844	0.195827	0.191684	0.112723	0.00E+00	0.00E+00	0.0825707	0.00E+00	0.00E+00	0.00E+00	0.00E+00	0.00E+00	0.00E+00	-0.322566	0.0523961	-0.124837	-0.0467311	-0.460906	0.00E+00	-0.114085	-0.0289403	0.00E+00	0.00E+00	0.00E+00	0.00E+00	0.12323	0.186678	0.0251961	0.00E+00	-0.315624
hsa-miR-582	brown	3	0.246113	0.877876	0.961826	0.334444	0.525618	1.03323	0.55689	0.505004	0.23187	0.467127	0.128987	0.290808	-0.163452	0.946549	1.20816	0.823188	0.791675	0.853571	0.520668	0.531452	-0.311639	0.0941065	0.0563084	0.943204	0.0105298	0.0668993	0.835266	0.231518	0.248772	0.00E+00	0.685929	0.180027	0.999887	0.242	0.481285	1.07076	0.976361	0.00E+00	0.606177	0.98908	0.439651	0.606391	0.487746	0.308241	0.0986038	0.280014	0.897438
hsa-miR-583	yellow	4	0.594489	0.0822739	-0.0168248	0.0556725	0.0935143	0.218951	0.46481	0.0872154	0.18823	0.774221	-0.0313805	0.36109	0.560651	0.573649	0.18607	-0.0526102	0.0584686	0.117135	0.0802781	0.346413	0.482554	0.19265	0.00E+00	0.0479553	0.443215	0.0692354	0.0510578	0.427502	0.18698	-0.00584741	0.0688785	0.0603782	-0.00644941	0.571509	0.0812588	0.0904555	0.15034	0.30993	0.238783	0.188521	0.151208	0.333959	-0.413545	0.949942	0.247427	0.208778	0.245332
hsa-miR-584	grey	0	0.00E+00	-0.222011	-0.0401583	-0.0157313	-0.161311	-0.0413236	0.00E+00	-0.107274	-0.293108	0.000412234	-0.189911	-0.336463	-0.184772	0.284938	-0.298429	-0.315648	-0.15733	-0.166857	-0.0362004	0.13876	0.473112	-0.529037	0.301532	-0.0983739	0.337585	-0.0399321	-0.0777272	-0.332259	-0.600125	-0.0697249	-0.10883	-0.212159	-0.100493	-0.24828	0.00E+00	-0.291421	-0.14339	-0.388467	-0.223003	-0.280644	0.355967	-0.373499	-0.230338	-0.00890838	-0.326972	-0.11221	-0.399953
hsa-miR-585	grey	0	0.0423415	0.00E+00	0.470745	0.0585757	0.131412	0.00E+00	-0.75438	-0.0696312	0.131482	0.00E+00	-0.227144	0.00E+00	0.00783328	0.00E+00	0.320474	-0.241065	0.00E+00	-0.241332	0.195639	0.00E+00	0.00E+00	0.320147	0.00E+00	-0.620588	0.0174907	0.00E+00	-0.163199	-0.259986	-0.0167151	0.00E+00	-0.00829123	0.287311	-0.2487	0.00E+00	-0.448247	0.0165339	-0.160701	-0.0395297	0.153967	-0.148464	0.00E+00	-0.269072	0.00E+00	0.26759	0.336754	0.147009	0.00E+00
hsa-miR-586	grey	0	0.00E+00	0.00E+00	-0.142404	0.00E+00	0.00E+00	0.00E+00	-0.273643	0.00E+00	0.00E+00	0.329336	-0.181886	0.00E+00	0.00E+00	0.0411908	0.00E+00	0.00E+00	0.00E+00	0.00E+00	0.00E+00	0.00E+00	0.0995367	0.00E+00	0.00E+00	0.00E+00	0.00E+00	0.00E+00	0.00E+00	0.00E+00	0.00E+00	0.00E+00	-0.230706	0.00220694	-0.143923	0.00E+00	-0.299685	0.00E+00	0.0594732	0.00E+00	0.00E+00	0.00E+00	0.00E+00	0.00E+00	0.00E+00	0.0488365	0.00E+00	0.00E+00	0.00E+00
hsa-miR-587	yellow	4	0.00E+00	0.00E+00	0.20244	-0.0142405	-0.229215	-0.0470834	0.00E+00	-0.0752299	-0.387655	0.00E+00	0.131926	0.00E+00	0.00E+00	-0.131027	-0.453233	-0.230636	0.294495	-0.512124	0.240456	0.00E+00	0.00E+00	0.00E+00	0.00E+00	0.00E+00	0.00E+00	0.00E+00	-0.113634	0.182964	-0.144864	0.00E+00	-0.161439	-0.200856	-0.0168945	0.00E+00	-0.310551	0.00E+00	-0.208917	0.274805	0.188664	-0.0870872	0.00E+00	-0.282019	0.00E+00	-0.875943	-0.603679	-0.333557	0.0501393
hsa-miR-588	grey	0	0.00E+00	0.00E+00	-0.0393824	0.00E+00	-0.158048	0.00E+00	0.00E+00	0.125609	0.00E+00	0.00E+00	0.186447	0.00E+00	0.00E+00	0.00E+00	0.12661	0.00E+00	0.00E+00	0.00E+00	0.00E+00	0.00E+00	-0.531067	0.00E+00	0.00E+00	0.00E+00	0.00E+00	0.26415	-0.273766	0.00E+00	-0.0409957	0.00E+00	0.00E+00	0.176562	-0.372833	0.14067	0.147676	0.00E+00	0.00E+00	0.00E+00	0.00E+00	0.00E+00	0.00E+00	0.00E+00	0.00E+00	0.0432727	0.00E+00	0.00E+00	0.0222992
hsa-miR-589	grey	0	0.00E+00	0.00E+00	0.00E+00	0.00E+00	-0.47263	0.00E+00	0.15968	0.159712	0.00E+00	0.00E+00	-0.233256	-0.0896879	-0.107189	0.00E+00	0.00E+00	0.00E+00	0.00E+00	0.281569	0.041474	0.00E+00	0.00E+00	0.00E+00	-0.208351	0.148187	0.233803	-0.0619634	0.00627142	0.00E+00	0.00E+00	0.00E+00	0.0751114	0.00E+00	0.00E+00	0.00E+00	-0.162212	0.0403603	-0.555762	0.41601	-0.590105	-0.185815	0.00E+00	0.239923	0.534398	0.179185	0.117993	0.0492402	0.0734461
hsa-miR-590	blue	2	0.372599	-0.0531969	0.323818	-0.255135	-0.230723	0.0986925	0.365843	-0.28229	0.523242	0.133544	-0.0553876	0.0405276	0.589261	0.467879	0.0724094	0.971954	0.586395	0.9293	0.269885	0.354666	0.322884	-0.423863	0.00E+00	-0.22131	0.19489	0.127499	-0.299487	-0.293326	-0.654429	-0.235849	-0.118741	-0.514236	-0.123093	0.485529	-0.15816	0.523577	-0.28617	-0.472439	0.361487	-0.0986315	0.184235	-0.0645125	-0.256284	-0.892706	-0.631287	-0.783926	0.224378
hsa-miR-591	red	6	0.0785678	0.00E+00	-0.0117446	0.00E+00	0.048265	0.0654275	0.126857	0.00E+00	0.207083	0.207651	-0.0113559	0.00E+00	0.00E+00	0.00E+00	0.17407	0.00E+00	0.00E+00	0.00E+00	0.00E+00	0.0569274	0.00E+00	0.00E+00	0.014133	0.00E+00	0.00E+00	0.00E+00	0.149958	0.00E+00	-0.281311	-0.225688	-0.203168	0.101933	0.0730372	0.00E+00	0.231803	0.0659567	0.00E+00	0.00E+00	0.199396	0.00E+00	0.00E+00	0.00E+00	-0.18668	0.414109	0.304913	0.290142	0.0853219
hsa-miR-592	red	6	-0.255936	-0.138306	-0.0244352	0.177025	-0.0265779	-0.229112	0.120157	-0.0556168	-0.213626	0.00E+00	-0.139685	-0.642302	0.445458	-0.0864465	-0.130581	-0.311308	0.0372751	-0.21274	0.0831811	0.00E+00	0.00E+00	0.0418689	0.157169	-0.171045	0.100261	0.00E+00	-0.309527	0.00E+00	-0.483267	0.00E+00	-0.220576	-0.282444	0.00159974	-0.143804	-0.292063	0.144344	-0.135042	-0.146866	-0.0916995	-0.13789	-0.844052	-0.21858	0.00E+00	-0.844212	-0.485127	-0.271681	-0.188921
hsa-miR-593	turquoise	1	0.0239643	0.14456	0.102761	0.51222	0.164739	0.223403	0.204215	0.0915761	0.149521	0.60636	0.0845131	-0.0176044	0.371953	0.107589	0.278294	0.0936825	-0.18891	-0.0828174	0.0235686	-0.0883859	0.00E+00	0.244441	0.0468533	-0.50474	-0.0833172	0.0822857	0.0646321	-0.263674	-0.0123421	0.040914	0.158016	0.0441415	-0.0304071	0.303034	0.0794453	0.166023	-0.133862	0.00464071	0.273356	-0.0195203	0.00E+00	0.300932	0.195495	0.643802	0.400954	-0.0142805	-0.183223
hsa-miR-594	purple	10	-0.636572	-0.254067	-0.168781	-0.375108	-0.364013	-0.327516	-0.368429	0.0364112	-0.547104	-0.74177	0.101573	-0.31069	-0.761461	-0.635523	-0.218149	-0.160556	-0.416877	-0.158307	-0.275085	-0.727441	-0.810179	-0.394109	-0.351404	-0.302365	-0.520138	-0.359925	-0.197168	-0.367686	-0.143802	-0.0895031	-0.393664	-0.0452682	0.0338079	-0.51162	-0.37385	-0.331014	-0.305785	-0.362692	-0.341045	-0.282045	-0.471481	-0.305322	-0.196742	-0.395678	-0.655194	-0.569065	-0.606064
hsa-miR-595	tan	12	-0.612308	-0.131799	-0.0839067	0.0126558	-0.00216094	-0.151162	-0.440752	-0.0451976	-0.126879	-0.430089	-0.19679	-0.324946	-0.257566	-0.432646	-0.0937646	-0.215706	-0.0539865	-0.219042	0.00807672	-0.0334234	-0.255942	-0.110233	-0.353528	-0.202808	-0.0828777	-0.234912	-0.106045	0.0632277	-0.137799	0.108335	-0.127324	-0.117716	-0.127437	-0.167105	-0.104645	-0.134252	-0.118654	-0.0301565	-0.0451835	-0.156868	0.00E+00	-0.202744	-0.444312	-0.252386	-0.102037	-0.0922318	-0.0888049
hsa-miR-596	turquoise	1	0.00E+00	0.141274	0.00E+00	0.00E+00	0.00E+00	0.00E+00	0.00E+00	0.0225624	0.00E+00	0.00E+00	0.00E+00	0.00E+00	0.00E+00	0.114156	-0.254071	0.00E+00	0.00E+00	0.00E+00	0.00E+00	0.00E+00	0.00E+00	-0.162208	0.00E+00	0.033943	-0.19868	0.00E+00	0.00E+00	-0.168529	0.00E+00	0.00E+00	0.00E+00	-0.0854505	0.00E+00	-0.333289	0.243535	0.00E+00	0.00E+00	0.00E+00	-0.175273	0.00E+00	0.00E+00	0.00E+00	0.00E+00	0.246728	0.0313988	-0.0618513	0.123636
hsa-miR-597	grey	0	0.119675	0.00E+00	0.00E+00	0.00E+00	0.00E+00	0.00E+00	0.00E+00	0.00E+00	0.00E+00	0.0810561	0.00E+00	0.00E+00	0.00E+00	0.00E+00	0.142333	0.132601	0.00E+00	0.00E+00	0.00E+00	0.00E+00	0.116026	0.00E+00	0.00E+00	0.00E+00	0.00E+00	0.078437	0.00E+00	0.00E+00	0.00E+00	0.224411	0.00E+00	-0.24957	0.00E+00	0.00E+00	0.00E+00	0.0281418	0.129359	0.00E+00	-0.185961	0.00E+00	0.211468	0.00E+00	-0.0689205	-0.24981	0.00E+00	0.00E+00	0.00E+00
hsa-miR-598	turquoise	1	0.00E+00	0.188564	1.0497	0.00E+00	0.00E+00	0.00E+00	-0.157113	-0.113987	0.234353	0.350451	0.853091	-0.109624	0.425426	0.327569	0.310202	0.688353	0.472301	0.829898	0.227639	0.227532	0.00E+00	-0.236409	0.00E+00	-0.265207	0.151474	-0.402778	-0.343621	-0.137868	-0.067765	-0.16386	0.5625	-0.152589	0.33736	0.302988	0.260189	0.359945	0.00E+00	-0.277358	0.413654	0.00E+00	0.00E+00	0.00E+00	0.00E+00	-0.066922	0.119747	-0.341793	0.762577
hsa-miR-599	green	5	0.00E+00	0.00E+00	0.0118222	0.00E+00	0.00E+00	0.00E+00	0.00E+00	0.00E+00	0.0476675	0.00E+00	0.0963203	-0.209483	0.00E+00	0.00E+00	0.00E+00	0.00E+00	0.00E+00	0.00E+00	-0.269919	0.00E+00	0.00E+00	0.00E+00	0.00E+00	0.00E+00	0.00E+00	0.00E+00	0.0690929	0.00E+00	0.00E+00	0.00E+00	-0.159165	-0.149705	0.151691	0.00E+00	-0.527041	0.00E+00	0.00E+00	0.00E+00	0.00E+00	0.00E+00	0.00E+00	0.00E+00	0.00E+00	0.00E+00	0.00E+00	0.00E+00	0.00E+00
hsa-miR-600	cyan	14	0.00E+00	0.00E+00	0.0146028	0.00E+00	0.00E+00	-0.265422	0.00E+00	0.00E+00	0.00E+00	0.00E+00	-0.157455	-0.313177	0.00E+00	0.00E+00	0.00E+00	-0.0495389	0.00E+00	0.00E+00	0.00E+00	0.00E+00	0.00E+00	0.00E+00	-1.5218	0.00E+00	0.00E+00	0.00E+00	-0.239299	0.00E+00	0.00E+00	0.00E+00	0.00E+00	-0.46029	-0.167483	0.00E+00	0.138556	0.00E+00	-0.0749593	0.00E+00	0.00E+00	0.00E+00	0.00E+00	0.00E+00	0.0510151	-0.025509	0.0958687	-0.0326611	0.132481
hsa-miR-601	tan	12	-0.572708	-0.177273	-0.151997	-0.0141921	0.022568	-0.163937	-0.421309	0.00439929	-0.126816	-0.00990964	-0.106905	-0.337732	-0.183667	-0.469373	-0.133164	-0.229914	-0.0813221	-0.202786	0.014462	-0.081586	-0.419891	-0.0554719	-0.379086	-0.1484	-0.198317	-0.254925	-0.0864284	-0.0521023	-0.0252768	0.14743	-0.0892574	-0.070263	-0.0022677	-0.202617	-0.0698462	-0.164979	-0.0983076	-0.100657	-0.0124221	-0.169134	0.350462	-0.219809	0.022077	-0.0640554	-0.216604	-0.058074	-0.130908
hsa-miR-602	yellow	4	0.00E+00	0.00E+00	0.282527	0.414471	-0.0929867	0.0908714	0.341358	0.302654	0.300205	0.529273	0.222877	-0.116608	0.159166	0.184517	0.25954	0.00E+00	-0.11804	0.201533	0.100688	0.133387	0.00E+00	0.1692	0.219899	0.308893	0.00E+00	0.00E+00	0.220119	0.154114	0.608591	0.00E+00	0.0680436	0.408473	-0.0723717	0.312361	0.306275	0.329238	0.209531	0.239146	0.420076	0.017055	0.00E+00	-0.298965	-0.142227	0.480794	0.637063	0.490135	-0.133822
hsa-miR-603	green	5	0.183111	0.00E+00	0.00E+00	0.00E+00	0.00E+00	0.00E+00	0.00E+00	0.00E+00	0.00E+00	0.141869	0.00E+00	0.00E+00	0.00E+00	0.455551	0.00E+00	0.00E+00	0.00E+00	0.00E+00	0.199312	0.045703	0.00E+00	0.00E+00	0.00E+00	0.00E+00	-0.162919	0.00E+00	0.00E+00	0.00E+00	0.00E+00	0.188283	0.0602089	-0.288519	0.00E+00	0.00E+00	-0.23622	0.00179653	0.00E+00	0.00E+00	0.00E+00	0.00E+00	-0.0909218	0.00E+00	0.00E+00	-0.099527	-0.52963	0.00E+00	0.00E+00
hsa-miR-604	yellow	4	-0.0604282	0.419432	0.596628	0.209528	0.318004	0.581239	0.376049	0.574265	0.460812	0.55142	0.728269	0.502688	0.456207	0.348757	0.754241	0.380769	0.185997	0.601608	0.443629	0.239641	0.278572	0.0369879	0.288454	0.204699	0.338985	-0.529219	0.652255	0.218595	0.79963	-0.0857306	0.466531	0.908234	0.416037	-0.251814	0.822732	0.118818	0.647767	0.118659	0.482999	0.348008	0.301289	0.299412	0.00E+00	1.04163	0.875889	0.846199	0.711714
hsa-miR-605	yellow	4	0.207597	-0.0740455	-0.0161473	0.0149759	0.161096	0.216585	0.00E+00	-0.0142622	0.505169	0.551108	-0.0165048	0.272978	0.124265	0.0564512	0.361763	0.0553236	0.461557	0.00E+00	0.0779673	0.0373592	0.196589	0.13852	-0.136872	0.00E+00	0.0450145	0.00E+00	0.805787	0.00E+00	0.615942	0.0741005	0.509203	0.155024	-0.438126	0.00E+00	0.363535	0.50339	0.328682	0.161403	0.360913	0.34658	0.00E+00	0.416011	0.00E+00	0.88037	0.669803	0.535586	0.347537
hsa-miR-606	grey	0	0.00E+00	0.00E+00	0.00E+00	0.00E+00	0.00E+00	0.00E+00	0.00E+00	0.00E+00	-0.249376	0.00E+00	0.00E+00	0.00E+00	-0.418447	0.00E+00	0.00E+00	0.00E+00	0.0791259	-0.0311126	0.00E+00	0.00E+00	-0.330548	0.00E+00	0.00E+00	0.00E+00	-0.379298	0.00E+00	0.00E+00	0.148413	0.00E+00	-0.252958	0.00E+00	0.00E+00	0.00E+00	0.00E+00	-0.239782	0.00E+00	-0.0330543	0.00E+00	0.00E+00	0.00E+00	0.00E+00	0.00E+00	0.00E+00	0.055763	0.00E+00	0.00E+00	0.00E+00
hsa-miR-607	grey	0	0.00E+00	0.00E+00	0.00E+00	0.00E+00	-0.228535	0.00E+00	0.00E+00	0.00E+00	0.00E+00	0.00E+00	-0.401416	0.00E+00	0.00E+00	0.00E+00	0.00E+00	0.00E+00	0.00E+00	0.00E+00	0.00E+00	0.00E+00	0.00E+00	0.00E+00	0.00E+00	0.00E+00	0.00E+00	0.00E+00	0.00E+00	-0.0115407	0.00E+00	0.00E+00	0.00E+00	0.00E+00	0.00E+00	0.00E+00	0.00E+00	0.00E+00	0.00E+00	0.00E+00	0.00E+00	-0.337447	0.00E+00	0.00E+00	-0.296022	0.166386	-0.319598	-0.0841025	0.0115863
hsa-miR-608	tan	12	-0.431203	-0.141259	-0.171461	0.0416745	0.0019739	-0.217236	-0.323384	-0.0594254	-0.125163	-0.297901	-0.101117	-0.408626	-0.222297	-0.499914	-0.0852669	-0.222283	-0.104943	-0.254323	0.0549881	0.389488	-0.249589	0.0411905	-0.233667	-0.252926	-0.227892	-0.365489	-0.132562	-0.00481297	-0.174619	0.125142	-0.127664	-0.0847757	-0.0169873	-0.102087	-0.0446856	-0.141146	-0.153558	-0.0418773	-0.0186854	-0.209521	0.325289	-0.263262	0.105772	-0.382145	-0.244086	-0.0731988	0.215296
hsa-miR-609	red	6	-0.54577	-0.146994	-0.157629	-0.0187685	0.00605323	-0.201803	-0.525996	-0.0108482	-0.151511	0.0993099	-0.0994016	-0.319097	-0.193609	-0.240443	-0.104643	-0.226241	-0.184764	-0.28084	-0.0158953	0.352541	-0.558309	-0.0274535	-0.451342	-0.226706	0.190703	0.258374	-0.179259	0.120809	-0.198787	-0.00903676	-0.545798	-0.109248	0.0242228	-0.395715	-0.0305199	-0.183699	-0.107802	-0.0576913	-0.0930139	-0.17196	0.00E+00	-0.2053	0.00E+00	-0.571464	-0.321433	0.0264168	-0.215662
hsa-miR-610	red	6	0.00E+00	-0.176518	-0.111864	0.0407304	-0.0197376	-0.0668442	-0.566447	-0.0336716	-0.11651	0.308873	-0.225741	-0.507087	-0.0495978	0.0975734	-0.14576	-0.231327	-0.0927543	-0.248883	0.0482242	0.00E+00	-0.124065	-0.000857098	0.00E+00	-0.283188	-0.0668058	0.00E+00	-0.250254	-0.0577565	-0.299799	0.100171	-0.164116	-0.130358	0.0279543	-0.215807	-0.224115	-0.197949	-0.13553	-0.0410085	-0.111995	-0.227936	0.00E+00	-0.176516	0.00E+00	-0.416166	-0.429554	-0.111383	-0.163619
hsa-miR-611	red	6	0.205958	0.00E+00	0.00E+00	0.193126	0.250394	-0.13207	0.00E+00	0.119173	0.253909	-0.381353	0.00E+00	0.449896	-0.395445	0.147612	0.0744624	0.372938	0.00E+00	0.00E+00	0.00E+00	0.00E+00	0.00E+00	0.00E+00	0.0302822	0.653999	0.00E+00	-0.089119	0.345316	0.00E+00	0.283265	0.00E+00	0.322967	0.336001	-0.0159511	0.0612055	0.00E+00	0.0270896	-0.0409368	0.534102	0.00E+00	-0.0395735	0.00E+00	0.00E+00	0.00E+00	0.0621708	0.264242	0.000509705	0.00626684
hsa-miR-612	turquoise	1	0.382539	0.0534865	0.0225281	0.173044	0.187274	0.0193549	0.222247	0.0869541	0.10504	0.140401	-0.0327435	0.236907	0.00867572	0.227835	0.120374	-0.00840699	-0.0495551	-0.0975681	-0.0375495	-0.0436276	0.137857	0.100913	0.140643	0.0286948	0.13365	-0.115904	0.0125696	0.0615741	0.269093	0.174385	-0.00696354	0.040474	-0.00474548	0.201214	0.00715003	-0.0143485	0.148199	0.104686	0.151117	0.0268176	0.0762116	0.0437549	0.385412	0.571589	0.410204	0.442579	0.101657
hsa-miR-613	grey	0	0.047195	0.00E+00	0.00E+00	0.0199345	0.00E+00	0.00E+00	0.0271941	0.0749378	0.158049	0.135541	-0.365412	0.00E+00	-0.146999	-0.130875	0.00E+00	-0.100281	0.00E+00	0.00E+00	0.00E+00	0.00E+00	0.00E+00	0.00E+00	0.00E+00	0.00E+00	0.123902	-0.220834	0.00E+00	0.00E+00	0.00E+00	0.00E+00	0.0309073	0.428049	0.00E+00	0.00E+00	0.00E+00	0.00E+00	0.00E+00	-0.0957071	0.00E+00	0.00E+00	0.00E+00	-0.216266	0.00E+00	0.23958	0.00E+00	0.00E+00	0.165206
hsa-miR-614	yellow	4	-0.344543	0.00E+00	-0.628361	0.29761	0.00E+00	0.0926706	0.00E+00	0.0484313	0.0384671	0.00E+00	0.115388	0.00E+00	0.0467359	0.00E+00	0.210846	0.00E+00	0.00E+00	0.00E+00	0.00E+00	0.00E+00	0.00E+00	-0.246013	0.00E+00	0.00E+00	0.00E+00	-0.164906	0.289738	0.00E+00	0.00E+00	0.00E+00	0.0557154	-0.00198051	-0.044692	0.00E+00	0.00E+00	0.125924	0.173543	-0.0524793	0.00E+00	0.00E+00	0.00E+00	0.00E+00	-0.343163	0.711758	0.493971	0.358701	0.244689
hsa-miR-615	yellow	4	-0.0805787	0.1214	-0.0556825	0.192045	0.00E+00	-0.160997	0.120521	0.0302281	0.00303317	0.162618	-0.154454	0.330288	0.126745	0.133702	-0.280973	0.331714	0.223463	-0.0893398	-0.0701898	0.129772	0.00E+00	0.00E+00	-0.259821	0.00E+00	0.00E+00	-0.43732	0.300846	0.00E+00	0.0878301	0.00E+00	0.158141	0.398075	0.0517764	0.00E+00	0.430724	-0.118365	0.00E+00	0.00E+00	0.0557161	-0.0369833	0.00E+00	0.00E+00	0.115585	0.260959	0.164001	0.143064	0.201035
hsa-miR-616	grey	0	0.00E+00	0.00E+00	0.0726467	0.00E+00	0.00E+00	0.00E+00	0.00E+00	0.00E+00	-0.181387	0.00E+00	0.13962	-0.123438	0.00E+00	0.152332	0.142193	0.00E+00	0.00E+00	0.00E+00	0.185862	0.116416	0.0966511	0.00E+00	0.00E+00	-0.0552923	0.00E+00	0.00E+00	0.00E+00	0.00E+00	0.00E+00	0.00E+00	0.00E+00	0.318877	0.00E+00	-0.206212	-0.197562	0.00E+00	0.00E+00	0.00E+00	-0.174428	0.00E+00	0.00E+00	0.00E+00	-0.296132	0.159892	-0.26407	0.00E+00	0.00E+00
hsa-miR-617	yellow	4	-0.296134	0.0890694	0.0804844	-0.0926157	0.00273208	0.18152	0.00E+00	0.443484	-0.175341	0.00E+00	-0.0273651	-0.0698199	0.00E+00	0.00E+00	0.3954	-0.128124	0.0495043	0.31352	0.0532743	0.00E+00	0.107629	0.00E+00	0.0542691	0.00E+00	-0.259303	0.444901	0.129352	0.108076	0.459096	0.00E+00	-0.0652786	0.021612	-0.0672539	0.00E+00	-0.0547481	0.0213163	0.261546	0.0996224	0.408934	-0.0918769	0.00E+00	-0.194953	-0.289891	0.488691	0.21758	0.384346	0.0704593
hsa-miR-618	greenyellow	11	0.00E+00	0.00E+00	0.00E+00	0.00E+00	0.00E+00	0.00E+00	0.00E+00	0.00E+00	0.00E+00	0.00E+00	0.00E+00	0.00E+00	0.00E+00	0.00E+00	0.00E+00	0.00E+00	0.00E+00	0.00E+00	0.00E+00	0.00E+00	-0.0420945	0.00E+00	0.00E+00	0.00E+00	0.00E+00	0.00E+00	0.00E+00	0.00E+00	0.00E+00	0.0628767	0.00E+00	0.00E+00	0.00E+00	0.00E+00	-0.534274	0.00E+00	0.00E+00	0.00E+00	0.00E+00	0.00E+00	0.00E+00	0.00E+00	0.00E+00	0.00E+00	0.00E+00	0.00E+00	0.00E+00
hsa-miR-619	turquoise	1	0.00E+00	0.00E+00	-0.230797	0.00E+00	0.00E+00	0.00E+00	0.00E+00	0.00E+00	0.00E+00	0.00E+00	-0.328124	0.00E+00	0.00E+00	0.00E+00	0.00E+00	0.00E+00	0.00E+00	0.00E+00	0.00E+00	0.00E+00	0.00E+00	0.00E+00	0.00E+00	0.00E+00	0.00E+00	0.00E+00	0.130757	0.00E+00	0.163086	0.00E+00	0.00E+00	0.00E+00	0.00E+00	0.00E+00	0.00E+00	0.00E+00	0.00E+00	-0.11285	0.00E+00	0.00E+00	0.00E+00	0.00E+00	0.00E+00	0.0672842	0.085555	0.00E+00	0.00E+00
hsa-miR-620	turquoise	1	0.00E+00	0.00E+00	-0.052377	0.286301	0.275521	-0.0264683	0.00E+00	0.0787751	0.174536	0.00E+00	-0.0379347	0.00E+00	0.00E+00	0.00542636	0.12221	-0.057773	-0.155934	-0.219467	-0.112021	-0.813159	0.00E+00	0.00E+00	0.00E+00	-0.124515	0.00E+00	0.00E+00	-0.00228959	0.00E+00	-0.284611	0.00E+00	-0.0125575	0.093354	0.0514867	0.00E+00	0.1132	-0.0701558	0.00E+00	-0.20676	0.0734316	0.0768378	0.00E+00	-0.435737	-0.215271	0.455712	0.184613	0.256675	-0.00196019
hsa-miR-621	green	5	-0.214976	0.123488	-0.441225	0.512824	0.321877	0.475565	0.00E+00	-0.00369307	0.427175	0.372295	0.0707227	0.16387	0.073736	0.00E+00	0.342798	0.18216	0.0626811	0.487055	-0.14307	0.00E+00	0.181681	-0.0911809	0.00E+00	0.00E+00	0.00E+00	0.00E+00	0.292646	0.270661	0.536855	-0.0830158	0.331662	0.27829	-0.0678938	-0.46508	0.151524	0.420175	0.012794	0.00E+00	0.146693	0.304242	-0.837996	0.00E+00	0.00E+00	0.0306159	0.119605	0.133589	0.13077
hsa-miR-622	grey	0	0.796407	0.0940852	0.0035839	0.113419	0.113607	0.169565	0.0746755	0.1512	-0.104425	0.199741	-0.0298191	0.265389	0.552662	0.667613	-0.0426916	-0.0472821	-0.041447	-0.131643	-0.00145509	0.677086	0.755169	0.297809	0.542094	0.0956827	0.567879	-0.139097	0.0235785	0.354972	-0.1084	0.641624	0.00953597	-0.0624663	-0.0716077	0.322777	-0.0450625	-0.18219	-0.122817	0.0899919	-0.00358143	-0.0841904	0.00E+00	-0.0840859	0.104083	0.0586328	-0.0402953	0.319773	-0.0593857
hsa-miR-623	grey	0	0.00E+00	0.00E+00	0.00E+00	0.1042	0.00E+00	0.00E+00	0.00E+00	0.00E+00	-0.271723	0.325725	-0.319968	0.00E+00	0.00E+00	0.00E+00	0.00E+00	0.00E+00	0.00E+00	0.00E+00	0.0931299	0.00E+00	0.00E+00	0.00E+00	0.00E+00	0.00E+00	0.0844643	0.00E+00	-0.182123	0.00E+00	0.00E+00	0.125872	-0.195345	-0.241766	-0.0218273	0.00E+00	-0.367668	0.0542656	0.00103236	-0.130855	0.0903729	0.00E+00	0.00E+00	-0.0133632	0.717441	-0.262844	0.0737184	0.414018	0.0811054
hsa-miR-624	turquoise	1	0.136872	-0.194919	0.247287	0.00E+00	-0.154846	0.239114	0.146122	0.00E+00	0.211716	0.00E+00	0.22318	0.0809289	0.258898	0.27165	0.199467	0.00E+00	0.00E+00	0.0748075	0.241033	0.255974	0.111133	-0.14871	0.00E+00	-0.103654	0.0711112	0.0838511	0.00E+00	0.120982	0.00E+00	0.00E+00	0.00E+00	-0.121139	0.103322	0.188689	-0.202372	0.245556	0.00E+00	0.00E+00	0.116825	0.00E+00	0.10436	0.548837	-0.31023	-0.92303	0.1266	-0.172261	0.146655
hsa-miR-625	turquoise	1	0.615816	0.0998725	0.00E+00	0.209895	0.0469426	0.100821	-0.161571	0.266886	0.0612143	-0.396323	0.18767	-0.211283	0.0420828	-0.134885	0.252007	-0.0013512	0.121752	0.00E+00	-0.284826	-0.0737706	0.0357371	0.229472	-0.242456	0.0299312	-0.436596	0.0727629	-0.0686189	-0.29465	0.0475867	-0.280164	-0.0460972	-0.0904109	-0.113421	-0.0607571	0.00E+00	0.00387385	0.0672476	-0.00238482	0.176206	0.140587	-0.196131	-0.0905836	-0.0481606	-0.298616	0.109032	0.124662	-0.306179
hsa-miR-626	yellow	4	0.651845	0.00995216	0.299856	0.113754	0.394521	0.35921	0.655839	0.228344	0.194369	0.284421	0.307173	0.419839	0.139409	0.359893	0.0893852	0.18762	-0.189582	0.397159	0.231234	0.185179	0.0731928	-0.204664	0.0154832	0.103172	0.519707	0.388208	0.237271	-0.430635	0.263687	-0.346866	0.115566	0.362438	-0.0141036	0.0126455	0.38106	0.134579	0.246079	0.0612897	0.3138	0.160578	0.313059	-0.0112839	0.00E+00	0.787572	0.62173	0.304663	0.15792
hsa-miR-627	turquoise	1	0.00E+00	-0.0688411	0.206265	0.0849834	0.00E+00	-0.151099	0.192546	0.00E+00	-0.370841	-0.291035	-0.132235	0.00E+00	0.173281	0.00E+00	0.349323	0.150958	0.283582	-0.31295	0.00E+00	-0.504813	-0.291817	0.11953	0.00E+00	-0.102404	0.00E+00	0.00E+00	-0.0547346	0.00E+00	0.00E+00	0.00E+00	-0.216663	-0.284985	-0.0218767	-0.198462	0.00E+00	0.145784	-0.056719	0.00E+00	-0.634817	0.00E+00	-0.301948	0.207666	0.00E+00	-0.0383437	-0.296553	-0.691381	0.219558
hsa-miR-628	yellow	4	0.0833714	0.0731681	0.0618995	0.66228	0.519902	0.358024	-0.332923	0.221509	0.104526	0.329851	0.0306575	0.430119	0.292966	0.00998938	0.44636	0.678605	-0.158052	0.0674577	-0.0052683	0.3291	0.00E+00	-0.133485	0.00E+00	-0.0590785	0.105659	0.0067564	0.289383	0.129395	0.056238	0.00E+00	-0.0057565	0.270635	0.0370863	0.0936272	0.24731	-0.0412621	0.310278	0.260566	-0.020509	0.326353	0.178676	0.369178	-0.0756008	0.719258	0.748491	0.883141	0.475769
hsa-miR-629	black	7	0.228337	0.0540224	0.00E+00	0.19836	0.208818	0.185487	0.00E+00	0.00E+00	-0.365778	0.00E+00	-0.0183043	-0.295917	0.00595772	0.348107	0.140964	0.261312	0.389785	0.00E+00	0.087547	0.00E+00	0.00E+00	0.00E+00	0.00E+00	0.0784056	0.00E+00	0.00E+00	0.197981	0.171197	0.00E+00	0.00E+00	0.41983	-0.0487484	0.121297	0.00E+00	0.00E+00	0.437925	-0.0543758	-0.0653575	0.00E+00	0.00E+00	0.00E+00	0.00E+00	0.00E+00	0.258709	0.370896	0.256537	0.178325
hsa-miR-630	yellow	4	0.00E+00	0.30931	0.117074	-0.0812784	0.0767251	0.375182	0.00E+00	0.252588	0.40669	0.00E+00	-0.0124649	0.136176	0.00E+00	0.00E+00	0.0763582	0.00E+00	0.174646	0.249199	0.203501	0.00E+00	0.0975314	0.00E+00	0.00E+00	0.00E+00	0.00E+00	-0.364701	0.116764	0.00E+00	0.0363228	0.00E+00	-0.0218237	0.116382	-0.121919	0.00E+00	0.0922649	-0.203098	0.00E+00	-0.291472	0.186167	0.258511	0.00E+00	0.00E+00	0.00E+00	0.644496	0.324803	0.592445	0.587782
hsa-miR-631	magenta	9	0.425934	0.00E+00	0.332994	0.392745	0.0417975	0.24002	0.366631	0.466165	0.560637	0.716822	0.223154	0.608308	0.38256	0.420079	0.441262	0.369817	0.217311	0.00E+00	0.504187	-2.25549	0.413227	0.00E+00	0.00E+00	0.282989	0.26773	0.00E+00	0.468069	0.00E+00	0.401411	0.00E+00	0.562296	0.413701	0.309813	0.359577	0.286823	-0.188373	0.163221	0.00E+00	0.444782	0.260282	0.380849	-0.0446297	0.0712306	0.663294	0.624841	0.531628	0.427448
hsa-miR-632	brown	3	0.010675	-0.0454371	-0.130513	0.0377345	-0.0593975	-0.0465889	0.00E+00	-0.0982302	-0.207429	0.280727	0.0203084	-0.443646	-0.100232	0.00E+00	-0.191396	-0.25716	-0.0538868	-0.306873	-0.00238584	0.146266	-0.339805	-0.296455	-0.194629	-0.160773	0.0635688	-0.377422	0.0885155	0.0800983	-0.342499	0.0293282	-0.0232927	-0.366095	0.29349	0.343192	-0.147648	0.00253095	-0.149875	-0.0335613	-0.0759079	-0.20164	0.00E+00	-0.289704	0.122406	0.317589	0.0866337	-0.00324845	0.0987285
hsa-miR-633	tan	12	-0.15651	0.00E+00	0.00E+00	0.00E+00	0.00E+00	0.00E+00	-0.104606	0.00E+00	0.00E+00	0.00E+00	0.00E+00	0.00E+00	0.00E+00	0.00E+00	0.00E+00	0.00E+00	0.00E+00	0.00E+00	0.00E+00	0.00E+00	0.00E+00	0.00E+00	0.00E+00	0.00E+00	0.00E+00	0.00E+00	0.00E+00	0.00E+00	0.00E+00	0.00E+00	0.00E+00	0.00E+00	0.00E+00	-0.329584	0.00E+00	0.00E+00	0.00E+00	0.00E+00	0.00E+00	0.00E+00	0.00E+00	0.00E+00	0.00E+00	0.00E+00	0.00E+00	0.00E+00	0.00E+00
hsa-miR-634	grey	0	0.102582	-0.00419542	0.000617687	-0.104264	-0.0229048	0.0577023	-0.3299	-0.0192846	-0.0752936	-0.213126	0.0759143	0.0380865	0.309204	0.0178126	0.0380985	0.00476438	0.0588599	0.0368259	-0.0315717	-0.424736	0.00E+00	-0.0243275	0.00E+00	-0.0363795	0.00E+00	0.00E+00	0.0903256	-0.052408	-0.00384466	0.00E+00	0.989963	0.0299669	0.0326906	0.174485	-0.0117648	0.0639736	0.0710952	-0.0368624	-0.0340059	-0.250731	0.00E+00	-0.261699	0.00E+00	-0.144433	0.0257876	0.0447835	-0.301245
hsa-miR-635	turquoise	1	0.00E+00	0.00E+00	0.00E+00	0.00E+00	0.00E+00	0.00E+00	0.00E+00	0.00E+00	0.00E+00	0.00E+00	0.270329	-0.0552472	0.12237	0.00E+00	-0.200448	0.00E+00	0.00E+00	0.00E+00	0.00E+00	0.00E+00	0.00E+00	0.00E+00	-0.251977	-0.340041	0.00E+00	0.00E+00	0.336642	0.00E+00	0.00E+00	0.0925438	-0.0876787	0.158889	0.104963	0.0715115	0.0937739	-0.221108	-0.280678	0.00E+00	-0.337123	0.00E+00	0.00E+00	0.00E+00	0.00E+00	0.290548	0.23259	0.117479	0.0766424
hsa-miR-636	turquoise	1	0.00E+00	0.00E+00	0.00E+00	0.324602	0.00E+00	0.251002	0.00E+00	-0.129891	-0.599671	0.097462	-0.157385	0.00769932	0.00E+00	0.00E+00	-0.642254	0.00E+00	0.0463435	0.129945	-0.157427	0.108762	0.324378	0.00E+00	-0.210565	0.029136	0.00E+00	0.00E+00	0.544111	-0.0899262	0.10562	0.00E+00	0.176607	0.344819	-0.164675	0.00E+00	-0.167062	0.00E+00	0.15925	0.00E+00	0.0938637	-0.341931	0.00E+00	0.0374318	0.0843605	-0.336058	0.00926288	-0.329453	-0.383258
hsa-miR-637	grey	0	-0.284402	-0.122444	-0.066861	0.0386379	-0.011119	-0.118191	-1.08416	-0.0333231	-0.140554	-0.262161	-0.168681	-0.391479	0.23891	0.178369	-0.0874784	-0.228043	-0.0657184	-0.183674	0.0474568	0.367656	-0.503589	0.0351091	-0.158938	-0.190695	0.104172	-0.440584	-0.221195	-0.112655	-0.180924	0.398431	0.0608783	0.080937	-0.241039	-0.251634	-0.000406282	-0.203254	0.109807	0.0086446	-0.0465805	-0.254845	-0.596311	-0.256936	0.00E+00	0.438138	0.338571	0.388464	0.171602
hsa-miR-638	turquoise	1	0.516879	0.163941	0.0824168	0.535474	0.41907	0.201973	0.249279	0.190531	0.412968	0.793613	0.102151	0.505565	0.0355488	0.108654	0.174126	0.0573064	-0.0964545	0.215008	0.0539	0.102545	0.0699997	0.176133	0.81941	0.223523	0.0899647	0.0304734	0.21111	0.363016	0.461497	0.145556	0.124848	0.379312	-0.0416803	0.309544	0.333899	0.0404725	0.32492	0.292288	0.277993	0.278555	0.200607	0.235096	0.19432	1.15679	1.09848	1.11987	0.398499
hsa-miR-639	grey	0	0.00E+00	0.00E+00	-0.0659193	0.00E+00	0.00E+00	0.00E+00	0.00E+00	0.00E+00	0.00E+00	0.00E+00	-0.121196	0.00E+00	0.0857947	0.00E+00	0.00E+00	-0.156862	0.00E+00	0.00E+00	0.00E+00	0.00E+00	-0.293098	0.00E+00	0.00E+00	0.196356	0.00E+00	0.00E+00	0.223239	0.00E+00	0.00E+00	0.00E+00	-0.209649	-0.204563	-0.135679	0.00E+00	-0.183398	0.00E+00	0.00E+00	0.00E+00	0.00E+00	0.00E+00	0.00E+00	0.00E+00	0.00E+00	0.362609	0.248722	0.178717	0.00E+00
hsa-miR-640	turquoise	1	0.305306	0.00E+00	-0.0712026	0.00E+00	0.00E+00	-0.421547	0.00E+00	0.259565	-0.405167	0.074919	-0.162893	0.00E+00	0.00E+00	-1.03502	-0.364797	-0.281724	0.00E+00	0.196322	0.00E+00	0.00E+00	0.00E+00	0.00E+00	0.00E+00	0.00E+00	0.00E+00	0.00E+00	0.103207	0.442518	0.163273	0.00E+00	0.221191	0.255015	0.291381	0.00E+00	-0.0548826	-0.264951	-0.289578	0.00E+00	-0.00516563	-0.256146	0.00E+00	-0.317504	0.00E+00	0.315331	0.261028	0.134664	0.308044
hsa-miR-641	grey	0	0.00E+00	0.00E+00	0.00E+00	0.00E+00	0.00E+00	0.00E+00	-0.375859	0.432186	0.00E+00	0.00E+00	-0.33614	-0.316492	0.34027	0.00E+00	0.00E+00	0.00E+00	-0.0407951	0.00E+00	-0.238313	0.0345702	0.00E+00	0.00E+00	0.00E+00	0.00E+00	0.00E+00	-0.454876	0.00947807	0.00E+00	0.00E+00	0.00E+00	0.00660267	-0.40081	0.00E+00	0.00E+00	-0.480179	0.00E+00	0.601831	0.00E+00	-0.362471	0.00E+00	0.0393645	0.00E+00	-0.239327	-0.490242	-0.121306	0.00E+00	0.0964428
hsa-miR-642	grey	0	-0.13826	0.19089	-0.0781242	0.00E+00	0.00E+00	-0.306297	0.108352	0.0493978	-0.495553	0.138064	-0.334227	-0.468815	0.24656	0.158747	0.209853	-0.215907	-0.128481	0.00E+00	-0.0289857	0.2487	-0.0783937	-0.355928	-0.471027	-0.446582	0.00E+00	-0.00645097	0.02767	0.0362549	-0.43782	-0.498221	-0.162694	0.326148	-0.34474	0.151705	0.21366	0.00159663	-0.0700745	0.00E+00	-0.320694	-0.0411369	0.00E+00	-0.22435	-0.658541	0.27337	-0.373752	-0.173723	0.345799
hsa-miR-643	grey	0	-0.226255	0.00E+00	-0.535751	0.00E+00	0.00E+00	0.00E+00	0.00E+00	-0.222246	0.00E+00	0.00E+00	0.00E+00	0.00E+00	0.00E+00	0.0909393	0.00E+00	0.00E+00	0.00E+00	0.00E+00	0.00E+00	0.15259	0.00E+00	0.00E+00	-0.511754	0.00E+00	0.00E+00	0.00E+00	0.00E+00	0.446835	0.00E+00	0.00E+00	0.00E+00	0.160361	0.132633	0.00E+00	-0.173837	0.00E+00	0.00E+00	0.00E+00	0.00E+00	0.00E+00	0.00E+00	0.00E+00	0.00E+00	0.00E+00	-0.212276	-0.021861	0.00E+00
hsa-miR-644	brown	3	0.656798	0.158703	0.18915	0.071088	0.0711938	0.540505	-0.101902	0.250961	0.0757612	0.294649	1.13024	0.116453	0.593829	0.429855	0.122538	0.044853	0.0248226	0.318346	0.264514	0.595782	-0.247576	0.176659	0.443442	-0.130209	0.40648	0.439413	0.579687	0.00782091	0.349522	0.543892	0.590331	0.968045	0.584419	0.450422	0.846977	0.256789	0.713161	-0.0260737	0.376685	0.225418	0.636596	0.111825	0.456354	0.490162	0.86107	0.419963	0.788646
hsa-miR-645	grey	0	0.214056	0.00E+00	-0.034955	-0.108498	-0.577636	0.117726	0.00E+00	0.362723	0.0711993	0.0183996	-0.0933045	-0.129308	0.0957145	0.348556	-0.0650675	-0.0829288	0.00E+00	-0.473306	0.160052	0.00E+00	0.00E+00	0.00E+00	0.0117094	0.456149	0.00E+00	0.00E+00	0.00E+00	0.231802	0.00E+00	0.00E+00	0.422208	-0.0335392	0.00E+00	0.103648	0.00E+00	0.00E+00	-0.132903	0.00E+00	0.00E+00	-0.11788	0.0941412	0.00E+00	0.00E+00	0.329649	0.273213	0.0952022	0.131889
hsa-miR-646	turquoise	1	0.363812	0.00E+00	-0.132602	0.00E+00	0.194371	0.0637497	0.00E+00	-0.0143531	0.00E+00	0.00E+00	0.503906	0.00E+00	0.0658406	0.00E+00	0.303553	-0.348683	0.00E+00	0.00E+00	0.00E+00	-0.133452	0.076318	0.00E+00	0.00E+00	0.00E+00	0.00E+00	0.12068	0.100754	0.0228056	0.00E+00	0.00E+00	0.446942	0.0857682	-0.534812	0.00E+00	0.00E+00	0.00E+00	0.159381	-0.0811259	0.00E+00	-0.11309	0.00E+00	0.00E+00	0.00E+00	0.329892	0.363137	0.00E+00	0.0644579
hsa-miR-647	grey	0	0.00E+00	0.00E+00	-0.228631	0.00E+00	0.00E+00	0.0156386	0.172776	0.018541	0.282529	0.174461	0.200566	0.00E+00	0.261581	0.0149263	0.290017	0.00E+00	-0.124785	0.00E+00	-0.00992773	0.00E+00	0.00E+00	0.00E+00	0.0367581	0.00E+00	0.0342345	0.00E+00	0.00E+00	0.00E+00	0.00E+00	0.00E+00	0.12413	0.00E+00	-0.0810731	0.222782	0.00E+00	0.00E+00	0.00E+00	0.00E+00	0.00E+00	-0.257824	0.00E+00	0.00E+00	0.00E+00	0.236481	0.212999	0.0472599	0.0360316
hsa-miR-648	yellow	4	0.893773	0.462006	0.550224	0.43487	0.423329	0.611521	0.664931	0.448933	0.722578	1.11629	0.650633	0.815024	0.604832	0.764047	0.889088	0.576607	0.425421	0.414235	0.65892	0.503885	0.542304	0.573714	0.617777	0.588772	-0.166721	0.117281	0.743192	0.568774	0.611929	0.178504	0.331978	0.618332	0.198564	0.471512	0.803047	0.200409	0.862623	0.492222	0.748727	0.396758	0.200343	0.430267	0.444668	1.33597	1.24276	1.08128	1.17626
hsa-miR-649	grey	0	0.00E+00	0.00E+00	0.0954594	0.00E+00	0.00E+00	0.00556312	0.0740559	-0.389645	0.11943	0.315165	-0.234098	0.00E+00	0.00E+00	0.00E+00	0.0270128	0.00E+00	0.00E+00	0.00E+00	-0.0777476	0.00E+00	-0.124339	0.00E+00	0.258442	0.00E+00	0.00E+00	0.00E+00	-0.158866	0.00E+00	0.00E+00	0.00E+00	-0.0796966	-0.179685	-0.0232246	0.00E+00	-0.162947	-0.189464	0.195188	-0.0180623	0.00E+00	0.00E+00	0.00E+00	0.00E+00	0.00E+00	-0.118391	0.0831032	0.341922	0.447376
hsa-miR-650	turquoise	1	0.300048	-0.0167666	0.00759331	0.00249864	0.133064	-0.0187994	0.872522	0.274512	0.0202518	0.455213	0.0847949	0.478925	0.0160532	0.365585	0.112835	-0.000208414	-0.0792088	0.182598	0.10787	-0.0554954	0.224805	0.442849	0.837815	0.212911	0.00244901	0.0630127	0.204829	-0.520282	0.177179	-0.327109	0.0227596	0.108121	-0.0531328	0.397214	0.0925763	-0.352658	0.165025	0.119988	0.110085	0.0231502	0.156009	-0.0510128	0.265629	0.801557	0.637311	0.854082	0.155807
hsa-miR-651	grey	0	-0.572735	0.00E+00	0.00E+00	0.00E+00	0.00E+00	0.00E+00	0.00E+00	0.00E+00	0.00E+00	0.00E+00	0.0948448	0.185589	0.00E+00	0.00E+00	0.00E+00	0.00E+00	0.00E+00	0.00E+00	0.00E+00	0.00E+00	0.00E+00	0.00E+00	0.00E+00	0.0291914	0.00E+00	0.00E+00	-0.221037	0.00E+00	0.00E+00	0.00E+00	0.0154342	-0.291826	-0.140516	0.00E+00	-0.298464	0.00E+00	0.00E+00	0.00E+00	0.00E+00	0.00E+00	0.00E+00	0.00E+00	0.00E+00	0.00E+00	-0.374809	0.00E+00	0.00E+00
hsa-miR-652	turquoise	1	0.221756	0.452511	0.1548	0.195405	0.206751	0.270321	0.0413755	0.343088	0.365293	0.0102051	0.0913474	0.0669716	0.488343	0.461779	0.696182	0.360407	0.354361	0.38561	-0.0628628	0.821064	0.169712	-0.133162	0.632065	0.438772	0.25571	0.487009	-0.0604219	-0.0029093	0.0789788	0.431748	-0.0331762	0.109637	-0.00242629	0.188791	-0.169726	0.3798	0.484989	0.0429415	0.145717	0.222684	0.00E+00	0.323392	0.36214	0.0327337	-0.172828	-0.0738493	-0.0541683
hsa-miR-653	brown	3	0.00E+00	0.00E+00	0.00E+00	0.00E+00	0.00E+00	0.00E+00	0.00E+00	0.00E+00	0.00E+00	0.00E+00	0.00E+00	0.00E+00	0.00E+00	0.00E+00	0.00E+00	0.00E+00	0.00E+00	0.00E+00	0.00E+00	0.0438878	-0.0449551	0.00E+00	0.00E+00	0.00E+00	0.00E+00	-0.0659396	0.00E+00	0.00E+00	0.00E+00	0.00E+00	0.00E+00	-0.0832623	0.00E+00	0.00E+00	0.00E+00	0.00E+00	0.00E+00	0.00E+00	0.00E+00	0.00E+00	0.00E+00	-0.109518	0.251166	0.00E+00	0.00E+00	0.00E+00	0.696439
hsa-miR-654	yellow	4	0.783513	-0.0503417	-0.0435066	0.42977	0.0514903	0.0951764	-0.0493971	0.0840479	0.0124759	0.409891	0.0504182	0.295258	0.544837	0.424501	0.0304754	0.0690246	-0.0746214	0.032524	-0.0027433	0.308282	-0.0409422	0.0334886	-0.585738	-0.00817679	0.5239	-0.237633	0.159978	0.048066	0.116509	-0.0857402	0.19914	0.158636	-0.104331	-0.14453	0.106455	-0.0614857	-0.166121	0.0186002	-0.0117189	-0.0237728	-0.264109	0.0638688	0.387858	0.541145	0.29106	0.280079	0.529704
hsa-miR-655	grey	0	0.00E+00	0.00E+00	0.00E+00	0.00E+00	0.00E+00	0.00E+00	0.00E+00	0.00E+00	0.00E+00	0.00E+00	0.00E+00	0.00E+00	0.00E+00	0.0867483	0.00E+00	0.00E+00	0.00E+00	0.00E+00	0.00E+00	0.00E+00	0.00E+00	0.00E+00	0.00E+00	0.00E+00	-0.382014	0.00E+00	0.00E+00	-0.0476751	0.00E+00	0.00E+00	0.00E+00	0.00E+00	0.00E+00	-0.135368	-0.406913	0.00E+00	0.00E+00	0.00E+00	0.00E+00	0.00E+00	0.00E+00	0.00E+00	-0.321572	0.00E+00	-0.173825	0.00E+00	0.00E+00
hsa-miR-656	turquoise	1	0.00E+00	0.00E+00	0.00E+00	0.00E+00	0.00E+00	0.00E+00	0.00E+00	0.00E+00	0.00E+00	0.00E+00	0.39544	0.00E+00	0.00E+00	0.00E+00	0.00E+00	0.00E+00	0.569206	0.00E+00	0.00E+00	0.00E+00	0.00E+00	0.00E+00	-0.296742	0.162721	0.00E+00	0.00E+00	0.0119744	0.0442179	0.00E+00	0.00E+00	0.209813	-0.143005	0.120389	0.00E+00	-0.0554966	0.00E+00	0.00E+00	0.00E+00	0.00E+00	0.00E+00	0.00E+00	0.00E+00	-0.10195	0.00E+00	0.00E+00	-0.448321	0.00E+00
hsa-miR-657	green	5	0.00E+00	0.00E+00	-0.170775	0.00E+00	0.00E+00	0.00E+00	-0.446394	0.278329	0.113247	0.0946689	0.0884877	-0.316509	0.00E+00	0.00E+00	-0.112233	0.0978771	0.00E+00	-0.251789	0.0678479	0.00E+00	0.00E+00	0.00E+00	0.00E+00	0.00E+00	0.00E+00	0.00E+00	-0.258614	-0.173171	0.00E+00	0.00E+00	0.192456	0.107943	-0.0969124	0.00E+00	-0.14882	0.00E+00	0.190687	-0.125934	-0.110919	0.00E+00	0.00E+00	0.00E+00	0.00E+00	0.0987717	0.283039	0.182828	0.165596
hsa-miR-658	turquoise	1	0.0428283	-0.103458	-0.0842515	0.115165	0.102879	-0.0603266	-0.168627	0.0448549	-0.0614906	0.451655	-0.105496	0.0300193	-0.135484	-0.227714	-0.0210887	-0.160796	-0.132405	-0.138692	0.0264015	-0.255047	-0.24143	-0.0270048	-0.184656	-0.225206	-0.119004	-0.22406	0.0173048	0.067912	0.181265	0.173029	-0.0262791	0.0808046	-0.00191295	-0.168388	-0.0137267	-0.280005	-0.079429	0.0377142	-0.0795532	-0.129189	-0.0287597	-0.16465	0.247244	0.178947	0.20912	0.30724	0.0787815
hsa-miR-659	grey	0	0.091159	-0.180721	-0.102099	-0.0442814	-0.0271129	-0.116607	-0.277213	-0.0129836	-0.124914	0.240226	0.0623424	-0.215402	-0.153496	-0.346846	-0.0679744	-0.212467	-0.0786219	-0.195175	0.0133907	-0.174533	0.0910762	-0.0674774	-0.401133	-0.207276	0.710867	-0.199832	0.156195	0.189537	-0.131132	0.5872	0.115763	0.0435993	0.0168419	-0.171932	0.355216	-0.0798797	-0.0456036	-0.140852	-0.0731609	-0.140581	0.396578	-0.191698	-0.0294037	0.0261882	0.0801738	-0.0956835	0.23738
hsa-miR-660	blue	2	0.117057	0.154499	0.43908	-0.354162	-0.108938	-0.0786885	0.137663	-0.112843	0.00E+00	-0.107937	0.462947	0.0471438	0.373592	0.150196	0.837915	0.191876	0.731681	0.576732	0.0592728	0.1164	0.687554	0.208733	0.147336	0.238548	0.379943	0.129764	0.0974395	-0.689104	-0.142959	-0.267361	0.157142	0.0120926	0.276842	0.426262	0.334264	0.362092	0.390723	-0.0903257	0.048927	0.295912	0.271389	0.282065	0.347019	-0.185972	-0.187907	-0.656744	-0.0129624
hsa-miR-661	grey	0	-0.221949	-0.101939	-0.0945393	-0.0908797	-0.0505427	-0.0750833	0.0769481	-0.00613905	-0.0775016	0.163331	0.337672	-0.0627923	-0.164276	0.00E+00	0.251406	0.062323	0.175971	-0.120074	-0.0818348	0.00E+00	-0.345755	-0.242507	0.00E+00	-0.482484	-0.227018	0.00E+00	-0.201501	-0.18356	-0.095799	0.00E+00	-0.195181	0.00E+00	0.00E+00	0.00E+00	0.0635389	0.064971	-0.0418796	-0.0298532	-0.0951414	-0.24	-0.400891	0.0869762	0.00E+00	0.522664	0.432801	0.46996	0.333255
hsa-miR-662	grey	0	0.00E+00	0.437757	0.00E+00	0.0397057	-0.27679	0.232747	0.00E+00	0.00E+00	0.120304	0.00E+00	0.625047	0.00E+00	0.00E+00	0.00E+00	-0.154441	0.00E+00	-0.0539455	0.00E+00	0.00E+00	0.00E+00	0.00E+00	0.294458	0.00E+00	0.00E+00	0.00E+00	0.00E+00	-0.331048	0.00E+00	-0.308077	0.00E+00	0.420895	-0.00991633	-0.0845226	-0.0862088	-0.106866	0.00E+00	0.00E+00	0.00E+00	0.00E+00	0.420133	0.00E+00	0.00E+00	-0.140716	0.214935	0.154845	0.239448	0.00E+00
hsa-miR-663	turquoise	1	0.493171	0.0713102	0.240584	0.727376	0.505331	0.238273	0.310605	0.176315	0.393978	0.830456	0.0881547	0.348688	-0.0914152	0.123958	0.156334	0.0976113	0.028695	0.0773781	0.0117346	-0.193781	0.129604	0.130256	0.295673	0.222989	0.202405	-0.166739	0.249068	0.123102	0.569307	0.0705635	0.33056	0.3177	-0.0265479	0.123724	0.339754	0.33041	0.227193	0.281899	0.390633	0.180451	-0.0221338	0.198159	0.346515	0.924835	0.781659	0.669962	0.403691
hsa-miR-668	grey	0	0.297494	0.0341444	0.208166	0.00479861	0.5194	0.282861	-2.25827	0.294058	0.256737	0.00521383	0.0454291	-0.169597	0.122435	0.00E+00	-0.042454	0.507118	-0.201503	-0.165612	0.280702	0.126403	0.00E+00	-0.13294	0.00E+00	0.0337703	0.00E+00	-0.305863	0.146217	-0.209674	0.0719102	0.0400962	0.0826584	0.174651	-0.261254	-0.0607115	-0.0178878	-0.0955229	0.302629	-0.133612	-0.111899	0.120404	0.177523	-0.436942	-0.0432191	-0.142433	0.570644	0.213284	0.140629
hsa-miR-671	yellow	4	0.475676	-0.098803	0.0458171	-0.0353299	0.0238197	-0.0621527	0.135613	0.087709	0.160856	0.391499	0.01537	0.166398	0.202977	-0.00574269	-0.10277	-0.0866789	-0.236722	0.0660168	-0.00190201	-0.111549	0.0552462	0.0340801	-0.0511902	-0.0144333	-0.019736	0.0405534	0.10942	-0.534642	-0.0931965	-0.328683	-0.0388362	0.0778936	-0.0495528	0.35817	0.0830624	-0.328615	0.0226945	-0.00133632	0.141135	-0.0843586	0.169727	-0.12468	-0.011504	0.517342	0.213897	0.239953	0.0645029
hsa-miR-7	blue	2	-0.107312	-0.232566	0.297776	-0.950777	-0.398239	0.263372	0.0630447	-0.271473	-0.0652816	-0.510611	0.316569	0.0350812	-0.087288	-0.000376631	0.288781	0.132149	0.261557	0.513147	0.343326	0.14276	0.182152	-0.607676	-0.139292	0.263559	0.0750916	-0.255957	-0.478272	-0.918394	-0.406289	-0.493188	-0.215618	-0.132158	0.115083	0.34933	0.0367126	0.713304	-0.000422891	-0.286747	-0.279035	-0.0975611	0.00E+00	-0.20516	-0.241903	-0.145982	-0.76703	-0.726704	0.612603
hsa-miR-758	brown	3	0.00E+00	0.00E+00	0.00E+00	0.00E+00	0.939261	0.206303	0.00E+00	0.00E+00	0.113686	0.00E+00	0.00E+00	0.00E+00	0.0665317	0.305129	0.00E+00	0.00E+00	0.00E+00	0.00E+00	0.00E+00	0.00E+00	0.00E+00	0.00E+00	0.00E+00	0.00E+00	0.00E+00	0.00E+00	0.00E+00	0.00E+00	0.00E+00	0.00E+00	0.00E+00	0.00E+00	0.00E+00	0.00E+00	-0.135462	0.00E+00	0.00E+00	0.00E+00	0.352603	0.00E+00	0.52744	0.00E+00	0.00E+00	0.00E+00	0.00E+00	0.00E+00	0.526937
hsa-miR-765	turquoise	1	0.371029	-0.174786	0.00E+00	0.125574	0.0398094	-0.138341	-0.0126886	-0.0329249	-0.105416	0.0991232	-0.0149333	-0.0122828	-0.0902186	-0.14973	-0.140936	-0.271908	-0.267172	-0.0551405	-0.0106682	-0.296765	-0.201723	-0.0152217	-0.313844	-0.208691	0.0595382	-0.251792	0.0861073	-0.157141	0.0923241	-0.151473	-0.0436251	-0.0225511	-0.0753584	-0.0799052	0.00E+00	-0.361769	-0.11936	0.0438117	0.00E+00	-0.163269	-0.0418518	-0.254925	0.0175279	0.383525	0.124626	0.306136	0.0373374
hsa-miR-766	blue	2	-0.0717985	0.12917	0.137499	0.0696091	0.0906683	0.0817876	-0.17121	0.136872	0.0141409	-0.0493142	0.0462941	-0.136845	-0.102533	-0.194012	0.220348	0.200784	-0.046486	-0.0338207	0.00495514	0.433843	0.327984	0.0772655	0.155301	-0.00440191	-0.0290365	0.213055	0.06556	0.267951	0.0483525	0.448156	0.146588	0.220305	0.064092	-0.156368	0.179165	0.0474266	0.123415	0.119446	0.248519	0.00629699	-0.00163558	0.0336789	0.229272	0.277824	0.0928991	0.281844	0.0470187
hsa-miR-767-5p	greenyellow	11	0.00E+00	0.414949	0.0110076	0.171896	0.0460801	0.211625	0.00E+00	0.17374	-0.240886	0.00E+00	-0.167085	0.00E+00	0.171908	0.00E+00	-0.0924954	0.423416	0.00E+00	0.340449	0.271029	0.243564	0.00E+00	0.00E+00	0.00E+00	0.00E+00	0.00E+00	-0.0380526	-0.170678	0.205557	0.355831	0.00E+00	-0.221193	-0.224038	-0.0635973	0.00E+00	-0.500115	0.311673	0.0859048	0.00E+00	0.404101	-0.177767	0.203909	0.0361386	0.389713	-0.278089	-0.133488	-0.366712	0.175242
hsa-miR-768-5p	blue	2	-0.0315501	0.275726	-0.513248	0.0733651	0.157952	0.142624	-0.0490136	0.00E+00	0.0735554	-0.0834333	-0.114078	-0.0293551	-0.0323545	-0.194622	0.0486372	0.0784597	-0.0471617	0.0843362	0.210427	0.0787045	-0.0489743	0.261116	0.310396	0.0637042	-0.257839	0.228167	-0.0350546	0.272114	0.454612	0.572172	-0.0919801	0.050918	0.139067	-0.129441	0.149214	-0.255227	0.223444	0.23714	-0.125744	0.3318	0.143855	0.185742	0.594506	0.296736	0.462637	0.198365	-0.0705178
hsa-miR-769-5p	grey	0	-0.372599	-0.546884	-0.513672	-0.330244	-0.356874	-0.605948	0.402014	-0.508263	-0.644701	-0.697062	-0.24211	-0.223815	-0.374785	-0.217942	-0.340612	-0.124606	-0.243681	-0.120399	-0.58131	-0.294021	-0.221382	-0.00750976	0.210954	-0.11646	-0.224694	-0.62788	-0.271771	-0.330478	-0.361697	-0.33445	-0.322528	-0.297864	-0.101636	-0.285388	-0.267051	-0.503533	-0.347595	-0.085191	-0.460165	-0.444992	0.415231	-0.290677	-0.683984	0.00885107	-0.452802	-0.348662	-0.114108
hsa-miR-770-5p	grey	0	0.00E+00	0.549539	0.271723	0.110548	0.319734	-0.130339	-0.446614	0.463756	0.084843	0.183189	-0.0296934	-0.325624	0.00E+00	0.00E+00	0.380223	0.243474	0.313567	0.124618	0.0619722	-0.422413	0.00E+00	-0.173676	0.00E+00	-0.210254	0.00E+00	0.00E+00	-0.0590647	0.2833	-0.145172	0.00E+00	0.0174806	0.0318239	-0.0711665	-0.398924	-0.120875	0.0637151	0.143942	-0.0769751	0.105847	0.0257506	0.00E+00	0.095119	0.00E+00	0.0705113	0.354565	0.0196974	-0.557887
hsa-miR-801	turquoise	1	0.180554	-0.104464	0.0602799	0.117367	0.253624	0.161512	-0.0432644	0.170392	0.251191	0.0758286	0.0219319	0.457974	-0.169398	0.0841824	0.118643	0.0565346	0.202058	0.284673	-0.099853	-0.144022	0.0907596	0.11811	-0.0559887	0.209493	0.129917	0.0538276	0.214974	-0.0857673	-0.0389694	0.291712	-0.045456	0.212434	-0.0467027	-0.0515088	0.679321	-0.194105	0.108078	0.179376	0.332429	0.0271686	0.00E+00	0.181418	0.382862	0.562295	0.180988	0.40417	0.378921
hsa-miR-802	magenta	9	0.00E+00	0.00E+00	0.00E+00	0.00E+00	0.00E+00	0.00E+00	-0.350672	0.00E+00	0.00E+00	0.00E+00	0.00E+00	0.00E+00	0.00E+00	0.00E+00	0.00E+00	0.00E+00	0.165474	0.00E+00	0.447372	-0.530469	0.0246699	-0.0833552	0.00E+00	0.00E+00	0.00E+00	-0.309952	0.00E+00	0.00E+00	0.00E+00	0.00E+00	0.00E+00	0.00E+00	0.00E+00	0.281348	0.00E+00	0.28125	0.00E+00	0.00E+00	0.00E+00	0.00E+00	0.00E+00	0.00E+00	0.00E+00	0.00E+00	0.00E+00	0.00E+00	0.00E+00
hsa-miR-9	turquoise	1	0.00E+00	0.864648	0.644876	0.36392	-0.390793	0.057827	0.00E+00	0.00E+00	1.00624	0.170411	0.297579	-0.558858	0.900585	0.00E+00	0.355044	0.825064	0.371022	-0.0444451	0.277436	0.296605	-0.0741242	0.00E+00	-0.330489	0.586065	0.00E+00	0.00E+00	-0.778719	-0.0633632	0.294252	0.475955	1.16809	-0.335993	0.042085	0.150019	0.403136	0.988435	0.717591	0.00E+00	1.89861	0.0928394	0.447328	0.657272	0.00E+00	0.00862411	-0.732828	-0.526968	1.55885
hsa-miR-92	purple	10	-0.67892	-0.202522	-0.260586	-0.143102	-0.0797549	-0.229709	-0.370445	-0.414023	-0.274493	-0.556614	0.0750615	-0.435664	-0.507361	-0.522119	-0.181188	-0.0977403	-0.0141296	-0.188742	-0.179105	-0.44746	-0.400671	-0.190333	-0.0820273	-0.189985	-0.0495461	-0.537949	-0.323052	-0.221985	-0.227561	-0.00401723	0.0112792	-0.209068	-0.0234357	-0.43355	-0.355833	-0.114584	-0.239322	-0.101162	-0.069978	-0.252768	0.00E+00	-0.331401	-0.274064	-0.487843	-0.596898	-0.294626	-0.41014
hsa-miR-92b	purple	10	-0.471219	-0.221743	-0.22378	-0.0666392	-0.0959395	-0.107435	-0.199289	-0.307714	-0.28629	-0.570552	-0.0408272	-0.474769	-0.210779	-0.283173	-1.05454	0.00123611	0.0010044	-0.0757002	-0.10721	-0.193795	-0.340042	-0.207789	-0.0856001	-0.137704	0.0980363	-0.352398	-0.429385	-0.225336	-0.248328	0.297867	-0.134892	-0.177108	-0.0923384	-0.47546	-0.400556	0.0884512	-0.171726	-0.00843922	-0.0905404	-0.220623	-0.0747903	-0.272584	-0.292324	-0.65768	-0.55845	-0.231766	-0.35181
hsa-miR-93	turquoise	1	-0.419597	-0.120919	0.0759437	-0.126376	-0.0883434	-0.213432	-0.217523	-0.294534	-0.180559	-0.508989	0.176954	-0.271693	-0.114934	-0.250086	-0.0873442	0.039227	0.0655429	0.0550093	-0.104187	0.000973348	-0.394778	-0.176959	-0.0105713	-0.0418757	-0.182168	-0.068628	-0.195215	0.282633	-0.276658	-0.506097	0.0681434	-0.187127	-0.0184531	-0.385302	-0.245778	-0.0528864	-0.0336582	-0.0762397	0.0164057	-0.16916	-0.641231	-0.164937	-0.265511	-0.488307	-0.533216	-0.540894	-0.191254
hsa-miR-95	turquoise	1	0.286407	0.789589	0.673479	0.0908279	0.286254	0.230027	0.015194	0.177702	1.61881	0.386483	0.575211	-0.244322	1.01588	0.0684244	0.968767	1.021	0.223363	0.948057	0.183954	0.961739	0.311091	-0.242136	0.610773	1.24964	0.95574	0.291243	0.526549	-0.236404	0.646905	1.19335	-0.0724029	0.402917	0.44818	0.0470327	0.549728	0.563389	0.93307	0.876059	0.396543	0.845805	0.990178	1.68847	0.686605	-0.737097	0.0348644	0.185282	0.717611
hsa-miR-96	blue	2	-0.659954	-0.617892	-0.332858	-1.45651	-1.1783	-0.511329	-0.501014	-1.18927	-0.281678	-1.18438	-0.420665	-0.678069	-0.737304	-1.01014	-0.313867	-0.315123	-0.399197	-0.0823466	-0.236189	-0.846856	-0.441557	-0.799617	-0.607732	-0.498723	-1.00217	-0.408023	-1.07335	-1.73139	-1.12621	-1.8855	-1.31011	-1.12719	-0.403912	-0.623482	-0.888068	-1.06406	-0.464656	-1.49092	-1.10594	-0.78415	-0.673694	-0.378315	-0.771278	-0.965665	-1.15082	-1.41069	-0.377089
hsa-miR-98	turquoise	1	-0.528999	0.107113	0.120572	-0.423036	-0.345238	0.0766109	-0.220615	-0.267512	0.13691	-0.455371	-0.0884353	-0.477041	0.101365	-0.199715	0.209166	0.302497	-0.110547	0.033761	0.0345494	-0.00749546	-0.190671	-0.364537	-0.16018	-0.00212663	-0.0926084	0.146913	-0.299314	-0.685494	-0.392105	-0.432181	-0.433434	-0.123674	0.00499735	-0.199501	-0.396562	0.0508046	0.0433706	-0.222115	0.184374	0.0587758	-0.039281	0.23884	-0.2121	-0.879779	-0.330556	-0.474697	-0.263273
hsa-miR-99a	midnightblue	15	-0.523523	-0.593793	-1.10245	-1.67656	-1.13429	-0.822406	-0.469119	-1.3753	-1.14479	-0.759758	-0.999852	-1.2227	-0.818849	-0.61838	-1.35518	-0.93292	-0.735305	-0.984458	-0.601646	-0.450509	-0.828955	-1.29133	-0.613676	-0.683302	-0.419135	-0.165818	-0.953102	-0.545708	-0.791122	-1.153	-1.21137	-0.956466	-0.417436	-0.89487	-1.3568	-0.751791	-0.71199	-0.410797	-0.628502	-0.530973	-0.140334	-0.544257	-1.59034	-1.25022	-1.22465	-1.64282	-1.0558
hsa-miR-99b	greenyellow	11	-0.245718	0.0401702	-0.209643	0.176754	-0.105762	-0.0712937	-0.158592	-0.115929	-0.24067	-0.341766	-0.76241	-0.379654	-0.0387733	0.00416638	-0.534449	0.260584	0.0808959	-0.129092	-0.163618	0.126213	-0.13098	-0.278123	0.150845	-0.0361196	0.0359514	0.11818	-0.717365	0.317945	-0.0194232	0.255606	-0.361901	-0.496921	-0.395899	-0.497081	-0.963252	0.134285	-0.0345976	0.0223923	0.169153	-0.0407801	0.174324	-0.0134288	0.223974	-0.327171	-0.353884	-0.10236	-0.0235047
[truncated: 43 more columns]
