# Supplementary material for: Optimizing miRNA-module diagnostic biomarkers of gastric carcinoma via integrated network analysis
Source: PLoS One. 2018 Jun 7;13(6):e0198445. doi: 10.1371/journal.pone.0198445 (PMC5991748; doi:10.1371/journal.pone.0198445)
Supplement: S2 Table — (CSV) [file pone.0198445.s004.csv]

miRNAID	GSM744270	GSM744271	GSM744272	GSM744273	GSM744274	GSM744275	GSM744276	GSM744277	GSM744278	GSM744279	GSM744280	GSM744281	GSM744282	GSM744283	GSM744284	GSM744285	GSM744286	GSM744287	GSM744288	GSM744289	GSM744290	GSM744291	GSM744292	GSM744293	GSM744294	GSM744295	GSM744296	GSM744297	GSM744298	GSM744299	GSM744300	GSM744301	GSM744302	GSM744303	GSM744304	GSM744305	GSM744306	GSM744307	GSM744308	GSM744309	GSM744310	GSM744311	GSM744312	GSM744313	GSM744314	GSM744315	GSM744316	GSM744317	GSM744318
hsa-let-7a	-0.356184	0.0296431	-0.055707	-0.676549	-0.319726	0.119812	-0.268581	-0.374746	-0.112837	-0.194858	-0.159704	-0.474337	-0.10411	-0.238598	-0.133237	0.0605374	-0.0818257	0.015887	0.0699946	0.0213671	-0.310599	-0.261228	-0.163921	-0.0713342	-0.0412206	0.0937969	-0.366847	-0.234531	-0.124718	-0.177927	-0.477192	-0.263906	0.00756017	-0.213225	-0.403587	-0.0798391	-0.00159563	-0.185187	-0.11785	0.027621	-0.050138	-0.0136866	-0.448408	-0.741841	-0.292447	-0.350669	-0.356164	-0.107944	-0.536155
hsa-let-7b	-0.371105	0.00452186	-0.0657783	-0.430811	-0.213151	0.0736571	-0.140832	-0.172261	-0.159	-0.113871	-0.111352	-0.315849	-0.271938	-0.199101	-0.0833909	-0.104818	-0.152867	0.0429191	0.224777	-0.0504086	-0.307461	-0.117912	-0.159078	-0.129061	-0.0106094	-0.0272584	-0.275626	-0.0732227	-0.105653	0.0103906	-0.385575	-0.0866434	0.0477254	-0.221681	-0.363758	-0.184736	0.0254347	-0.0643973	-0.240769	-0.0559635	-0.167111	-0.0720652	-0.416759	-0.337071	-0.0754642	-0.222969	-0.397852	-0.0678296	-0.097364
hsa-let-7c	-0.338098	-0.0328292	-0.0842501	-0.580534	-0.305011	0.116463	-0.0948704	-0.325653	-0.127745	-0.0909782	-0.167833	-0.417971	-0.177	-0.208358	-0.126667	0.0230428	-0.111497	0.0467468	0.10863	-0.0292242	-0.286069	-0.211392	-0.178026	-0.0848298	-0.032762	-0.0037258	-0.335883	-0.178915	-0.123785	-0.117574	-0.430478	-0.154357	-0.00856865	-0.244247	-0.396332	-0.139295	-0.000910376	-0.182617	-0.188882	0.0123198	-0.0896918	-0.0441342	-0.439849	-0.652009	-0.147566	-0.323213	-0.392018	-0.0836414	-0.395433
hsa-let-7d	-0.460308	0.0679117	-0.0713855	-0.66845	-0.348516	0.0664741	-0.366873	-0.340306	-0.12645	-0.387482	-0.13324	-0.567561	-0.235027	-0.246838	-0.142049	0.0170194	-0.115764	0.051388	0.0489545	-0.109162	-0.286554	-0.228021	-0.161317	-0.0684058	-0.0972778	0.0211747	-0.31686	-0.243143	-0.157816	-0.286475	-0.437396	-0.151671	0.0522871	-0.329925	-0.376311	-0.100882	0.0305684	-0.172367	-0.150083	0.00148052	-0.349879	0.048603	0.276605	-0.873767	-0.130792	-0.357214	-0.478089	-0.137384	-0.896107
hsa-let-7e	-0.171229	0.158024	-0.0648421	-0.104086	-0.0474203	0.152233	-0.382664	-0.105671	-0.0516257	-0.11005	-0.0866865	-0.364707	0.0200418	-0.0779348	-0.136997	-0.0101512	-0.00779619	-0.0454306	0.113182	0.166389	-0.222733	0.00913689	-0.157232	0.00879209	-0.126888	0.0677704	-0.220637	0.1091	0.0383239	0.219052	-0.252943	-0.0755604	0.0169785	-0.329951	-0.309585	0.0827565	0.0250407	0.0296549	0.0653002	0.0200829	0.257967	0.0443226	0.177288	-0.559717	-0.0637911	-0.148199	-0.124678	-0.138834	-0.539124
hsa-let-7f	-0.337189	0.0779547	0.0677774	-0.807614	-0.224044	0.132207	-0.37704	-0.398994	0.0481877	-0.16277	-0.0372276	-0.630112	0.00156509	-0.140625	-0.054016	0.0792764	-0.062281	0.064462	0.0331366	0.076304	-0.137289	-0.271619	-0.239971	-0.0115799	-0.058167	0.0995687	-0.392352	-0.369724	-0.157675	-0.222614	-0.499963	-0.237372	0.0175243	-0.181863	-0.381429	0.00931418	0.0177596	-0.249668	0.00157076	0.088788	-0.0609837	0.143937	-0.334648	-1.19059	-0.287197	-0.523964	-0.276045	-0.137288	-1.19828
hsa-let-7g	-0.21269	0.072309	0.0517301	-0.651118	-0.417035	-0.060716	-0.151861	-0.437725	-0.128583	-0.131003	-0.0982899	-0.393113	-0.000238337	-0.0669285	0.0854828	0.0688367	-0.147074	0.0138746	-0.0893178	0.01176	0.0512113	-0.237851	-0.0762165	-0.147703	0.0687323	0.0788098	-0.219903	-0.404022	-0.11898	-0.0297514	-0.425661	-0.140729	0.162212	-0.101525	-0.243659	-0.0978329	0.0136344	-0.268547	-0.0792315	0.176331	-0.332842	0.0109578	-0.169425	-0.516643	-0.307765	-0.498493	-0.213222	0.0422263	-0.512648
hsa-let-7i	-0.0801474	-0.0184547	0.0225981	-0.271168	-0.234132	0.196884	-0.0741918	-0.288734	-0.0844389	-0.0417316	-0.0915666	-0.228933	-0.0467175	0.301274	-0.0817465	-0.223576	-0.0576057	0.0190709	-0.0218351	0.157276	0.170487	-0.245031	0.149516	-0.0172473	-0.0738282	0.370945	-0.12293	-0.233696	-0.190355	-0.0313213	-0.297055	-0.0888688	0.217242	-0.127781	-0.162874	-0.130826	-0.0523576	-0.00567631	0.0288349	-0.0872268	0.0745979	0.0689034	-0.43751	-0.231131	-0.24687	-0.395724	-0.173859	-0.138407	-0.2847
hsa-miR-1	0.00E+00	1.0195	0.418217	0.0792376	-0.00879595	0.610481	0.371389	0.483619	0.965109	0.434128	0.225745	0.257174	0.664536	0.502207	0.302067	0.00E+00	1.15831	0.389662	0.472541	0.756944	0.00E+00	-0.145482	0.178305	0.75858	0.417149	0.645683	-0.147856	0.00E+00	0.511979	0.00E+00	-0.228443	0.55612	0.219865	0.61545	-0.0152348	0.923312	0.903324	0.00E+00	0.260597	0.971033	0.629241	0.960072	0.00E+00	-0.343382	0.117886	0.00778704	0.331311	0.419371	-0.0673775
hsa-miR-100	-1.56339	-1.21431	-1.60908	-2.14562	-1.55114	-1.1442	-1.45604	-1.77808	-1.53603	-1.49495	-0.699537	-1.73628	-1.5299	-1.32476	-1.91974	-1.47337	-1.28483	-1.34191	-1.26481	-1.28509	-1.48427	-1.70852	-1.48325	-1.25648	-1.47338	-1.15999	-1.03961	-0.936388	-1.39096	-1.81484	-1.27281	-0.848946	-0.493487	-1.52136	-1.14662	-1.36771	-1.19743	-1.0763	-0.890527	-1.28149	-1.18901	-1.1183	-1.87662	-1.53066	-1.53959	-1.83024	-1.5341	-1.53905	-1.60789
hsa-miR-101	-0.121756	-0.173623	0.238013	-0.958368	-0.556746	-0.101502	0.304915	-0.646752	0.0869351	-0.0343024	-0.0150979	-0.125252	0.358981	0.256692	0.290967	-0.263526	0.0480858	0.348395	-0.0698847	-0.00258503	0.482958	-0.768665	0.183124	-0.245416	0.0421986	0.110086	-0.576264	-0.875576	-0.650677	-0.553417	-0.484886	-0.441146	0.0398818	0.0384134	-0.237001	-0.0639352	-0.195983	-0.727031	0.0872068	-0.0734756	-0.187003	0.148547	-0.203748	-0.513774	-0.324578	-0.902751	0.00730253	0.0698927	-0.509022
hsa-miR-103	0.167013	0.414265	0.495712	0.323551	0.353789	0.408509	0.187704	0.233092	0.432989	0.299694	0.357144	-0.000324298	0.398822	0.388935	0.440249	0.203491	0.560754	0.561498	0.288845	0.371708	0.284912	0.36913	0.488514	0.456028	0.483641	0.377006	0.323477	0.306253	0.202855	0.0965366	0.36387	0.423863	0.531261	0.159984	0.207119	0.445741	0.415093	0.244835	0.505183	0.485998	0.389847	0.388323	0.363523	-0.0114399	0.0689928	-0.0477317	0.51444	0.272337	-0.150585
hsa-miR-105	0.00E+00	0.00E+00	0.0920778	0.10483	0.00E+00	-1.17294	0.00E+00	0.0745378	0.166821	-0.252137	-0.199106	0.171717	0.00E+00	0.00E+00	0.00E+00	0.313581	0.131686	-0.327479	-0.082785	0.10439	0.00E+00	0.00E+00	0.00E+00	0.00E+00	0.00E+00	0.00E+00	-0.397111	0.00E+00	0.00E+00	0.00E+00	0.531136	0.170305	-0.366046	0.00E+00	0.0658424	0.146408	0.362204	0.00E+00	0.506112	0.00E+00	0.00E+00	0.00E+00	0.00E+00	0.340023	0.158785	0.225501	0.594656	0.00E+00	-0.00761505
hsa-miR-106a	-0.485361	-0.194233	-0.0501876	-0.148768	-0.205124	-0.0394156	-0.38703	-0.6871	-0.119251	-0.278344	0.179715	-0.466843	-0.239607	-0.176685	-0.0674676	0.166355	0.285293	0.0280723	-0.135124	-0.182089	-0.121221	-0.280331	0.0116884	0.00336746	0.164242	-0.377445	-0.493806	-0.260847	-0.355792	-0.39899	0.0181899	-0.414825	0.00917769	-0.320107	-0.29659	0.228636	-0.1381	-0.114547	0.305067	-0.173594	0.0854102	-0.16565	-0.37947	-0.74571	-0.81712	-0.815362	-0.109106	-0.35843	-0.611085
hsa-miR-106b	-0.462183	-0.266062	0.274976	-0.608829	-0.339041	-0.277521	-0.0798647	-0.650653	-0.142315	-0.220755	0.216664	-0.167208	0.0225559	-0.0571528	-0.0295162	-0.0744951	0.0977398	0.285447	-0.0182093	0.00134345	-0.220429	-0.564296	0.0344924	-0.182892	-0.302034	-0.0513734	-0.407497	-0.173113	-0.630612	-0.6052	-0.0247398	-0.415658	0.01748	-0.140668	-0.210362	-0.176503	-0.175763	-0.460779	0.06082	-0.30867	-0.229507	-0.183312	-0.340269	-0.422251	-0.679446	-0.882894	-0.106973	-0.186063	-0.328984
hsa-miR-107	0.183909	0.410445	0.46504	0.35949	0.32206	0.446628	0.310692	0.197711	0.429842	0.252858	0.384542	0.0311171	0.418978	0.422553	0.40303	0.173498	0.55357	0.600065	0.305655	0.36962	0.353232	0.390887	0.504445	0.5087	0.425662	0.351516	0.361837	0.319055	0.248235	0.365908	0.373357	0.387208	0.536359	0.394627	0.169443	0.434965	0.423205	0.266438	0.484301	0.479163	0.330751	0.386906	0.276441	-0.0269575	0.069571	0.0709063	0.458457	0.254294	-0.140227
hsa-miR-10a	-0.189933	0.45016	0.308976	-0.641722	-0.0967519	0.0510827	0.234111	-0.103911	0.322774	0.0902224	-0.0232752	0.126966	0.587084	0.0164915	0.634518	0.829091	-0.00722236	0.561684	-0.18424	0.462044	0.035701	-0.133174	-0.045998	0.349963	0.138379	0.57007	-0.605697	0.174439	0.104151	-0.23166	-0.574037	-0.843498	0.0928528	0.131275	-0.53427	0.224367	0.461898	0.210851	-0.20618	0.360509	0.167372	0.568837	-0.379975	-0.396864	-0.149733	-0.516436	-0.494384	-0.0574537	-0.344826
hsa-miR-10b	0.311702	0.58694	0.357406	0.155821	0.238444	0.285913	0.289216	0.192194	0.312021	0.0869206	0.425764	-0.0767691	0.426225	0.488407	0.330858	0.946846	0.571651	0.49083	0.0126473	0.283086	0.364001	0.107961	0.245963	0.507869	0.315779	0.746938	-0.157742	0.184681	0.20236	0.154288	-0.0230698	0.318124	0.444836	0.623013	-0.0422009	0.457348	0.529818	0.268019	0.590079	0.42037	0.247808	0.456245	0.169788	-0.347253	0.0307576	-0.41363	0.122892	0.00422117	-0.424105
hsa-miR-122a	0.312557	-0.16531	-0.117648	0.0608135	0.0133273	-0.202437	-0.320937	-0.0337868	-0.137522	-0.118615	-0.277429	-0.406661	-0.213605	-0.0859246	-0.0898941	-0.218331	1.15466	-0.224845	0.0334726	0.245432	-0.167237	-0.0282483	-0.0819855	-0.23356	-0.205347	0.0832663	-0.250328	-0.0552848	-0.149733	0.477073	-0.118194	-0.144667	-0.0282235	-0.210459	-0.248153	-0.113782	-0.126519	-0.0361389	-0.0797907	-0.0993189	0.0624821	-0.197681	0.00E+00	-0.579494	-0.448462	-0.0805662	-0.153246	-0.0882513	-0.289668
hsa-miR-124a	0.00E+00	-0.0357551	0.163011	0.251385	0.00E+00	0.589756	0.00E+00	0.309774	-0.220803	0.00E+00	0.565166	0.0347766	0.00E+00	0.0893339	0.213731	0.00E+00	0.0131917	0.0866688	0.00E+00	0.0500121	0.00E+00	-0.130452	0.00E+00	-0.0365708	0.00E+00	0.00E+00	0.00E+00	0.00E+00	-0.241237	0.00E+00	0.254888	0.0807102	0.400686	0.00E+00	0.630397	0.00E+00	0.301031	0.00E+00	0.552572	0.00E+00	-0.0454106	0.351634	0.00E+00	0.303798	0.0833106	0.484264	1.7652	0.00E+00	0.282735
hsa-miR-125a	-0.393246	0.0531956	-0.329348	-0.0900117	-0.169142	0.00202422	-0.182638	-0.23532	-0.339361	-0.234968	-0.614532	-0.580005	-0.0333221	-0.182216	-0.647129	-0.145891	-0.158803	-0.356531	-0.171604	-0.00814101	-0.51598	-0.260143	-0.0938932	-0.160972	-0.259248	0.0965216	-0.551545	0.200971	-0.076747	0.160643	-0.26781	-0.162686	-0.301595	-0.233763	-0.828288	-0.155326	-0.223386	-0.0145397	-0.0980509	-0.108514	-0.15676	-0.0580186	0.0605108	-0.588506	-0.509513	-0.660535	-0.412313	-0.605264	-0.493139
hsa-miR-125b	-1.02436	-0.709405	-0.919414	-1.43394	-0.961375	-0.0980969	-0.968318	-1.02505	-0.938179	-0.852482	-0.83115	-1.15592	-0.927228	-0.764271	-1.37439	-1.04089	-0.655179	-0.909924	-0.71129	-0.624856	-0.960708	-1.22824	-0.823171	-0.594974	-0.817699	-0.136763	-0.812011	-0.392333	-0.834228	-1.28459	-1.08509	-0.528983	-0.445876	-1.10607	-1.15401	-0.747936	-0.630695	-0.431717	-0.385213	-0.757687	-0.415194	-0.650405	-1.42983	-0.957604	-1.00092	-1.20039	-1.21633	-1.14907	-1.01238
hsa-miR-126*	0.0779104	0.995835	0.854419	0.00E+00	-0.0531813	0.716251	0.00E+00	0.60102	0.997211	-0.551496	0.552858	-0.129492	-0.3137	0.178027	0.33125	0.499326	1.0614	1.29747	0.484905	0.00E+00	0.00E+00	-0.14874	0.00E+00	0.837936	-0.235825	0.186039	0.2679	0.00E+00	0.199885	0.00E+00	0.280318	0.566364	0.679526	0.00E+00	0.289601	1.14916	1.03911	0.0912633	0.970775	0.522175	0.00E+00	0.935014	0.414845	-0.644795	0.725712	0.355004	0.706796	0.604697	-0.067134
hsa-miR-127	0.361122	0.696209	0.622187	0.339043	1.16884	0.634277	0.391544	0.373105	0.78067	0.241886	0.223264	0.0318056	0.483162	0.357865	0.214201	0.805002	0.242562	0.200928	0.125784	0.605249	0.202492	0.212853	0.68139	0.751111	0.0641256	0.768044	0.120201	0.646945	0.616626	0.408749	0.348332	0.641499	0.530555	0.346233	-0.0203677	0.332898	0.360589	0.953641	0.781553	0.234467	0.965932	0.709914	0.388521	0.0944076	0.391029	0.0897759	0.825844	0.288245	0.0255599
hsa-miR-128a	0.027122	0.165068	0.103943	-0.19904	0.0598403	0.122024	0.105145	-0.294584	0.0582224	-0.221943	0.371509	-0.351803	0.0410793	0.0906089	0.239563	0.577253	0.188205	0.43331	0.0566707	0.355017	-0.0432693	-0.075945	0.016038	0.143286	0.223117	0.339708	-0.2586	0.0836832	-0.187349	-0.351496	0.403938	-0.24261	-0.0591405	-0.18278	0.0258176	0.128552	0.149795	-0.0110122	0.244163	0.0713936	0.345375	0.0670254	-0.0339266	-0.684189	-0.439126	-0.646225	0.443609	-0.235091	-0.685338
hsa-miR-128b	-0.298429	0.158688	0.0902215	-0.312872	0.013867	0.0658852	-0.138293	-0.23261	0.0285008	-0.0699582	0.190739	-0.318106	0.162111	0.114404	0.394415	0.568688	0.144858	0.337727	0.0369206	0.212141	0.0516733	-0.221387	0.0318915	0.080018	0.776784	0.108059	0.0635423	0.118536	-0.281095	-0.284844	0.246099	-0.115224	0.154086	-0.207969	0.0215321	0.153956	0.29323	-0.230821	0.329548	0.0287715	0.239054	-0.0157028	-0.11515	-0.462871	-0.449188	-0.626151	0.31892	-0.107049	-0.554099
hsa-miR-129	0.00E+00	-0.111893	-0.160244	0.0252117	-0.0728754	-0.095767	0.0848051	-0.0995449	-0.144633	0.0738751	-0.117925	-0.424702	-0.313502	-0.407899	-0.0875215	-0.235961	-0.0127091	-0.172513	-0.00424825	0.25909	0.00E+00	0.0519782	-0.385961	-0.12989	-0.385486	-0.166295	-0.287882	-0.000826446	-0.139191	-0.292643	-0.108168	0.107922	0.176302	0.00E+00	-0.0788474	-0.189047	-0.186973	-0.000201805	-0.0717713	-0.158654	0.0988065	-0.210824	0.00E+00	-0.228389	0.348595	-0.190927	0.273151	0.452065	-0.299859
hsa-miR-130a	1.03317	1.17054	0.853322	1.33941	1.02359	0.82717	1.13752	0.514242	0.866913	0.950575	0.545466	0.579883	0.972698	1.10281	0.582477	1.06008	1.65085	0.690392	0.512003	1.12381	0.859102	0.576494	1.10473	0.983157	0.899269	1.17229	0.369687	0.949172	0.569894	0.506983	1.36028	0.441261	0.699739	1.01591	0.315367	1.27765	0.918867	0.817752	1.42845	1.0693	1.1393	1.07546	0.913286	-0.173368	0.544629	0.0616776	0.840648	0.414773	0.070171
hsa-miR-130b	-0.705385	-0.18135	-0.144287	-0.13759	-0.430126	-0.129664	-0.373594	-0.343307	-0.137022	-0.758618	-0.0480082	-0.403763	-0.298578	-0.39762	-0.224898	-0.0582955	0.149773	-0.205102	-0.272986	-0.522007	-0.488935	-0.473944	-0.198378	0.0788734	-0.181947	-0.546762	-0.139303	-0.342097	-0.452514	-0.668226	0.653243	-0.0869795	0.154869	-0.289816	-0.1251	-0.152555	-0.112239	-0.344306	0.290702	-0.386932	-0.283864	-0.171591	-0.690359	-0.392745	-0.419158	-0.4521	-0.0976578	-0.292519	-0.43599
hsa-miR-132	0.243484	0.186359	0.224392	-0.327442	0.473458	0.251958	0.473373	0.0377523	0.10152	-0.264801	-0.0359313	-0.23014	0.684485	0.821604	-0.19576	0.0153612	0.199422	0.184777	-0.0588678	0.672363	0.750455	0.251827	0.31814	0.255322	0.115398	0.785106	0.0150868	0.142881	-0.0501607	-0.103027	0.0967217	0.5482	-0.0161846	0.703607	0.130797	0.198578	0.194765	0.202204	0.216843	0.336826	0.178344	0.129462	-0.180811	-0.140281	-0.294079	-0.3268	0.103212	-0.125604	-0.180128
hsa-miR-133a	0.229756	1.02163	0.554332	0.0210321	0.509869	0.285204	0.297509	0.569862	0.561856	0.447256	0.333877	0.429372	0.663843	0.227309	0.296987	0.340857	0.987192	0.619736	0.274028	0.484275	0.00E+00	-0.0171807	0.548284	0.417173	0.0693199	0.531495	0.00E+00	0.584951	0.223355	0.00E+00	0.00E+00	0.365578	0.26451	0.00E+00	0.393698	0.59853	1.0232	0.00E+00	0.129928	0.952466	0.920736	0.640504	0.15274	0.442795	0.208217	0.415041	0.149864	0.51522	0.45681
hsa-miR-133b	0.183118	0.93976	0.487042	0.203055	-0.012688	0.296843	0.604189	0.685291	0.607612	0.624499	0.375439	0.538204	0.570567	-0.000395966	0.188319	0.0742286	0.989229	0.845713	0.380614	0.659016	0.277814	0.044851	0.441349	0.821634	0.287953	0.599592	0.373731	0.385751	0.742892	-0.184781	-0.120693	0.870039	0.454682	0.482039	0.382906	0.600099	0.602037	0.00E+00	0.0615753	0.838601	0.831642	0.795756	0.00E+00	0.428275	0.323749	0.376862	-0.146472	0.393853	0.249329
hsa-miR-134	-0.388655	-0.106078	-0.129346	-0.0277002	-0.0326511	-0.235951	0.455992	0.00256038	-0.114472	0.0386014	-0.117822	-0.394934	-0.0356691	0.442175	-0.141525	-0.21735	-0.0628441	-0.439884	0.0845132	0.232168	0.00E+00	-0.0600943	0.464187	-0.128685	0.422753	0.27996	0.0040422	0.0957639	-0.24483	0.163341	-0.0613591	-0.00298084	0.122906	0.360713	0.048894	-0.193075	-0.160137	-0.055644	-0.0318136	-0.030325	0.620882	-0.200625	0.00E+00	-0.310262	-0.314381	0.215858	0.618026	-0.215719	-0.155508
hsa-miR-135a	-0.473948	0.00E+00	0.0593172	0.00E+00	0.00E+00	0.00E+00	0.00E+00	0.00E+00	-0.318297	0.195771	0.888317	0.00E+00	0.00E+00	0.00E+00	0.521025	0.00E+00	0.00E+00	0.00E+00	0.00E+00	0.00E+00	0.00E+00	0.00E+00	0.00E+00	0.00E+00	0.00E+00	0.00E+00	0.365113	0.00E+00	0.00E+00	0.00E+00	0.224126	0.00693444	0.958239	0.00E+00	0.121141	0.00E+00	0.404667	0.00E+00	0.00E+00	-0.119483	0.00E+00	0.00E+00	0.00E+00	0.120401	0.554611	0.022949	0.901322	0.00E+00	0.290394
hsa-miR-135b	0.00E+00	0.63362	1.33684	-0.136872	-0.192781	0.94818	0.00E+00	0.208309	1.23846	0.00E+00	0.954653	0.315028	0.24185	-0.322226	0.833721	0.995498	0.820932	1.32624	0.180741	0.277013	-0.176605	-0.248614	0.00E+00	0.337932	0.116136	0.00E+00	-0.0429616	-0.266615	0.00E+00	0.00E+00	0.164441	-0.1533	0.956456	0.24763	0.114767	0.879795	0.960328	-0.2481	1.07134	0.678043	0.189609	0.969933	0.113165	-0.455979	-0.301183	-0.612666	-0.254197	0.104841	-0.336058
hsa-miR-136	0.00E+00	-0.31837	0.490856	0.00E+00	0.00E+00	0.00E+00	0.00E+00	-0.155472	0.19125	0.0642218	0.132292	-0.0460794	0.0207392	-0.125365	-0.19782	0.00E+00	-0.392231	0.0636749	-0.0400593	0.00E+00	0.00E+00	0.00E+00	0.00E+00	0.00E+00	0.00E+00	0.00E+00	-0.329242	0.00E+00	0.00E+00	0.00E+00	-0.252006	-0.102092	0.0642116	0.00E+00	-0.145033	0.149323	-0.173995	0.00E+00	0.191726	0.00E+00	0.00E+00	0.00E+00	0.195545	-0.0466808	-0.222645	-0.328797	0.484214	-0.391624	0.0835618
hsa-miR-137	0.00E+00	0.00E+00	0.00E+00	0.00E+00	0.00E+00	0.00E+00	0.00E+00	0.00E+00	0.00E+00	0.00E+00	0.00E+00	0.00E+00	0.00E+00	0.00E+00	0.00E+00	0.00E+00	0.00E+00	0.00E+00	0.00E+00	0.00E+00	0.00E+00	0.00E+00	0.00E+00	0.00E+00	0.00E+00	0.00E+00	-0.335675	0.00E+00	0.00E+00	0.00E+00	0.00E+00	-0.637738	0.587088	0.00E+00	0.00E+00	0.00E+00	0.00E+00	0.00E+00	0.00E+00	0.00E+00	0.00E+00	0.00E+00	-0.0369933	0.00E+00	0.00E+00	0.00E+00	0.316827	0.00E+00	0.00E+00
hsa-miR-138	-0.0889534	-0.113567	-0.0425262	0.055669	0.0628088	-0.0862564	-0.0948182	-0.0111098	-0.0572919	0.362662	-0.0577378	-0.0524387	-0.150043	0.0818691	-0.0248408	-0.179814	-0.0188548	-0.103695	0.0378587	0.134189	0.165216	0.0475177	-0.0825525	0.0181081	-0.0871746	-0.23751	0.00739754	0.0859557	0.0676785	0.18891	0.0187158	0.162773	0.00867453	-0.130052	0.105949	-0.0915908	-0.123255	0.0664922	0.0395749	-0.0373262	0.545257	-0.0761639	0.160342	0.0432941	-0.0056829	0.0215408	0.351076	0.0731303	-0.114828
hsa-miR-139	0.00E+00	0.624218	0.253398	0.159817	0.148427	0.165703	0.00E+00	0.338482	0.0331717	0.00E+00	0.349156	0.100363	0.129616	0.00E+00	-0.126359	0.140662	0.32077	0.300408	0.00E+00	0.0605206	0.00E+00	0.0983771	-0.242242	0.00E+00	0.237496	0.00E+00	0.00E+00	0.165224	-0.288593	0.00E+00	0.181825	0.269636	0.13838	0.00E+00	0.249672	0.259874	0.375643	0.339169	0.278536	0.354471	0.00E+00	-0.128917	-0.0496227	0.603628	0.540902	-0.139514	0.413721	0.00E+00	0.348055
hsa-miR-140	0.0979869	0.435048	0.540975	-0.294876	0.00765256	0.317016	0.0802025	-0.0198195	0.536676	0.430857	0.153092	0.255673	0.724806	1.11864	0.396309	0.491002	0.732768	0.643356	0.152404	0.710446	0.539944	-0.20805	0.486332	0.552187	0.170174	0.338517	-0.134229	-0.149486	-0.125102	-0.583942	-0.170873	-0.076739	0.262344	0.955974	0.0429795	0.83109	0.363179	-0.0105985	0.677462	0.397906	0.680613	0.674521	0.478042	-0.281762	-0.141595	-0.709983	0.309458	-0.143279	-0.155349
hsa-miR-141	-0.172889	-0.113064	0.501395	-0.532742	-0.523229	-0.0428824	0.210926	-0.406088	0.030351	-0.112206	0.441287	0.0503251	0.376964	-0.53386	0.620174	-0.472612	0.116816	0.37209	0.354043	-0.0682677	-0.119512	-0.849733	-0.467944	-0.497896	-0.120544	-0.56944	-0.472977	-1.51324	-0.583865	-0.856808	-0.393665	-0.655349	0.0447347	0.315546	-2.10E-05	-0.159305	-0.284002	-1.11333	-1.5199	-0.099468	-0.0907025	-0.07573	-0.577369	-0.221081	-0.367649	-1.05383	-1.07736	0.165288	0.0753879
hsa-miR-142-5p	1.51279	0.974635	1.46634	0.615191	0.937915	1.21408	1.6987	0.721655	1.23495	1.34621	0.739588	1.25239	1.58981	1.79832	1.20665	0.988565	1.21512	1.57249	1.07172	1.07178	1.86455	0.912221	1.62637	1.3111	1.43516	1.28915	0.874634	0.867197	1.2133	1.35369	0.659266	0.729079	1.00102	1.55149	1.05401	1.28261	1.31152	1.03888	1.49725	1.44886	1.30276	1.56546	1.96659	1.15908	0.817135	0.787952	1.29568	1.02115	0.911597
hsa-miR-143	0.614069	1.03672	1.04008	-0.334011	0.482759	0.695497	0.963316	0.484139	0.822182	0.823531	0.783861	0.630304	0.950925	0.955371	0.553724	0.658564	1.12155	1.0918	0.752438	1.06612	0.841024	0.61154	0.838498	0.985482	0.661959	1.11904	0.627442	0.650058	0.562175	0.371176	0.152237	0.72738	0.991457	0.969912	0.493764	0.821569	0.849515	0.680377	0.630122	0.893168	0.735467	1.05225	0.580614	0.32632	0.653672	0.199045	0.346249	1.00225	0.587244
hsa-miR-144	0.112549	0.00E+00	1.19169	0.00E+00	0.296821	0.862795	0.794672	0.0295019	1.32607	0.355125	0.864758	0.819778	0.774355	0.362508	0.57847	0.00E+00	0.676159	0.82034	0.891288	0.00E+00	0.00E+00	0.00E+00	1.17715	-0.109634	0.734679	0.00E+00	-0.592138	0.00E+00	0.00E+00	0.00E+00	-0.022135	0.725818	0.467872	0.679873	-0.312484	0.144826	0.00707435	0.00E+00	0.215771	0.00E+00	0.00E+00	0.00E+00	0.00E+00	1.17924	0.360629	0.635802	1.31422	-0.00629311	0.322215
hsa-miR-145	0.39635	1.02413	1.00044	0.0720603	0.644088	0.75125	0.820427	0.780792	0.74398	0.764995	0.684685	0.560128	0.847666	0.905426	0.542086	0.607674	0.955345	0.966113	0.715259	0.884524	0.461749	0.711457	0.71542	1.01768	0.621048	0.991404	0.732078	1.1088	0.818331	0.59569	0.301401	1.19585	0.92924	0.5708	0.509083	0.791808	0.927478	0.871411	0.453207	0.884774	0.870333	0.898872	0.378833	0.708475	0.622828	0.382312	0.153071	0.663374	0.769656
hsa-miR-146a	-0.0440232	-0.172712	0.203943	-1.04795	-0.505265	-0.00374523	0.131514	0.0897445	0.244894	-0.110022	0.120713	0.0488785	0.506346	0.137274	0.366851	0.121545	-0.126607	-0.0222135	0.161651	0.0216698	0.0584723	-0.0556771	-0.24209	-0.0263241	-0.10342	0.318913	0.214457	-0.495716	0.42943	0.0742711	-0.105499	0.233654	0.400951	0.206268	0.0549435	0.737811	0.221413	-0.241319	0.046007	0.269634	-0.290165	-0.0707938	-0.391836	0.293374	0.0330018	-0.206711	-0.68431	-0.204631	0.261777
hsa-miR-146b	0.640912	0.499741	0.597766	-0.297897	0.222571	0.640242	0.581844	0.330808	0.567469	0.283206	0.187219	0.301042	0.763219	0.70126	0.522962	0.520776	0.605527	0.614439	0.411306	0.484085	0.722563	0.611111	0.525325	0.450232	0.492285	0.946551	0.49181	0.368647	0.551092	1.06977	0.118479	0.301161	0.569761	0.734181	0.164853	0.755882	0.620206	0.504319	0.963004	0.676949	0.711588	0.538528	0.562933	0.403211	0.304367	0.0724902	0.0137061	0.315705	0.459304
hsa-miR-147	-0.868224	-0.0420593	-0.115906	0.0683354	-0.111819	-0.0210098	0.00E+00	0.0265679	-0.132083	0.00E+00	-0.148009	0.0415881	-0.00888069	0.108672	-0.235965	-0.421873	-0.118952	-0.281929	0.0260998	0.00E+00	0.00E+00	0.120223	0.00E+00	-0.583223	0.00E+00	0.00E+00	-0.417891	-0.113624	-0.301239	0.00E+00	0.032392	-0.0571069	0.0157861	-0.481514	0.0162265	-0.0532405	-0.0882688	-0.11913	-0.177855	-0.248233	-0.289435	0.073034	0.00E+00	0.139367	0.0709122	0.242236	0.228657	-0.0737045	-0.053356
hsa-miR-148a	0.28359	0.353673	0.737725	-0.387135	0.0827113	0.111504	0.887184	0.22276	0.404585	0.580938	0.828983	0.351583	0.594877	0.389945	0.748711	0.376993	0.425603	0.495829	0.248393	0.666533	0.296246	0.182068	0.162196	0.387274	0.155045	0.312539	0.463147	-0.267012	0.652238	-0.254314	-0.101459	0.211609	0.533076	0.754419	0.435103	0.219648	0.63253	-0.038114	0.50102	0.74662	-0.160509	0.71587	0.140042	0.606543	0.416521	-0.0375298	-0.0217961	0.653791	0.530421
hsa-miR-148b	-0.182733	0.145818	0.443372	-0.612383	-0.0843242	0.0635273	0.158298	-0.250086	0.0592047	-0.425759	0.964021	-0.0903557	0.19113	0.0413034	0.29838	0.312588	0.0841014	0.574727	0.156991	0.0415617	-0.128301	-0.338277	0.0783085	0.0373505	0.0810307	-0.0236533	0.339154	0.0158473	-0.0484333	-0.343538	-0.0854409	0.177893	0.474294	0.798946	0.437473	0.141984	0.282609	-0.251294	-0.0235681	0.193709	0.202712	0.0187475	-0.18062	-0.221132	-0.365159	-0.7015	-0.358891	-0.00657319	0.479052
hsa-miR-149	0.192949	0.473866	-0.0447725	1.00643	-0.00302448	-0.013717	-0.0695223	0.147281	0.114258	0.277641	0.647343	-0.0363634	0.343882	0.373894	-0.113227	0.340461	0.45115	0.0727986	0.00146517	0.326871	0.00E+00	-0.489046	-0.271875	-0.0993389	0.180618	0.0116985	-0.396732	0.126918	-0.298135	0.0800174	1.22754	0.223549	-0.103655	0.243693	0.0506032	0.586264	0.0439778	-0.389583	0.730996	-0.181096	0.514564	0.212809	0.032358	0.322425	-0.325036	0.110329	1.23101	-0.0553779	0.0342472
hsa-miR-150	0.944019	0.881347	0.754784	0.778701	0.610195	0.785343	0.963247	0.542839	0.468285	0.896606	0.532854	0.798552	1.38182	0.771313	0.572046	0.563061	0.588922	1.19841	0.431465	1.09485	1.40675	0.646923	1.07889	1.23454	0.802496	1.0865	1.1428	0.972619	1.36168	1.16702	0.153546	0.776037	0.757755	0.914194	0.914031	0.75272	1.25351	0.82256	0.266806	1.63142	0.966172	0.800224	0.583657	0.677939	0.625136	0.741566	-0.138219	0.104196	0.693694
hsa-miR-151	-0.161298	-0.111505	-0.0442794	-0.273503	-0.261984	-0.232205	-0.270894	-0.423723	-0.138867	-0.257202	-0.0873502	-0.232558	-0.19643	-0.233799	0.103786	0.163362	-0.0326714	0.0890032	-0.187741	-0.0528418	-0.273878	-0.297028	-0.129361	-0.073655	0.14511	-0.10406	-0.146245	-0.207977	-0.304227	-0.318631	0.127518	-0.175379	0.037702	-0.161959	-0.176198	-0.158707	-0.145272	-0.345214	0.299457	-0.172918	-0.311189	-0.371474	-0.242325	-0.0544961	-0.339552	-0.560364	-0.615123	-0.0316669	-0.055772
hsa-miR-152	-0.378572	-0.0552426	0.130263	-1.33565	-0.574458	-0.00602064	-0.00894867	-0.295007	-0.0427677	-0.422681	0.495058	-0.303657	0.0615995	0.134003	-0.151991	-0.231863	-0.150367	0.13223	-0.151474	0.160777	-0.210476	-0.781417	-0.0699826	-0.142594	-0.266458	0.247307	-0.031629	-0.371718	-0.345419	-0.627888	-0.304314	-0.394884	0.377778	-0.233825	-0.196424	-0.0843455	0.0384978	-0.19999	0.192982	-0.0434011	0.421645	0.106754	-0.480397	0.133176	-0.470428	-0.894411	-0.674939	-0.181529	-0.0558568
hsa-miR-153	0.00E+00	0.00E+00	0.00E+00	0.00E+00	0.00E+00	-0.380118	0.00E+00	0.00E+00	0.00E+00	0.00E+00	-0.213259	-0.21467	0.00E+00	0.00E+00	0.00E+00	0.00E+00	0.00E+00	-0.0553857	0.00E+00	0.00E+00	0.00E+00	0.00E+00	0.00E+00	-0.0856052	0.0488587	0.00E+00	-1.25581	0.00E+00	0.00E+00	0.00E+00	-1.57372	-1.32227	-1.16807	-0.22881	-1.54328	0.00E+00	0.00E+00	0.00E+00	0.00E+00	-0.184556	-0.363421	0.00E+00	0.00E+00	0.00E+00	-0.782968	0.00E+00	0.516086	-0.240915	0.0882792
hsa-miR-154	0.0365435	0.429901	0.304467	-0.0140599	0.173958	0.49105	0.00E+00	0.323401	-0.0665217	0.546885	-0.150375	-0.199621	0.354051	0.409056	-0.0330156	-0.114402	0.598776	-0.187709	0.339558	0.373302	0.0744598	-0.0626419	0.280954	0.112356	0.0632405	0.473144	-0.215576	0.00E+00	0.186453	-0.0256308	-0.144104	-0.183887	0.101392	0.270041	-0.28653	0.275753	-0.137302	0.285088	0.530118	0.405065	0.22505	0.175328	0.00E+00	-0.569492	0.521637	0.0335758	0.533147	-0.0348267	-0.250126
hsa-miR-155	-0.17152	-0.14374	-0.0962166	-0.780103	-0.450225	0.286834	-0.2729	-0.330262	-0.1138	-0.704496	-0.393993	-0.493334	-0.24525	-0.109706	-0.148064	-0.222118	-0.445507	-0.269536	-0.546822	-0.244424	0.361964	-0.396204	-0.377532	0.150748	-0.373885	0.0939948	-0.240839	-0.33869	0.0291937	0.0833756	-0.412044	-0.434701	-0.160591	0.0358964	-0.234177	-0.0674263	-0.00185156	-0.160991	-0.0372858	0.0541254	-0.112469	-0.296176	-0.803554	-0.51682	-0.703586	-0.720308	-0.938205	-0.877262	-0.434521
hsa-miR-15a	0.213889	0.421373	0.502503	-0.274128	0.0244099	0.291454	0.369178	-0.129706	0.55301	0.12649	0.458778	0.279949	0.59854	0.762957	0.530916	0.115754	0.462299	0.486594	0.376528	0.276024	0.257641	-0.102962	0.618687	0.318397	0.510477	0.461143	0.0123157	-0.285543	-0.019471	-0.157244	-0.118777	0.0868055	0.481299	0.527715	0.125352	0.504049	0.409644	0.0183624	0.664283	0.420821	0.254884	0.615631	0.130963	-0.145949	-0.0876299	-0.145873	0.446414	0.240515	-0.0967347
hsa-miR-15b	0.0752705	0.409409	0.293848	0.421737	0.441558	0.393199	0.0625921	0.0628752	0.442244	-0.0127611	0.245622	-0.0518328	0.25864	0.429003	0.277874	0.0431845	0.206315	0.324066	0.339999	0.146301	0.131477	0.376325	0.471553	0.310238	0.409866	0.384925	0.0710651	0.594898	0.313437	0.782875	-0.00785128	0.181678	0.210776	0.218999	-0.0314504	0.373115	0.547231	0.319755	0.550166	0.293746	0.263834	0.360807	0.412116	-0.409708	-0.0125734	0.422378	0.186158	0.347178	-0.570103
hsa-miR-16	0.199904	0.457677	0.432695	0.225922	0.351355	0.561568	0.385218	0.0013267	0.478271	0.471593	0.303272	0.100288	0.422602	0.547448	0.341554	0.201892	0.531683	0.412217	0.366175	0.344253	0.470165	0.308099	0.75599	0.364023	0.620176	0.511317	0.161998	0.243221	0.249597	0.419766	0.0386982	0.365043	0.430193	0.385448	0.131994	0.49451	0.479778	0.275851	0.629877	0.448468	0.403914	0.543959	0.275078	-0.67584	0.0719883	0.171518	0.495833	0.257739	-0.700531
hsa-miR-17-5p	-0.568851	-0.217628	-0.0804112	-0.151743	-0.188763	-0.0751445	-0.34263	-0.755925	-0.140748	-0.454076	0.141791	-0.531812	-0.277139	-0.204585	-0.0607533	0.192627	0.277148	0.0354602	-0.0957053	-0.235925	-0.267386	-0.232564	-0.00336624	-0.0331453	0.083649	-0.32521	-0.486531	-0.254358	-0.378815	-0.450828	0.0435786	-0.365371	0.00555628	-0.388561	-0.321394	0.173248	-0.160359	-0.150207	0.283865	-0.228161	0.0296739	-0.215286	-0.0971773	-0.79306	-0.780987	-0.636728	0.0358497	-0.240237	-0.931898
hsa-miR-181a	0.0362263	0.288864	0.113756	-0.357202	-0.134669	0.197956	0.129943	0.066176	0.130598	-0.22647	0.152431	-0.124806	0.127469	0.165465	-0.0463729	0.193478	-0.0334415	0.374143	0.000354442	0.225012	0.215224	0.175191	0.333687	0.0876887	0.0667414	0.556169	0.0972357	0.161215	0.0826052	0.283117	0.265729	0.00484745	0.441009	0.174907	-0.164185	-0.0426622	0.15591	0.152558	-0.0943383	0.0926381	0.24035	0.219925	-0.0220437	-0.198721	-0.0584939	-0.306757	-0.17696	-0.193395	-0.088878
hsa-miR-181b	0.622177	0.58416	0.26878	-0.0581188	-0.08151	0.487892	0.164601	0.144298	0.154303	0.109633	0.155392	-0.0916442	0.629823	0.650626	0.224035	0.583014	0.316712	0.207015	0.0804082	0.891805	0.497458	0.365248	0.350895	0.404033	0.184252	0.810241	0.0654287	0.4232	0.0502146	0.185125	0.27439	-0.0343075	0.235403	0.462935	-0.205777	0.411001	0.193295	0.239086	0.147925	0.355754	0.757372	0.267377	0.170209	-0.438732	-0.071661	-0.0974737	0.0855833	-0.0547906	-0.271233
hsa-miR-181c	-1.15468	-0.679218	-0.370602	-1.59697	-0.832363	-0.556793	-0.414321	-0.748556	-0.59238	-0.926127	-0.169386	-1.13087	-0.671651	-0.258473	-0.797843	-0.192091	-0.555304	-1.06373	-0.802261	-0.470162	-0.360246	-1.18425	-0.733834	-0.347589	-0.635477	0.00E+00	-0.43745	-0.826377	-0.717102	-1.20725	-0.35159	-0.435023	-0.211717	-0.780268	-0.534212	-0.429347	-0.394012	-1.04494	-0.855529	-0.664362	-0.491592	-0.0215091	-0.100202	-1.01149	-1.0612	-1.53829	-0.136635	-0.754323	-1.04362
hsa-miR-181d	0.0682305	-0.078573	-0.1563	0.000526668	-0.0550428	-0.0510421	0.053185	-0.0455852	-0.112395	-0.486331	-0.11064	-0.405193	-0.163094	0.210163	-0.185731	-0.0727141	-0.0858575	-0.179673	-0.00169523	-0.0942	0.0509005	-0.0683321	-0.0305315	-0.0205073	-0.0316978	0.0294028	-0.256585	0.0877934	-0.16815	-0.0448367	-0.101643	-0.204063	0.0394272	-0.125749	-0.352962	-0.0296962	-0.1631	-0.0699024	-0.06935	-0.0974121	0.179836	-0.0874819	-0.267686	-0.626542	-0.343326	-0.170703	-0.0746991	-0.0944574	-0.579578
hsa-miR-182	-0.848334	-0.447691	-0.400017	-0.905281	-0.753855	-0.345813	-0.537987	-0.711702	-0.277765	-1.00269	-0.369286	-0.671832	-0.853693	-1.07835	-0.416411	-0.068745	-0.354946	-0.0728194	-0.377086	-0.692703	-0.613788	-0.286735	-0.604259	-0.288541	-0.888519	-0.357722	-0.601911	-0.873765	-0.584759	-0.792514	-0.926687	-0.600299	-0.306939	-0.728198	-0.552038	-0.824348	-0.2335	-1.04679	-0.929402	-0.558721	-0.828868	-0.437429	-0.756614	-0.815041	-0.61888	-0.768146	-0.39955	-0.291327	-1.04731
hsa-miR-183	-0.850614	-0.659513	-0.669959	-1.04107	-0.874274	-0.510083	-0.475676	-0.731971	-0.448411	-1.18467	-0.338896	-0.919839	-1.01652	-1.08608	-0.519129	0.0120535	-0.630614	-0.0688988	-0.766037	-0.715603	-0.836698	-0.306543	-0.577711	-0.483052	-0.615051	-0.539025	-0.575971	-0.731115	-0.808485	-0.961135	-0.721618	-0.526151	-0.376644	-1.18034	-0.539682	-1.21427	-0.416929	-0.873852	-0.731477	-0.911425	-0.593371	-0.865384	-0.991916	-0.562136	-0.501185	-0.654054	-0.402403	-0.240437	-0.584608
hsa-miR-184	0.226362	-0.266851	0.152892	0.108446	0.0810646	0.110874	0.193735	0.112889	-0.0461782	0.613008	-0.0717867	0.0287616	0.205348	0.0380896	0.00401066	-0.0374605	-0.218961	-0.115631	-0.0963892	0.162294	0.225087	-0.190594	0.00E+00	0.0609413	0.459127	0.13262	-0.0485819	0.00E+00	0.120987	0.518667	0.00183545	0.0605584	0.0598682	0.0844022	-0.0577234	0.0519148	-0.109697	-0.070867	-0.101162	-0.0804086	0.0582895	0.0873906	0.385293	-0.145599	0.156722	-0.0250457	0.210021	0.198615	0.141665
hsa-miR-185	0.115173	0.0232747	0.0249631	0.0622951	0.125296	0.0316142	0.193423	-0.0185864	0.0867854	0.0600695	-0.0889173	0.019016	0.273198	0.166162	0.130286	0.0709507	0.0448835	-0.13625	-0.0308725	-0.0560707	-0.0283059	-0.104226	0.470977	-0.101717	0.257221	0.156516	-0.0412231	-0.153016	-0.0911581	-0.111881	-0.0255159	0.0485679	-0.0602832	0.303865	0.01419	-0.0684526	-0.139338	-0.108228	0.115062	-0.0626593	-0.209425	0.00758134	-0.0804227	0.392128	0.144827	0.203799	0.0893047	-0.0475047	0.149654
hsa-miR-186	0.121252	0.267301	0.312532	-0.339754	-0.0625474	0.0766803	0.104187	-0.0980168	0.228305	-0.0888513	0.269591	0.0524297	0.0656812	0.234937	0.264164	0.524696	0.407018	0.786929	0.0494364	0.0350776	0.209929	-0.125109	0.347245	0.275651	0.368406	0.268926	0.0391146	0.0108914	-0.0855266	-0.292832	0.219089	0.0989271	0.169403	0.263767	0.277365	0.644195	0.189155	0.0246972	0.294554	0.343659	0.00E+00	0.283216	-0.0302677	0.134705	-0.131645	-0.546094	0.169779	-0.0281603	0.0953155
hsa-miR-187	0.00E+00	-0.142677	-0.189638	0.00913346	-0.00653598	-0.148099	0.00E+00	-0.049384	-0.0853683	-0.203079	0.168587	-0.192587	0.00E+00	0.031662	0.0401137	-0.249167	0.0605554	-0.162202	-0.0293511	0.00E+00	-0.781711	-0.0860003	-0.361926	-0.257979	-0.320511	0.00E+00	0.128588	-0.319446	0.403641	0.00E+00	-0.266182	0.00E+00	0.191707	0.00E+00	-0.437239	0.108412	-0.0369213	-0.0853493	-0.0432103	-0.205245	0.000433208	-0.122301	0.116771	-0.177069	0.338574	0.0712142	0.423862	0.609058	0.201558
hsa-miR-188	0.0455904	-0.161421	-0.0446309	-0.0405008	0.0659674	-0.128966	-0.466496	-0.00935844	-0.077061	0.20704	-0.175802	-0.0611252	0.676061	0.231176	0.0209349	-0.0588142	0.314585	-0.0829822	0.0172845	0.39982	0.0167754	-0.0531677	-0.560065	-0.276234	0.454257	0.00E+00	-0.0519277	-0.541613	-0.250887	0.00E+00	-0.0535652	-0.0489916	-0.0767175	0.385165	-0.032802	-0.00440567	-0.127023	-0.138975	-0.0345019	-0.0485774	0.311868	-0.153439	-0.101851	-0.142974	-0.103513	-0.0140027	-0.113234	-0.103461	-0.242068
hsa-miR-189	0.415172	0.89748	0.594591	0.255071	0.251672	0.674432	0.359844	0.124585	0.957553	0.386675	0.537057	0.328288	0.270641	0.570239	0.0724909	0.530816	0.905775	0.956472	0.727138	0.807826	0.459545	-0.227939	0.728666	0.371065	0.350567	0.777469	0.271114	0.00352738	-0.0558578	0.00E+00	0.409882	0.0583442	0.619908	0.188424	0.00821591	0.679279	0.510413	0.0702459	0.476565	0.749044	0.317186	0.934243	0.246754	-0.171461	-0.13161	-0.441573	0.44628	0.356694	-0.249237
hsa-miR-18a	-0.310892	-0.17119	0.284825	-0.0440925	0.0354114	-0.0522719	-0.183986	-0.604379	0.126885	-0.320765	0.37799	-0.244414	-0.0767704	-0.100746	0.192554	0.498388	0.538313	0.308511	-0.022371	-0.139634	-0.122319	-0.551151	0.0564225	0.0518902	0.322004	0.236538	-0.513887	-0.406027	-0.5386	-0.718087	0.337124	-0.384886	-0.0399275	-0.163006	-0.00122603	0.428089	-0.0513649	-0.239908	0.677977	-0.223671	0.29046	-0.232252	-0.00780747	-0.783374	-0.864096	-0.982131	0.137825	-0.137894	-0.79794
hsa-miR-18b	-0.350644	-0.180906	0.237166	-0.0334347	0.0253551	-0.054018	-0.10775	-0.615347	0.122429	-0.31032	0.382378	-0.172164	-0.119938	-0.0436244	0.114589	0.440828	0.508173	0.434646	-0.0258494	-0.0693891	-0.0965124	-0.640194	0.169146	0.0464073	0.350403	-0.331831	-0.476449	-0.539784	-0.654029	-0.466637	0.400409	-0.395355	-0.0707254	-0.173391	-0.00376693	0.432131	-0.0704158	-0.272286	0.655436	-0.234258	0.196486	-0.311805	-0.361331	-0.851333	-0.931475	-0.906285	-0.0884105	-0.187246	-0.777411
hsa-miR-190	0.00E+00	0.00E+00	0.274182	-0.150731	0.00E+00	0.00E+00	0.00E+00	0.00E+00	0.244232	-0.0495102	0.444098	0.00E+00	-0.305947	0.00E+00	0.0318468	0.00E+00	0.00E+00	0.283548	0.00E+00	0.00E+00	0.137309	0.00E+00	0.00E+00	0.00E+00	-0.221994	0.00E+00	-0.209903	0.00E+00	0.00E+00	0.00E+00	0.130955	0.0708012	0.554005	0.00E+00	0.402385	0.00E+00	0.00E+00	0.00E+00	0.00E+00	0.00E+00	0.00E+00	0.00E+00	0.00E+00	0.113199	0.00E+00	0.00E+00	0.113102	0.277282	0.291693
hsa-miR-191	-0.289551	0.0800917	0.0696457	-0.0274929	-0.0984574	-0.0103325	-0.183727	-0.28286	-0.0420987	-0.168536	0.0812393	-0.129039	-0.142366	-0.00381433	0.113992	0.242105	-0.0898737	-0.0158038	0.0741206	-0.199807	-0.190516	-0.0188878	0.079713	-0.0207437	0.0510826	-0.128255	-0.0453628	0.167679	-0.00435612	0.191547	0.0899463	0.153492	0.205011	-0.355302	0.0109457	0.115998	0.0704286	-0.0257015	-0.140458	0.104211	-0.0941529	0.0265818	0.270369	-0.110104	-0.168294	-0.0277239	0.0682263	0.130192	-0.167542
hsa-miR-192	0.531892	1.18368	1.106	-0.641387	0.70007	-0.790957	0.859923	0.479928	0.911637	0.822466	1.25613	0.863236	1.02481	0.0232726	1.3131	0.69497	0.720517	0.920813	0.604619	1.07805	0.978351	0.470307	0.429953	0.829978	1.12043	0.473408	0.295322	0.0368351	0.626757	1.01488	0.0352875	0.377727	1.01998	1.02951	0.894376	1.04658	0.708113	0.548875	-0.601723	0.943415	0.361657	0.791416	0.356032	0.57783	0.432362	0.147501	-0.102206	0.839355	0.614331
hsa-miR-193a	-0.068001	0.000115489	0.327666	-0.714576	-0.349786	0.127409	0.32608	-0.744477	0.270269	-0.223667	0.209338	0.0286869	0.291244	0.480579	0.452508	-0.397635	0.374178	0.312186	0.247464	0.270724	-0.195161	-0.668504	0.0278384	-0.189063	-0.0752059	0.0249593	-0.0867229	-0.322762	-0.398767	-0.433625	0.148813	-0.387264	0.31961	0.338507	-0.482276	-0.243477	0.19486	-0.14968	0.548923	-0.134877	0.140351	0.23745	-0.0852711	-0.431611	-0.22578	-0.968614	-0.16066	0.23356	-0.211654
hsa-miR-193b	-0.721126	-0.22707	-0.30929	0.268254	-0.286045	0.0729619	-0.163517	-0.284839	-0.229733	-0.801573	0.0795668	-0.588993	-0.20178	-0.236387	-0.318048	-0.186142	-0.269074	-0.115287	-0.0464963	-0.300932	-0.566277	0.0390174	-0.420029	-0.230075	-0.314602	-0.00864578	0.0126032	-0.115467	-0.056923	-0.2176	0.500798	-0.377898	0.173659	-0.576244	-0.422504	-0.442098	-0.172784	-0.253974	-0.0916048	-0.202915	0.192831	-0.348115	-0.0899526	-0.0400468	-0.356871	-0.352069	-0.805206	-0.496162	-0.441253
hsa-miR-194	0.358303	1.10076	1.08595	-0.57406	0.643624	-0.835487	0.658087	0.379842	0.710996	0.387093	1.25834	0.864088	0.957504	0.246229	1.20919	0.655946	0.646105	0.808256	0.447022	0.850015	0.71934	0.465568	0.451548	0.834436	1.08767	0.31635	0.3288	0.111079	0.443389	0.553507	0.0976818	0.53696	0.937898	0.909801	0.950279	0.970566	0.592362	0.538561	-0.793282	0.858294	0.339504	0.549663	0.372722	0.737676	0.418229	0.25991	-0.181595	0.848903	0.778127
hsa-miR-195	0.48435	1.22951	1.05782	0.0206309	0.475435	0.684388	0.980991	0.854379	0.825874	0.923544	0.351171	0.493093	1.03721	0.773932	0.873014	0.949625	1.03271	1.07895	0.569682	0.881433	0.651367	0.591077	0.773569	0.922859	0.845529	1.22748	0.226046	0.691806	0.755002	0.580608	0.0922223	0.486117	0.479577	1.00722	0.222025	1.30815	1.10818	0.58985	0.769946	1.23711	0.681756	1.10814	0.403611	0.129384	0.658583	0.361217	0.332263	0.536502	0.10262
hsa-miR-196a	0.00E+00	0.0177717	-0.0776382	-0.053547	-0.00952792	0.346421	-0.235273	-0.0173016	-0.0831832	0.31666	0.0414413	-0.333291	0.380752	0.113688	-0.0485962	0.00712947	-0.0332833	-0.17303	0.135217	0.905889	-0.169869	-0.0671812	-0.473829	0.0926787	-0.00695118	-0.134509	-0.343657	0.190132	-0.383626	0.147711	-0.0881466	-0.141812	0.0240772	-0.0615963	-0.261252	0.22272	-0.00821742	-0.0346974	0.0188088	-0.135589	0.451249	-0.0973685	0.390883	-0.705903	-0.446243	-0.107215	0.199559	-0.0761698	-0.617974
hsa-miR-196b	-0.715576	-0.0100757	-0.0491142	-0.0406315	-0.216505	0.282307	0.00E+00	-0.157984	-0.101005	-0.679221	-0.0653705	-0.172468	-0.0363709	0.00E+00	0.927249	0.478106	0.00559576	0.0118656	-0.00034581	0.639474	0.202613	-0.230073	-0.186793	-0.0344605	-0.126692	-0.20594	-0.37353	-0.179733	-0.773356	-0.35234	-0.158335	-0.156425	0.0271616	0.00E+00	-0.277135	-0.0458684	-0.132651	-0.151589	-0.129315	-0.742819	0.0927184	-0.128279	-0.595899	-0.800227	-0.537834	-0.200234	-0.130949	0.181134	-0.705112
hsa-miR-197	-0.327748	-0.190828	0.0833363	0.327179	-0.20208	0.249704	0.144133	0.0292041	-0.192223	0.0187739	0.00691795	-0.476864	0.208066	-0.184227	0.269658	0.18873	-0.0672391	-0.0661066	0.0106903	0.18651	0.192808	-0.183427	0.214821	-0.459259	0.263627	0.269068	-0.174856	0.141074	-0.251369	0.0210985	0.0861669	0.124827	0.175805	0.12413	-0.131593	0.0634993	-0.0804442	-0.214215	0.0649883	0.121145	0.356688	-0.0208582	-0.403019	0.131896	0.194822	0.0141005	0.269168	0.0104368	0.25092
hsa-miR-198	0.713299	-0.158768	-0.121731	0.0699639	0.0605932	-0.0386401	0.365843	0.0665352	-0.0161862	0.293333	-0.0801267	0.0322685	0.0463833	0.448641	-0.0528851	-0.199993	-0.0934331	-0.146267	-0.0236471	0.010534	0.627136	0.0265806	0.332146	-0.0134712	0.663399	0.171704	-0.00533637	-0.00270588	0.196561	-0.164835	-0.075129	-0.0159326	-0.116649	-0.138358	-0.020451	-0.182712	-0.116195	0.0428152	-0.0250167	-0.102119	0.414475	-0.0824155	-0.169135	0.23683	0.228202	0.345113	0.03249	0.0320045	0.0826841
hsa-miR-199a	1.51299	1.07032	1.13483	-0.0370726	0.811662	1.31688	0.88527	0.590612	1.33389	1.00636	1.20684	0.721827	0.936046	1.31536	0.716538	0.780244	1.19955	1.32072	0.911005	1.28446	0.959373	0.559358	0.957721	1.06252	0.804515	1.62528	0.798442	0.926975	0.691854	0.679089	0.544087	0.709896	1.51968	1.00865	0.79148	1.0875	1.0184	1.23311	1.12984	0.977211	1.14377	1.36107	0.596516	0.8413	0.773591	0.118461	0.452605	0.901161	0.897075
hsa-miR-199b	0.83247	1.1129	1.13176	-0.222246	0.558984	1.26362	0.552871	0.656035	1.11792	1.03805	1.24031	0.545006	1.02985	1.29984	0.709857	0.853703	1.38382	1.24274	0.631731	1.14342	1.28816	0.558223	1.01231	1.07772	0.83102	2.08513	0.754337	0.832201	0.762522	0.289835	0.415134	0.750134	1.45443	1.13712	0.837473	1.43151	0.936446	1.16424	1.24449	1.43288	1.21224	1.40333	0.353055	0.244144	0.73342	0.20856	0.536914	0.843867	0.292148
hsa-miR-19a	-0.308832	-0.311119	0.132221	-0.649856	-0.438987	-0.241789	0.0250832	-0.827613	0.0158315	-0.16949	0.179339	-0.224665	-0.0407643	-0.0276295	0.156859	-0.209997	0.213769	0.188213	0.113591	-0.143107	0.0377169	-0.752697	0.0294942	-0.337318	0.0675495	-0.48509	-0.766476	-1.06984	-0.668083	-0.466882	-0.151516	-0.786152	-0.0321259	0.0584475	-0.251441	0.0457681	-0.358872	-0.653906	0.302435	-0.334815	0.0969467	-0.134123	-0.323132	-0.85866	-0.636304	-0.838388	0.224542	-0.140826	-0.617869
hsa-miR-19b	-0.386297	-0.576417	-0.0854453	-0.873105	-0.609817	-0.353862	-0.0283564	-1.06242	-0.23455	-0.258879	0.160054	-0.21146	-0.149749	-0.27168	-0.0250333	-0.39729	-0.0513902	0.00283289	-0.060043	-0.320195	-0.412687	-0.881584	-0.117579	-0.538177	0.041117	-0.518241	-0.732992	-1.02016	-0.812911	-0.671971	-0.161669	-0.693093	-0.0260237	-0.00892799	-0.242217	-0.347342	-0.510736	-0.741507	-0.0730086	-0.47284	-0.271103	-0.52874	-0.650846	-0.712192	-0.695387	-1.09825	-0.053752	-0.243902	-0.168991
hsa-miR-200a*	0.443719	0.685482	0.687478	0.00E+00	0.0610941	0.0411798	0.558563	0.0143041	0.00E+00	0.397907	0.43718	0.513837	0.726154	0.0508502	0.78317	0.292239	0.290748	0.73845	0.635656	0.640285	0.120671	-0.216982	-0.285121	0.0136555	0.526548	-0.240617	0.111573	0.20248	-0.0124289	0.0767886	-0.159472	0.206679	0.461966	0.45877	0.13561	0.682457	0.0918979	-0.202714	0.00E+00	0.846538	0.520529	0.647534	0.255635	0.66735	0.353608	0.191897	0.163656	0.483429	0.675175
hsa-miR-200b	0.0796671	0.222331	0.312914	-0.378088	-0.00652475	0.0132009	0.472798	0.158881	0.488839	-0.0590884	0.737389	0.345687	0.475538	-0.264594	0.756505	0.38131	0.292881	0.485667	0.272668	0.44854	-0.0750276	0.0901608	-0.200752	0.158342	0.409253	-0.428406	0.0575048	0.0292199	0.101815	0.396534	0.155716	0.192243	0.314014	0.554426	0.27415	0.230853	0.264217	0.010342	-1.53786	0.416277	0.035498	0.514378	0.00672029	0.0440048	0.165768	0.00265933	-0.678225	0.523589	0.437228
hsa-miR-200c	0.0816092	0.49444	0.50885	0.592092	0.237894	0.581052	0.273644	0.48664	0.251062	0.249017	0.703029	0.0305566	0.427486	-0.448527	0.642109	0.279995	0.444142	0.361901	0.493209	0.236377	0.076704	0.231757	-0.153682	0.237388	0.43239	0.00243595	0.0856098	0.298603	0.307939	0.430342	0.404495	0.35827	0.303257	0.107853	0.312129	0.319463	0.286114	0.194096	-1.13626	0.417134	0.673498	0.1296	0.0877236	0.258249	0.193908	0.110635	-0.742001	0.224513	0.383961
hsa-miR-202*	0.0674173	0.00E+00	0.00E+00	0.00E+00	0.00E+00	0.00E+00	0.00E+00	0.00E+00	0.00E+00	0.00E+00	0.00E+00	0.00E+00	-0.108027	0.00E+00	0.00E+00	-0.239105	0.00E+00	0.00E+00	0.00E+00	-0.560748	0.00E+00	0.00E+00	0.15933	0.00E+00	0.00E+00	0.00E+00	0.00E+00	0.00E+00	0.00E+00	0.00E+00	0.00E+00	0.00E+00	0.00E+00	0.00E+00	0.00E+00	0.00E+00	0.00E+00	0.00E+00	0.00E+00	0.00E+00	0.00E+00	0.00E+00	0.287718	0.00E+00	0.00E+00	0.00E+00	0.00E+00	0.00E+00	0.0984233
hsa-miR-203	0.342381	0.662906	0.0296922	0.206822	-0.0987079	0.230556	0.0952535	-0.330488	0.283833	0.0419759	0.0428234	-0.0295873	0.238746	-0.183459	0.368964	0.659293	0.193143	0.0982887	0.669617	0.137258	0.042193	0.727313	0.0120324	0.541358	-0.179873	-0.383854	-0.188159	-0.162916	0.125982	0.572791	-0.0365894	0.214138	0.166195	0.141827	0.0278369	0.331648	0.541731	0.0192917	-0.771206	0.691435	-0.0431059	1.39977	0.504176	-0.398193	-0.0572852	0.147096	-0.792171	0.678961	-0.57315
hsa-miR-204	0.00E+00	0.00E+00	0.166284	0.00E+00	0.180719	0.0622579	0.44071	0.00E+00	0.0814941	0.208748	-0.378462	-0.0427617	0.403466	0.0525848	-0.495367	0.411925	-0.291459	0.00E+00	-0.101703	0.346959	-0.293391	-0.170519	0.00E+00	0.00E+00	0.0345725	-0.215758	0.292276	0.00E+00	0.505849	0.00E+00	0.070748	0.118728	-0.245233	0.312467	0.118059	-0.375751	1.50236	0.00E+00	0.00E+00	0.908244	-0.0892643	0.00E+00	0.00E+00	0.248788	0.762032	-0.441975	0.805045	-0.362111	0.0456237
hsa-miR-205	-1.98621	-1.94043	-1.74917	0.278363	-1.98402	-0.258611	-1.95512	-0.983043	-1.56925	-1.57802	-0.691293	-1.45579	-2.21599	-1.93861	-2.09988	-1.78132	-0.45226	-1.24287	-1.10253	-1.01911	-1.40243	-1.69033	-1.70304	-1.81899	-1.89256	-0.633367	1.1997	-0.720954	-1.96928	-1.54859	0.0976619	-0.844224	-0.93329	-0.824356	-0.789807	-1.941	0.211495	-1.34758	-2.12319	-0.248295	-1.49866	-1.55531	-1.65872	-1.84884	-0.957385	-1.03152	-1.52373	-1.94749	-1.35678
hsa-miR-206	-0.358472	-0.16588	-0.0842905	-0.000744585	0.0176323	-0.118163	0.184927	-0.0415757	-0.134882	0.403069	-0.095169	-0.304039	-0.268859	0.00E+00	-0.0980073	-0.26339	-0.11782	-0.160553	-0.0678692	0.133616	0.00E+00	-0.0922613	0.00E+00	-0.209567	-0.350372	0.107818	-0.116287	-0.00922412	-0.123867	0.00E+00	-0.0604532	-0.0655738	-0.0585052	-0.163968	-0.0271939	-0.223887	-0.130293	-0.00696956	-0.0807547	-0.132159	0.31607	-0.29659	0.00E+00	-0.121988	-0.202505	0.0786418	-0.129166	-0.0203475	-0.13671
hsa-miR-208	0.00E+00	0.0277389	0.00E+00	0.00E+00	0.00E+00	0.00E+00	0.00E+00	0.00E+00	0.00E+00	0.00E+00	0.11749	0.00E+00	0.00E+00	0.00E+00	0.00E+00	0.00E+00	0.00E+00	0.00E+00	0.00E+00	0.00E+00	0.00E+00	0.00E+00	-0.181786	0.00E+00	0.00E+00	0.00E+00	0.425891	0.00E+00	0.00E+00	0.00E+00	0.00E+00	0.111726	-0.200653	0.00E+00	0.00E+00	0.00E+00	0.00E+00	0.00E+00	0.00E+00	0.00E+00	0.00E+00	0.00E+00	0.00E+00	0.0477061	0.00E+00	0.00E+00	0.00E+00	0.00E+00	0.131384
hsa-miR-20a	-0.392832	-0.110942	0.00249718	-0.104638	-0.157688	0.0710708	-0.31872	-0.632467	0.0807948	-0.0557575	0.150837	-0.442347	-0.145745	0.00315408	0.0633118	0.236908	0.444036	0.0642629	-0.111699	-0.080386	0.0418506	-0.282275	-0.0286241	0.132477	0.158884	-0.292963	-0.607072	-0.57146	-0.330817	-0.582869	0.0137712	-0.486613	0.10299	-0.193519	-0.329512	0.390147	-0.072017	-0.0953077	0.486511	-0.0761716	0.171633	0.0926629	-0.161461	-0.966243	-0.739875	-0.821243	0.0244223	-0.29195	-0.903023
hsa-miR-20b	-0.0392902	-0.060345	0.103457	-0.0556059	0.000441111	0.19189	-0.114881	-0.504408	0.164219	-0.306197	0.156267	-0.373445	0.13089	0.245424	0.183751	0.388571	0.456714	0.117444	0.0215975	0.148202	0.189438	-0.228921	0.36628	0.241729	0.201047	-0.00531269	-0.456584	-0.30647	-0.263527	-0.429995	0.0687677	-0.381858	0.0117533	-0.0692747	-0.33196	0.475868	0.0757762	-0.0177685	0.552913	0.0150684	0.386454	0.121491	-0.274073	-0.908623	-0.708416	-0.638496	0.0359853	-0.328657	-0.909909
hsa-miR-21	0.132866	-0.319666	0.320073	-1.28448	-0.802085	0.177869	0.231573	-0.696471	0.278219	0.141968	-0.0266826	0.0181223	0.360069	0.446663	0.446496	-0.10076	-0.258214	0.0716777	-0.16734	0.348628	0.190541	-0.776496	-0.0441804	-0.060246	-0.0197114	0.386005	-0.321595	-0.638885	-0.697107	-0.741095	-0.590747	0.00E+00	0.452936	0.584756	-0.169931	-0.0666693	-0.326063	-0.492761	0.403214	-0.144052	0.358165	-0.102191	-0.598039	-0.858445	-0.65311	-1.26091	-0.37352	-0.488984	-0.0977894
hsa-miR-210	-0.927832	-0.445292	-0.322625	-0.492133	-0.538307	-0.0653299	-0.235721	-0.655505	-0.0478725	-0.995129	-0.262685	-0.348302	-0.729642	-0.772248	-0.475183	-0.183155	-0.832088	-0.413901	-0.36546	-0.606537	-0.454857	-0.698192	-0.441071	-0.428052	-0.406035	-0.75242	-0.215681	-0.694501	-0.6766	-0.808241	-0.42365	-0.273754	-0.138834	-0.377084	-0.365257	-0.677161	-0.331377	-0.595192	-0.176348	-0.676708	-0.448428	-0.373866	-1.076	-0.204996	-0.347436	-0.936109	-0.764263	-0.0865864	-0.284967
hsa-miR-211	0.00E+00	-0.18544	0.209666	-0.100147	0.000548048	-0.351636	-0.263217	0.119493	0.311566	0.00E+00	-0.140703	-0.0867008	0.00E+00	-0.1337	-0.0697892	0.0970398	0.365219	0.0191742	0.0625862	0.00E+00	-0.662875	0.00E+00	0.00E+00	-0.227677	0.138929	0.00E+00	0.217011	-0.123027	-0.1763	0.00E+00	-0.07118	0.00E+00	0.35969	0.00E+00	-0.184867	-0.233647	-0.0164424	-0.14136	0.515076	0.00E+00	0.047895	-0.339499	0.00E+00	-0.326525	-0.320127	-0.112429	-0.161037	0.0343939	-0.0885804
hsa-miR-212	0.215795	0.240202	0.0300863	-0.0899398	0.00424324	-0.0283308	0.0673175	-0.127247	-0.213059	0.0211449	0.111118	-0.106879	0.0961521	0.350557	-0.0669913	0.153732	-0.0241545	0.382476	-0.11221	0.415381	0.330505	-0.0391761	0.490614	-0.19794	0.469818	0.136935	-0.0817622	-0.305939	-0.0253933	0.00E+00	-0.0374761	-0.0137482	0.145306	0.0180999	-0.235165	0.17485	0.0295092	-0.336195	0.127135	0.0591426	0.169692	0.108036	-0.158915	0.0176323	-0.176174	-0.233284	-0.207946	-0.144771	-0.00387822
hsa-miR-214	0.743131	0.593174	0.243586	0.0477833	0.429126	0.570625	0.776402	0.495571	0.437917	0.591118	-0.00397489	0.352699	0.356472	1.12651	0.265277	0.431712	0.473861	0.184265	0.0546634	0.935772	0.483662	0.51494	0.999431	0.725649	0.809078	1.43604	0.148914	1.14752	0.393414	0.829618	-0.023973	0.193716	0.364878	0.529635	0.0623684	0.566019	0.106359	1.14041	0.379126	0.420575	1.03827	0.676071	0.569294	0.506426	0.660397	0.713448	0.178026	0.296118	0.329373
hsa-miR-215	0.0627387	1.60171	1.02321	-0.630023	0.686533	-0.699118	0.472041	0.541208	0.996569	0.0897161	1.19349	0.900618	0.761533	-0.423724	1.55207	0.722059	0.674016	0.938207	0.470326	1.07883	1.16392	0.4546	0.125571	1.01875	0.721827	0.0467048	0.261869	-0.257417	0.268311	0.70557	0.0783715	0.366422	1.05936	1.0061	0.91852	1.3115	0.710932	0.182194	-0.617349	0.999539	0.0323075	0.518094	-0.268321	0.644295	0.329375	0.153631	-0.21686	0.619247	0.548472
hsa-miR-216	0.00E+00	-0.450488	0.230763	0.00E+00	0.00E+00	0.00E+00	-0.42371	0.0245054	0.143905	0.00E+00	0.188615	0.00E+00	0.199046	0.00E+00	0.226477	0.00E+00	0.00E+00	0.00E+00	0.297495	0.00E+00	0.00E+00	-0.308045	-0.376	-0.214835	0.00E+00	0.00E+00	0.667887	0.00E+00	0.00E+00	0.00E+00	-0.244404	0.317464	0.0264327	0.00E+00	0.0458639	0.00E+00	0.264752	0.311996	0.00E+00	-0.454738	0.00E+00	0.00E+00	0.00E+00	0.193018	-0.704854	0.00E+00	1.23041	-0.36769	-0.0962101
hsa-miR-217	-0.277516	0.00E+00	0.00E+00	0.00E+00	0.00E+00	0.00E+00	0.00E+00	0.00E+00	0.00E+00	0.00E+00	0.00E+00	0.00E+00	0.00E+00	0.00E+00	0.00E+00	0.00E+00	0.00E+00	0.00E+00	0.00E+00	0.00E+00	-0.612702	0.00E+00	-0.912154	0.00E+00	-0.226115	0.00E+00	0.00E+00	0.00E+00	0.00E+00	0.00E+00	0.00E+00	0.00E+00	0.397003	0.00E+00	0.00E+00	0.00E+00	0.00E+00	0.230938	0.00E+00	0.00E+00	0.00E+00	0.00E+00	0.00E+00	0.00E+00	-0.407244	0.00E+00	0.80815	0.00E+00	0.00E+00
hsa-miR-218	0.00E+00	0.288749	0.205014	0.00E+00	0.183367	0.249766	0.0464275	0.436232	0.642466	0.00E+00	0.364282	0.2479	0.353156	0.041597	0.359025	0.586835	0.415301	0.246473	0.600117	0.2756	0.00E+00	0.00E+00	-0.109653	0.00E+00	0.00E+00	0.00E+00	0.0299656	0.00E+00	-0.135842	0.00E+00	0.751112	0.679224	0.445154	0.38975	0.447937	0.566845	0.249812	0.00E+00	0.637375	0.0518355	0.280114	0.245576	0.00E+00	0.0297717	0.416465	0.268392	0.484855	-0.217896	0.182943
hsa-miR-219	0.0894592	0.00E+00	-0.177064	0.00E+00	0.00E+00	-0.554333	0.00E+00	-0.84875	-0.429546	-0.444616	-0.361272	0.00E+00	0.067007	0.161724	0.169002	0.00E+00	0.00E+00	0.00E+00	0.0826245	0.00E+00	0.00E+00	-0.0773345	0.00E+00	-0.186079	0.0979051	0.00E+00	-0.405163	0.00E+00	-0.380749	-0.439196	-0.541402	-0.324609	0.18705	0.00E+00	-0.512291	-0.426681	-0.584353	-0.123272	-0.375525	-0.0815346	0.159321	-0.029672	0.00E+00	-0.179752	-0.890967	-0.935246	-0.351937	0.0372282	0.0538067
hsa-miR-22	0.235246	0.249914	0.296423	-0.270079	0.0436572	0.173249	0.209775	-0.183708	0.050318	0.0447391	0.250653	0.00657821	0.0184454	0.206208	-0.0271922	-0.108123	-0.0324926	0.161733	0.217207	0.0818971	-0.0230973	0.0528941	0.415108	-0.0293495	-0.103866	0.240136	0.213883	-0.115569	-0.108512	0.016737	0.094898	0.0133114	0.377826	0.213387	0.0208156	-0.197289	0.0621066	0.0949404	0.128904	0.0860604	0.0189869	0.182973	0.140683	0.323766	0.0268018	-0.184214	-0.381858	0.0615057	0.427731
hsa-miR-220	0.00E+00	0.00E+00	0.00E+00	0.00E+00	0.00E+00	0.00E+00	0.00E+00	0.00E+00	0.00E+00	-0.427062	0.00E+00	0.00E+00	0.00E+00	0.00E+00	0.00E+00	0.0212426	-0.00324976	0.00E+00	0.00E+00	0.00E+00	0.0231968	0.00E+00	0.00E+00	0.00E+00	0.00E+00	0.00E+00	0.00E+00	0.166746	0.00E+00	0.00E+00	0.00E+00	0.00E+00	0.146188	0.00E+00	0.00E+00	0.00E+00	-0.0831416	0.00E+00	0.21118	0.00E+00	0.00E+00	0.00E+00	-0.155959	-0.351636	0.00E+00	0.00E+00	0.00E+00	0.00E+00	0.00E+00
hsa-miR-221	-1.17784	-0.98706	-0.805379	-1.55852	-1.226	-0.0829046	-1.01123	-1.30756	-0.943528	-0.959539	-0.916407	-1.02067	-1.05475	-1.05016	-0.704458	-0.586549	-1.19064	-0.706998	-0.169145	-0.86113	-1.06572	-1.01875	-1.01229	-0.941747	-1.06351	-0.817965	-0.831981	-0.94687	-1.17211	-1.34642	-1.18136	-0.831379	-0.589497	-0.831222	-0.793715	-0.795373	-1.07238	-1.07612	-0.347407	-0.954584	-0.581447	-1.23729	-1.18419	-1.21016	-1.31674	-1.3241	-1.5789	-1.18185	-0.997243
hsa-miR-222	-1.20802	-0.824256	-0.742298	-1.50576	-1.07942	0.00423446	-1.09285	-1.12702	-0.903046	-0.954224	-0.941396	-1.08117	-1.03212	-1.02934	-0.705488	-0.666402	-1.17683	-0.725175	-0.130867	-0.847932	-1.11358	-0.942057	-0.976665	-0.973683	-1.0458	-0.774448	-0.857089	-0.866986	-1.07652	-1.32333	-1.23174	-0.841076	-0.621481	-0.925615	-0.859381	-0.789043	-0.949899	-1.04423	-0.373951	-0.887233	-0.712886	-1.2653	-1.04977	-1.05946	-1.21545	-1.09292	-1.62158	-1.25709	-0.997115
hsa-miR-223	1.40225	0.79213	1.18858	1.35224	1.31151	1.507	1.11353	0.880965	1.32813	0.767581	0.364838	1.08849	1.09051	2.08599	0.906744	0.932444	1.28275	1.38035	0.907048	1.2755	1.76135	1.11649	1.50838	1.49661	1.11159	1.22596	0.909467	1.33728	1.32294	1.48273	0.936212	1.29652	1.03362	0.812742	0.691673	1.69902	1.48551	1.42154	1.70894	1.22599	1.28505	1.787	1.9191	0.346503	0.710329	1.17781	1.55843	0.682091	0.169032
hsa-miR-224	0.246222	1.34097	0.472372	1.72534	1.07391	0.726367	0.103384	0.363973	0.616684	0.0574318	0.135401	0.562834	1.01764	0.676877	0.275397	1.64137	0.557572	0.00E+00	1.30537	1.36695	0.661007	0.427448	0.665867	1.73164	0.445173	1.1104	0.637653	1.23856	0.391236	-0.275103	1.70631	0.161919	1.00582	0.295249	0.927926	1.01117	1.61766	0.367108	1.40595	1.03679	1.61225	1.03937	0.00E+00	0.00608981	0.373834	0.409635	0.957415	0.563809	0.206774
hsa-miR-23a	-0.0164341	0.0982827	0.170472	-0.350903	-0.16001	0.348635	-0.0921683	-0.138349	0.110409	-0.0180395	0.177787	-0.188413	0.0722051	0.0690583	0.0232777	0.174422	0.0446701	0.214428	0.0734302	0.209805	0.0761258	-0.00943949	0.120092	0.10409	0.224108	0.27388	0.116149	0.178113	-0.0502105	0.0969797	0.149639	0.675894	0.25205	-0.0771617	-0.234844	0.0912114	0.149582	0.0207394	0.122236	0.0771455	0.308844	0.228175	-0.0801194	-0.52675	-0.206265	-0.334649	-0.221994	-0.0078351	-0.389948
hsa-miR-23b	-0.0442895	0.31648	0.320297	-0.228237	0.0094398	0.446032	0.0822619	0.0825033	0.269669	0.132255	0.317389	-0.0802124	0.423599	0.193575	0.165068	0.48543	0.264547	0.320793	0.212256	0.467364	0.216596	0.128912	0.166616	0.238911	0.321808	0.492297	0.168061	0.341122	0.156975	0.115106	0.270151	0.30483	0.346474	0.00297415	-0.0406982	0.223476	0.275603	0.174546	0.256866	0.286527	0.475655	0.363564	0.223331	-0.40572	-0.0443114	-0.261827	0.00212975	0.142654	-0.366679
hsa-miR-24	0.0569033	0.2055	0.321865	-0.365333	-0.117538	0.241458	0.0988745	-0.192949	0.17957	0.158408	0.163046	0.0702263	0.17066	0.166318	0.0761792	0.368006	0.0800907	0.426932	0.113318	0.285803	0.0527289	0.0384463	0.318969	0.136674	0.183832	0.345048	0.133466	0.155222	-0.0642154	-0.0377706	0.0766713	0.141984	0.403962	0.182655	-0.172075	0.0617405	0.111117	0.0314267	0.1793	0.114323	0.282978	0.319487	0.183251	-0.301438	-0.0537382	-0.400395	-0.137111	0.155834	0.0259504
hsa-miR-25	-0.256455	0.0140938	0.218234	-0.214582	0.0328877	-0.0441502	0.0132831	-0.286117	-0.0454654	-0.0919392	0.24264	-0.050875	0.0754487	0.00848896	0.0471388	0.121444	0.169652	0.165476	-0.00221086	0.332671	-0.016262	-0.140146	0.214152	0.0822078	-0.0568487	0.090941	-0.0977373	0.363648	-0.113898	0.111466	0.20624	0.0321313	0.094662	-0.033972	-0.141233	0.170499	0.196099	0.0885687	0.152991	-0.0330549	-0.0459975	-0.0775429	-0.242058	-0.0742677	-0.357205	-0.35331	-0.0109686	-0.267438	-0.169158
hsa-miR-26a	0.273544	0.51298	0.378396	-0.0192259	0.136199	0.434048	0.520006	0.0698965	0.268948	0.530499	0.260733	0.0468708	0.460063	0.470043	0.2212	0.341935	0.58919	0.53404	0.197742	0.548624	0.588091	0.246605	0.343238	0.459356	0.393749	0.730197	0.164891	0.306238	0.319075	0.0361038	0.145584	0.28132	0.602844	0.418006	0.167141	0.380173	0.471839	0.331177	0.294849	0.559979	0.550809	0.50327	0.26218	0.105176	0.311694	-0.0611804	0.26025	0.324388	0.094239
hsa-miR-26b	0.377258	0.677638	0.695926	-0.156985	0.00757914	0.569709	0.511272	0.173891	0.650213	0.606015	0.251453	0.113908	0.752528	0.805375	0.723371	0.587711	0.689177	0.40225	0.267416	0.604851	0.586344	0.190698	0.356438	0.63366	0.552833	0.606368	0.110223	-0.0114436	0.437177	0.0975096	0.201578	0.261813	0.535772	0.537532	0.13598	0.877416	0.626325	0.135799	0.802193	0.810513	0.355799	0.858747	0.522375	-0.416861	0.150181	-0.184055	0.25818	0.154702	-0.61345
hsa-miR-27a	-0.0415941	0.179993	0.359745	-0.540702	-0.341861	0.307249	-0.18017	-0.31389	0.29471	0.0174324	0.177236	-0.196908	0.0557258	0.260725	0.233128	0.148898	0.106642	0.356591	0.0989189	0.145339	0.213373	-0.0566793	0.0968384	0.0818917	0.0807892	0.622984	-0.192903	-0.133121	-0.222931	-0.240068	-0.240811	-0.265088	0.290737	-0.197342	-0.343877	0.18975	0.0231976	-0.113932	0.347878	0.052694	0.109847	0.563	-0.180631	-0.251693	-0.279599	-0.51005	-0.0136769	0.32474	-0.220838
hsa-miR-27b	0.0676712	0.424556	0.463272	-0.383519	-0.181195	0.364555	0.309388	-0.112538	0.43058	0.371568	0.199107	0.11922	0.428535	0.396038	0.440783	0.461077	0.342098	0.510704	0.438682	0.503726	0.392557	0.025888	0.219394	0.260188	0.218803	0.511155	-0.142172	0.0514524	0.043463	0.0686079	-0.198828	-0.281859	0.315683	0.422908	-0.341419	0.254998	0.245917	0.051171	0.364174	0.355949	0.412037	0.598834	0.0249019	-0.0285913	-0.0937137	-0.386087	0.0282152	0.32264	0.0599607
hsa-miR-28	-0.0330079	0.408609	0.23246	-0.142917	0.0421082	0.168058	0.133985	-0.0172054	0.292675	0.0602718	0.114991	-0.0666818	0.268674	0.171541	0.348097	0.337712	0.330681	0.239931	0.0476342	0.331647	0.175347	0.131357	0.0411598	0.239758	0.377562	0.362952	0.0355101	0.227586	0.139241	0.456189	0.234384	0.15778	0.334616	0.0621238	-0.0229158	0.226464	0.322096	0.0608294	0.482228	0.280181	0.311641	0.284935	0.122422	-0.242035	0.00656805	-0.11993	-0.323529	0.195248	-0.328371
hsa-miR-296	0.621052	0.153188	0.165488	0.548789	0.258053	0.390674	0.55457	-0.0517181	0.391769	0.274469	0.224428	0.45337	0.457678	0.457752	-0.118253	0.342956	0.191913	0.412688	0.0181567	0.0844303	0.471839	-0.118469	0.338021	-0.0404245	0.448639	0.415885	0.169728	0.192927	0.159115	-0.360039	0.357021	0.11558	-0.00369145	0.528055	0.25798	0.542041	0.393195	0.199461	0.46003	-0.0556889	0.392569	0.01208	-0.109505	0.424979	0.160088	0.184607	0.371538	0.223949	0.202978
hsa-miR-299-5p	0.00E+00	0.100498	0.00E+00	0.00E+00	1.07875	0.414696	0.103928	0.00E+00	0.423376	0.00437662	0.254961	0.00E+00	0.186967	0.489989	0.00E+00	0.00E+00	0.279588	0.00E+00	0.00E+00	0.277726	0.00E+00	0.00E+00	0.00E+00	0.00E+00	-0.673003	0.106323	0.00E+00	0.00E+00	0.00E+00	0.00E+00	0.00E+00	0.254419	0.00E+00	0.00E+00	0.00E+00	0.441485	0.0576831	0.00E+00	0.688904	0.00E+00	0.694346	0.00E+00	0.00E+00	0.00E+00	0.123827	0.00E+00	0.45967	0.00E+00	0.0513683
hsa-miR-29a	-0.844329	-0.943825	-0.698217	-1.77821	-1.13199	-0.59651	-0.725218	-1.21088	-0.950152	-0.747535	-0.699393	-0.946546	-0.655509	-0.790234	-0.739752	-0.870547	-0.86723	-0.489369	-1.0547	-0.778155	-0.788524	-1.12439	-0.932729	-0.77156	-0.901139	-0.632146	-0.806339	-1.02626	-0.95095	-1.31381	-1.33969	-0.984048	-0.295258	-0.396145	-0.590313	-0.815239	-0.961026	-0.903055	-0.320673	-0.698067	-0.766026	-0.816354	-1.4284	-0.569903	-1.12361	-1.52668	-1.50948	-0.867589	-0.196367
hsa-miR-29b	-0.823254	-1.39285	-0.670699	-2.36852	-1.74664	-1.11308	-0.738255	-1.60827	-1.02091	-0.86664	-0.824262	-0.911335	-0.729805	-0.939047	-0.711941	-1.21053	-1.20929	-0.399685	-1.15703	-1.1789	-0.763413	-1.73208	-1.10633	-1.27768	-1.16576	-0.979892	-1.20561	-1.92991	-1.38827	-1.6628	-1.63028	-1.42971	-0.621789	-0.507489	-0.75544	-1.30614	-1.3043	-1.88262	-0.541602	-1.11308	-1.26093	-1.07504	-1.06115	-1.53068	-1.33137	-1.84627	-1.43852	-0.604101	-1.1211
hsa-miR-29c	-0.0522437	-0.249102	0.271624	-1.2022	-0.514427	-0.432901	0.303143	-0.57484	-0.0614263	0.0762433	-0.859569	-0.0817834	0.13228	0.336787	0.145568	-0.333994	-0.179913	0.272763	0.0338587	0.134018	0.15174	-0.819174	0.0777896	-0.333793	-0.0499614	0.225856	-1.01354	-0.944777	-0.409465	-0.525924	-1.48241	-1.21862	-0.491722	0.256125	-0.683761	-0.0596597	-0.196794	-0.755867	-0.169858	0.0422893	0.0752435	-0.140088	-0.246235	0.343032	-0.0231553	-0.816506	-0.673508	-0.0368982	0.408827
hsa-miR-301	-0.427622	-0.343944	0.0438473	-0.623427	-0.561095	-0.22898	-0.312604	-0.859965	0.131915	-0.551045	-0.257756	-0.552197	0.0280076	0.0699909	-0.118678	-0.22002	0.15607	0.261744	-0.283826	-0.292589	-0.180754	-1.31791	-0.049651	-0.514693	-0.103817	-0.0513068	-0.815831	-0.904722	-1.72543	-0.946698	0.156759	-0.880749	-0.277923	-0.18982	-0.568007	-0.367878	-0.248257	-1.45837	0.449376	-0.554462	-0.530418	-0.318493	-0.0008124	-1.40529	-1.09789	-1.43477	-0.0226955	-0.18096	-1.34377
hsa-miR-302a*	0.00E+00	0.00E+00	0.00E+00	0.0558479	0.0812398	0.0675957	0.00E+00	-0.153655	0.0559629	0.00E+00	-0.0609929	0.00E+00	-0.12817	-0.269754	0.00E+00	0.00E+00	0.225393	-0.0812773	0.158691	0.00E+00	0.00E+00	0.00E+00	0.00E+00	0.00E+00	0.00E+00	0.00E+00	-0.117479	0.00E+00	0.00E+00	-0.346377	-0.088764	-0.289556	-0.0674385	0.00E+00	-0.248936	0.00E+00	0.00E+00	0.124221	-0.184165	0.00E+00	0.00E+00	0.00E+00	0.00E+00	0.186274	0.176563	0.17595	-0.0204653	0.00E+00	-0.227838
hsa-miR-302b*	0.00E+00	0.00E+00	0.00E+00	0.00E+00	0.00E+00	0.00E+00	0.00E+00	0.00E+00	0.00E+00	-0.389902	0.0955174	0.00E+00	0.00E+00	0.00E+00	0.00E+00	0.00E+00	0.00E+00	0.00E+00	0.00E+00	0.00E+00	0.00E+00	0.00E+00	-0.189088	0.00E+00	-0.349981	0.00E+00	0.00E+00	0.00E+00	0.00E+00	0.00E+00	0.00E+00	-0.0316034	0.00E+00	0.00E+00	0.172126	0.00E+00	0.00E+00	0.00E+00	0.00E+00	0.00E+00	0.00E+00	0.00E+00	0.00E+00	0.111496	0.165396	0.00E+00	0.111324	0.00E+00	-0.129327
hsa-miR-302c*	0.00E+00	0.06273	-0.126639	0.0470783	-0.649651	0.106045	0.218326	-0.141783	-0.0829629	0.00E+00	-0.0254624	0.0437902	0.00556058	0.00E+00	0.149611	0.330385	-0.224693	-0.0863259	-0.157735	0.0415453	0.0201484	-0.399656	-0.174825	-0.40338	0.0843856	0.00E+00	-0.0883823	-0.00896667	-0.648097	0.00E+00	-0.00690143	-0.0147937	0.0885939	-0.696455	-0.0952424	0.308051	0.0749601	-0.25801	-0.0173057	-0.413212	0.0867987	0.187122	0.00E+00	0.579964	0.0961787	0.594827	-0.0197266	-0.0551152	0.0750282
hsa-miR-302d	-0.637108	0.00E+00	-0.399022	-0.183755	-0.561254	0.043806	-0.0844841	-0.0999959	0.110429	0.00E+00	-0.286856	0.00E+00	0.00E+00	0.00E+00	0.0255699	0.00E+00	1.06774	-0.457301	0.00438555	0.00E+00	0.00E+00	0.00E+00	0.00E+00	-0.00709438	0.00E+00	0.00E+00	-0.221397	0.00E+00	0.00E+00	0.00E+00	-0.0940349	-0.150145	0.00895186	0.00E+00	-0.321924	0.00E+00	-0.104579	0.0611623	0.00E+00	0.00E+00	-0.362458	0.00E+00	0.00E+00	-0.770817	-0.38027	-0.206513	0.0216965	-0.445725	-0.235034
hsa-miR-30a-5p	-0.0142123	0.335843	0.419437	0.405481	0.242939	0.291974	0.469267	0.0458168	0.383052	0.335329	0.20029	0.08283	0.289101	0.243533	0.280023	0.162817	0.274313	0.482365	0.192716	0.409071	0.0851689	-0.104407	0.14896	0.184971	0.184802	0.45179	-0.116226	0.149553	0.0763321	-0.0904722	0.53027	-0.146716	0.131158	0.289563	-0.0110531	0.211232	0.357526	-0.178837	0.173057	0.269516	0.378508	0.338155	0.167076	-0.0228267	0.12782	-0.326419	-0.034977	0.134715	0.0513878
hsa-miR-30b	-0.262266	0.422142	0.480894	0.44039	0.239732	0.316163	0.155309	0.0558145	0.397072	0.10067	0.020237	-0.140352	0.537385	0.0591476	0.56914	0.317598	0.314888	0.384023	0.0387699	0.503051	0.2291	0.032171	0.084717	0.303436	0.256266	0.23438	0.0270146	0.242294	0.234296	0.0553851	0.873764	0.0984198	0.270487	0.531355	-0.00790887	0.403241	0.411362	0.227017	0.453607	0.539684	0.184139	0.338574	0.0901943	0.00484096	-0.0701105	-0.346929	-0.208474	0.190372	-0.113407
hsa-miR-30c	0.131879	0.566929	0.464943	0.361523	0.366533	0.344673	0.265704	0.149997	0.466417	0.405735	0.0507686	-0.0396362	0.464439	0.383247	0.492787	0.402683	0.448602	0.494778	0.122933	0.650832	0.336138	0.269097	0.226374	0.357978	0.34358	0.508621	0.030689	0.412372	0.40418	0.221923	0.823841	0.127886	0.304437	0.283068	0.015756	0.521571	0.535214	0.286225	0.385398	0.633508	0.380133	0.43267	0.389497	-0.169836	0.2494	-0.00197075	0.0138819	0.238797	-0.509256
hsa-miR-30d	-0.267165	0.15999	0.260304	0.423531	0.0971606	0.0458638	0.00725302	-0.0177974	0.0629326	0.111842	-0.00609129	-0.188708	0.120804	-0.0719508	0.22844	0.0161583	-0.156692	0.334599	-0.0345014	0.230142	-0.0836268	-0.151146	0.011159	-0.00305649	0.0533382	0.0749404	-0.0956004	0.109398	-0.00659147	-0.012792	0.706389	-0.105855	0.158363	0.0577631	-0.0395549	-0.0285222	0.14805	-0.133801	-0.00521917	0.174964	-0.0509483	-0.0209152	-0.0178442	-0.012334	0.0119526	-0.351957	-0.290626	0.125727	-0.0336787
hsa-miR-30e-5p	0.702702	0.114691	0.531274	-0.255456	0.0478404	0.151538	0.383204	-0.204117	0.53402	0.347768	0.317936	0.147525	0.553528	0.984415	0.506753	0.184432	0.492553	0.70242	0.394376	0.489499	0.826937	-0.400544	0.250864	0.087575	0.134146	0.755826	-0.186505	-0.668168	-0.258446	-0.38716	-0.0996998	-0.39852	0.161057	0.560697	0.0470572	0.263934	0.245317	-0.25469	0.359942	0.333891	0.375391	0.50567	0.00E+00	-0.351858	0.108151	-0.475267	0.379195	0.420462	-0.410434
hsa-miR-31	-1.20307	-1.04957	-1.31833	-1.72125	-1.23455	-0.687613	-1.15988	-1.25628	-1.20851	-1.4515	-1.09359	-1.52113	-1.37727	-1.63201	-0.793452	-1.23463	-1.573	-0.826418	-1.47552	-1.35429	-1.02378	-0.81046	-1.3566	-1.78141	-1.58928	-1.80669	-0.328352	-2.30527	-1.18817	-1.72485	-1.11476	-1.31317	-0.824523	-1.24973	-1.01195	-1.71945	-1.20634	-1.61427	-0.722182	-1.06208	-1.60628	-1.6469	-1.09429	-1.33502	-1.09018	-1.38623	-1.82119	-1.40181	-1.01487
hsa-miR-32	0.156337	-0.0492843	0.636006	0.00E+00	0.00E+00	0.120818	0.00E+00	-0.236429	0.684314	0.00E+00	0.255081	-0.36322	0.0116012	0.141033	0.335004	0.00E+00	0.378428	1.07278	0.443758	0.114211	0.0734904	-0.0409706	-0.278947	0.112366	-0.227757	0.00E+00	-0.637871	0.00E+00	0.00E+00	0.00E+00	-0.325863	-0.879907	-0.197297	0.322058	-0.294931	0.00E+00	0.342208	0.00E+00	0.623134	0.00E+00	0.036541	0.00E+00	0.239601	-0.540138	-0.00782228	-0.730865	0.245567	0.802805	0.00E+00
hsa-miR-320	-0.305511	-0.0706791	-0.033714	-0.0538216	-0.0101971	-0.0623689	-0.174147	-0.0679714	-0.18831	-0.179598	0.0100217	-0.373684	-0.167456	-0.312044	-0.12937	-0.0308626	-0.312326	-0.189842	-0.112722	-0.340792	-0.404604	-0.0771962	-0.169703	-0.192887	-0.0901492	-0.343517	-0.0292229	-0.0602397	-0.156137	0.22077	0.0584332	0.00849441	-1.32E-05	-0.13566	0.0510993	-0.262511	-0.203354	-0.134389	-0.118792	-0.134579	-0.200365	-0.193633	-0.271513	0.0418698	-0.203536	-0.0943425	-0.222324	0.0363821	0.108197
hsa-miR-323	-0.0413701	0.273532	0.0824788	0.0301692	0.452439	0.217399	-0.47115	0.00E+00	-0.0581655	0.0316616	-0.473912	0.00E+00	0.0561347	0.402819	0.39246	0.769567	-0.429226	0.00E+00	0.00E+00	0.028196	0.195645	0.0179807	0.059291	0.00E+00	0.112376	-0.527767	-0.0882167	0.0443035	-0.113773	0.439006	0.042423	0.0758972	0.423612	0.0140787	0.126746	0.118043	0.128581	-0.0190069	0.462885	0.0666688	0.0545699	0.459961	0.250449	0.111854	-0.131561	-0.187367	0.685078	0.00E+00	0.0496526
hsa-miR-324-5p	-0.503552	-0.280137	-0.0811346	-0.231293	-0.11803	-0.177818	-0.160127	-0.189144	0.117901	-0.473711	0.0535167	-0.392822	-0.23509	-0.133422	-0.311933	-0.112066	0.405994	0.193412	-0.227615	-0.248072	-0.376928	-0.36493	0.0792925	-0.213051	-0.0865793	-0.119256	-0.393314	-0.292914	-0.616784	-0.553856	0.0203315	-0.275505	-0.0166676	-0.0945169	-0.137173	-0.0348193	-0.163769	-0.568597	-0.0452786	-0.28907	-0.187014	-0.198623	-0.393121	-0.405509	-0.434572	-0.733871	-0.163285	-0.254927	-0.329951
hsa-miR-325	0.00E+00	-0.339611	-0.2779	0.128857	0.260318	-0.0995083	-0.184097	0.0990224	0.0249543	-0.106142	-0.226427	-0.293394	0.00E+00	-0.148496	-0.162989	0.0380977	0.00E+00	-0.225751	-0.0106396	0.00E+00	0.00E+00	0.00E+00	0.00E+00	-0.627978	0.00E+00	0.00E+00	-0.242239	-0.269094	0.00E+00	0.00E+00	-0.0997849	-0.127444	-0.0666527	0.00E+00	-0.317097	-0.267036	-0.178935	-0.0539576	-0.176403	-0.121953	0.00E+00	0.323342	0.00E+00	-0.769367	-0.472683	-0.262191	-0.242189	0.172692	-0.465901
hsa-miR-326	0.00E+00	0.00E+00	0.121673	0.00E+00	0.134178	0.219109	0.00E+00	0.296242	0.312346	0.0847033	0.302717	0.090095	-0.378669	0.0782953	0.197169	0.00E+00	0.39165	0.0605831	-0.0379593	0.193362	0.00E+00	0.00E+00	0.00E+00	0.0989413	0.311537	0.00E+00	0.00E+00	0.00E+00	0.00E+00	0.00E+00	0.208134	0.310729	0.413831	0.00E+00	0.285341	0.37983	0.00E+00	0.204444	0.333882	0.116628	0.217742	0.00E+00	0.00E+00	0.370055	0.474227	0.0036994	0.262196	0.0751177	0.0755818
hsa-miR-328	-0.325819	0.174944	0.0649829	0.0858644	0.0736496	0.0749045	0.4871	0.0907429	0.10182	-0.00139267	0.046359	0.108716	0.413142	0.0727563	0.130433	-0.0306681	-0.0443427	0.0765545	0.0117511	0.152732	0.246683	-0.00197653	0.0462807	0.0828127	0.418556	0.274431	0.0396137	0.340938	0.119473	-0.459912	0.0387766	0.0893553	-0.00978379	0.401702	0.141406	-0.0610363	-0.0107373	0.0989064	0.136894	0.0999024	0.192897	0.0490103	-0.02259	0.234971	0.112715	0.134243	-0.0438104	0.112948	0.252303
hsa-miR-329	0.00E+00	0.394718	0.279125	0.00E+00	0.760415	0.401084	0.150629	0.106335	0.402511	0.00E+00	0.530495	0.00E+00	-0.11532	0.377237	-0.227365	0.519437	0.00E+00	0.00E+00	0.00E+00	0.16594	0.00E+00	0.00E+00	0.00E+00	-0.0429206	0.00E+00	0.301426	0.382603	0.00E+00	0.238763	0.00E+00	0.40124	0.538402	0.00E+00	0.00E+00	0.473795	0.511774	0.342721	0.00E+00	0.663755	0.264368	0.651428	0.00E+00	0.0393387	0.190491	0.305305	0.308161	0.659224	0.00E+00	0.220624
hsa-miR-33	-0.259342	0.00E+00	0.431713	0.021722	-0.0316557	0.306673	0.00E+00	0.141182	-0.120393	0.00E+00	0.110534	-0.0767934	0.0597148	0.00E+00	0.0626419	-0.239624	0.00E+00	-0.156593	0.318782	0.00E+00	0.00E+00	-0.226232	0.2443	-0.120769	0.159195	0.00E+00	-0.561157	0.00E+00	-0.104779	0.00E+00	-0.44527	-0.761073	-0.272123	0.00E+00	-0.473344	-0.286053	-0.104561	-0.215942	-0.0760337	0.00E+00	0.00E+00	0.00E+00	0.00E+00	-0.613248	0.211543	0.00E+00	0.255638	-0.122041	0.268252
hsa-miR-330	-0.388856	-0.120517	0.0115396	0.202193	-0.674695	-0.227752	0.103416	0.176774	-0.385682	-0.224239	-0.240471	-0.0685304	-0.16263	0.0911143	-0.446435	-0.100674	0.342944	0.390447	-0.784113	-0.324786	-0.338069	-0.182533	-0.358055	0.0248761	0.166231	0.117133	-0.165764	-0.094724	-0.407419	0.195292	0.111333	-0.0810701	0.0404842	0.00E+00	-0.298694	0.433876	0.424692	-0.415621	-0.0387338	-0.597216	0.518229	-0.357408	-0.121276	-0.32546	-0.349698	-0.410144	0.305372	0.437862	-0.365962
hsa-miR-331	-0.0503811	0.414809	0.263174	0.366588	0.308025	0.51879	0.00810848	0.389756	0.442421	-0.0426749	0.20803	0.0536015	0.181095	0.132354	0.193202	0.514939	0.49801	0.557609	0.116654	0.18273	0.804714	0.0382778	0.242118	0.403671	0.189751	0.226122	0.152243	0.3791	0.129968	0.29363	0.259125	0.262133	0.348333	0.0938	-0.0309744	0.420916	0.422984	0.250879	0.229427	0.288549	0.17562	0.23579	0.152055	0.178304	0.133837	0.273835	-0.0147989	-0.0709641	-0.170137
hsa-miR-335	-0.113409	0.0265284	0.0295993	-0.591664	-0.479064	-0.283239	-0.0323647	-0.528331	0.0510339	-0.335153	-0.107016	-0.316712	-0.00559593	-0.436259	0.349375	0.278095	0.251226	0.17796	-0.532254	-0.00585598	-0.404016	-1.59758	-0.615376	-0.0795359	-0.0777633	0.0909971	-0.716421	-0.771393	-0.336608	-0.204024	-0.388993	-0.45837	0.210639	0.0729941	-0.264467	0.0127378	0.000908564	-0.598287	0.0445315	0.0188477	-0.285453	0.0379319	-0.241896	-1.05237	-0.774544	-0.796839	-0.722589	0.0116095	-0.971647
hsa-miR-337	0.00E+00	0.00E+00	0.00E+00	0.00E+00	0.00E+00	0.00E+00	0.00E+00	0.00E+00	0.00E+00	0.00E+00	0.412011	0.00E+00	-0.654102	0.00E+00	0.00E+00	0.00E+00	0.00E+00	0.00E+00	0.0447253	0.00E+00	0.00E+00	0.00E+00	0.00E+00	0.00E+00	0.00E+00	0.00E+00	0.00E+00	0.00E+00	0.200188	-0.206417	0.219458	0.434356	0.548136	0.00E+00	0.292973	0.00E+00	0.403676	0.00E+00	0.00E+00	0.115954	0.00E+00	0.00E+00	0.00E+00	0.101807	0.143018	0.00E+00	0.141292	0.00E+00	0.322757
hsa-miR-338	0.515115	0.961719	1.55883	0.00234933	0.439757	0.372973	0.948553	0.457559	1.02286	0.629314	0.432548	0.943009	0.980772	1.3689	1.96129	0.404628	0.670836	1.07246	0.938211	0.996004	0.598684	0.263238	0.697087	0.788607	1.23657	0.596691	0.073821	0.247503	0.12601	0.00E+00	-0.0379266	0.359619	0.796925	0.84214	0.353707	1.57193	1.16435	0.188815	0.780904	1.28302	0.588321	0.975327	-0.239767	0.701826	0.306764	-0.4337	0.862988	0.804614	0.581057
hsa-miR-339	-0.309731	-0.0874156	0.210921	0.178786	0.0356665	-0.0988764	0.596149	-0.203115	-0.237278	-0.396794	0.306815	-0.0900926	-0.250868	0.492855	-0.24071	0.00826589	0.0173173	0.193002	0.152632	0.532311	-0.0221319	-0.420792	-0.237348	-0.188625	0.284707	0.0811084	-0.43572	0.244583	-0.220265	-0.280006	-0.0383751	-0.217267	0.0140114	-0.0167073	-0.403317	-0.103835	0.321996	-0.585826	-0.696756	-0.275481	-0.461342	-0.511914	-0.336901	-0.0435037	-0.167556	-0.342349	0.191732	-0.082952	-0.220541
hsa-miR-33b	0.00E+00	0.00E+00	0.0297364	0.0625378	0.00E+00	0.00E+00	0.00E+00	0.00E+00	0.0617458	0.339321	-0.304345	0.00E+00	0.00E+00	0.00E+00	0.0437979	0.00E+00	0.00E+00	0.00E+00	0.00E+00	-0.425573	0.00E+00	0.00E+00	0.00E+00	0.00E+00	-0.470432	0.00E+00	0.00E+00	0.00E+00	0.00E+00	0.00E+00	-0.859973	-0.669697	0.358221	0.00E+00	-0.724302	0.00E+00	0.00E+00	0.00E+00	0.00E+00	-0.0344521	0.0593822	0.00E+00	0.00E+00	-0.140566	0.0499283	-0.279141	0.00E+00	0.221666	-0.102046
hsa-miR-340	0.17063	0.295074	0.357589	0.194328	0.162613	0.509049	-0.285465	0.0958094	0.496952	0.0538037	-0.308111	-0.573078	0.478088	0.274593	0.190015	0.328335	0.367076	0.471251	0.479448	0.4404	0.00E+00	0.0888569	0.180407	0.320045	-0.0905399	0.274907	0.247591	0.00E+00	-0.0440071	0.291469	0.72275	0.0384391	-0.24751	0.315917	0.225958	0.564761	0.663847	0.00E+00	0.615536	0.580347	0.534854	0.403334	0.504487	-0.0502647	0.156839	-0.251921	0.442713	-0.372409	0.083506
hsa-miR-342	1.16396	1.1678	0.907882	0.834383	0.691788	1.13149	1.25254	0.850489	0.476636	0.589743	0.413158	0.723532	1.48479	1.34634	0.522343	0.904821	0.903024	0.744591	0.4541	0.84332	1.05239	1.0222	0.841474	1.06195	0.650893	1.2513	0.900006	1.03242	1.16621	0.939322	0.549381	0.639134	0.758919	1.31881	0.688666	0.870212	0.712107	1.01734	0.789006	1.2722	1.31104	0.91624	0.604909	0.620936	0.718311	0.607752	0.972788	0.532012	0.62827
hsa-miR-345	0.210692	-0.0374568	0.105953	0.213889	-0.0535958	0.246907	-0.125927	-0.0130029	-0.0369395	-0.148332	-0.0166211	-0.220969	0.600374	0.474757	0.195655	0.282377	0.355026	0.113123	0.022721	0.626786	-0.0817001	-0.0618823	0.325355	0.187032	0.405076	0.167079	-0.0810672	-0.0703476	-0.110867	0.555698	0.167702	0.204318	-0.00502652	0.316805	0.0509259	0.361283	0.0909862	0.0848441	0.154044	0.337891	0.180408	0.291509	-0.0158025	-0.0616068	-0.149492	-0.220016	0.0995542	0.0773961	-0.0511224
hsa-miR-346	0.00E+00	-0.23889	-0.0954559	0.338762	-0.753125	0.413883	0.00E+00	0.0312292	0.374095	0.0875297	0.251949	0.0576087	-0.209611	0.00E+00	0.0713423	0.174807	0.00E+00	0.274773	0.0056012	0.00E+00	0.00E+00	-0.0878784	0.0580635	0.00E+00	0.00E+00	0.00E+00	0.364906	0.00E+00	-0.0988444	0.00E+00	0.177069	-0.165788	0.103631	0.00E+00	0.18966	0.0653105	-0.0178523	0.174585	-0.159932	-0.10741	0.00E+00	-0.0812385	0.220542	0.314916	0.296875	0.471508	0.282036	-0.205146	0.0470332
hsa-miR-34a	0.00688427	-0.0570621	-0.00972731	-0.281167	-0.181224	0.102006	0.0241703	-0.0749136	0.174106	-0.0668198	0.216823	-0.261423	0.0402464	0.178482	0.348746	-0.12641	-0.16479	0.0793431	-0.0136978	0.105222	0.164074	0.0249667	-0.207107	-0.208522	0.388198	0.290779	-0.121836	-0.435338	-0.0651236	-0.144968	-0.301948	-0.153622	0.311392	0.254976	-0.195032	-0.0138828	-0.0288591	-0.192353	0.00955874	0.0388898	-0.153676	0.0282674	-0.209173	-0.0380455	-0.19503	-0.383599	-0.456963	0.0844943	-0.0811428
hsa-miR-34b	0.00E+00	0.0702529	0.332475	-0.544663	0.126656	0.562538	0.00E+00	0.0862199	0.529244	-0.115555	0.30991	-0.128394	0.117101	0.301368	0.386493	0.00E+00	0.00E+00	0.614564	0.112416	0.430978	-0.436231	0.111147	-0.481652	0.00E+00	0.577037	0.306591	0.14446	0.206342	0.104477	0.00E+00	-0.313036	-0.183245	0.481595	0.221418	-0.159565	-0.0245125	0.123626	-0.480848	0.287405	0.0429042	0.358086	0.365733	-0.329612	0.0548483	-0.0719454	-0.493712	-0.0777107	0.23879	-0.0434632
hsa-miR-34c	-0.0755873	0.241145	-0.0924344	-0.187236	-0.0956948	0.0927194	0.155693	0.155213	0.0577812	-0.0698522	0.169238	-0.166427	0.211485	-0.270632	0.176934	-0.00545519	0.0175856	0.0684806	0.198271	0.338036	0.450273	-0.173206	0.00E+00	0.204511	0.00E+00	0.102378	-0.137045	0.00E+00	-0.0149048	0.0520085	-0.255169	-0.269755	0.291463	-0.181301	-0.151256	0.429811	0.122404	-0.353523	0.0370433	0.381315	0.529443	-0.279733	0.00E+00	-0.544605	-0.420027	-0.382542	0.291093	-0.106415	-0.474471
hsa-miR-361	-0.281881	0.133597	-0.0721731	0.0486657	-0.0919722	0.165394	0.247573	-0.0472975	0.122453	-0.0157829	0.059574	-0.267116	0.239348	0.249931	0.264018	0.171605	0.200635	0.124292	-0.244438	0.104013	-0.129762	-0.239303	-0.0814836	0.143345	0.126906	0.0854796	-0.128343	-0.0689485	-0.00797748	-0.141487	0.0917457	0.043938	0.133578	-0.0302887	-0.0366165	0.0913955	0.141763	-0.0809781	0.00646254	0.128136	-0.0982269	0.158508	-0.093838	-0.235658	-0.163668	-0.382678	0.0771417	-0.18554	-0.249974
hsa-miR-362	0.0138752	0.139374	0.0823226	0.055011	-0.0208313	-0.127942	0.649158	-0.173335	-0.0405181	-0.183446	0.510315	-0.0474602	-0.133242	0.281792	0.432696	0.0592517	0.663679	0.348682	0.110378	0.399011	0.0108604	0.337722	0.0286661	0.345073	0.661185	-0.0164066	0.139194	-0.256664	0.291018	-0.088608	0.158756	0.524406	0.083957	0.624272	0.404472	0.0223693	0.342857	0.0981452	-0.227309	0.132735	0.236359	0.0395106	-0.0612342	-0.143165	-0.431065	-0.615898	-0.43535	-0.237018	-0.0429571
hsa-miR-363*	0.0615861	-0.0595318	-0.0283319	-0.050276	-0.037082	-0.0380003	-0.069285	0.073222	-0.196506	-0.253338	-0.0871115	-0.371439	-0.155445	-0.165323	-0.102456	-0.134615	-0.33187	-0.00794381	0.103907	-0.400153	-0.153278	0.125929	0.0784361	-0.299639	-0.0844539	-0.0820441	-0.0244658	0.103617	0.00732355	0.268455	-0.04163	-0.135397	-0.0451672	-0.148137	-0.171533	-0.780266	-0.106772	-0.025075	-0.134071	-0.156384	-0.13824	-0.157796	0.28677	-0.0871161	0.0943768	0.187419	-0.293945	0.0889935	0.182847
hsa-miR-365	-0.18258	0.320515	0.192578	0.433987	0.0879833	0.477928	-0.00932859	0.0637604	0.262474	-0.191013	0.119288	-0.28609	0.26325	0.469141	0.192902	0.349733	0.540738	0.078992	0.0510817	0.329025	-0.0262117	0.189947	-0.0279941	0.331569	0.0909525	0.247349	0.136019	0.397513	0.168737	0.483847	0.75959	0.058437	0.213984	-0.203476	-0.179532	0.335315	0.403198	0.348818	0.597883	0.32358	0.5509	0.34105	0.00760374	-0.393569	0.0327843	-0.0444538	-0.411764	-0.119826	-0.636096
hsa-miR-367	0.00E+00	0.00E+00	0.00E+00	0.00E+00	0.00E+00	0.00E+00	0.00E+00	0.00E+00	0.00E+00	0.00E+00	0.00E+00	0.00E+00	-0.467182	-0.548504	0.00E+00	-0.0383868	0.517666	0.00E+00	0.00E+00	-0.194898	0.00E+00	0.00E+00	0.00E+00	0.00E+00	0.108238	-0.139478	0.00E+00	0.083039	0.00E+00	0.00E+00	0.00E+00	0.00E+00	0.00E+00	-0.240024	0.00E+00	0.00E+00	0.00E+00	0.00E+00	0.00E+00	0.00E+00	0.00E+00	0.00E+00	0.00E+00	0.0594511	0.00E+00	0.00E+00	0.00E+00	0.00E+00	0.090385
hsa-miR-368	0.498377	0.988412	1.03729	0.00E+00	1.54894	1.05443	0.59088	0.471083	1.3189	0.560676	1.24523	0.481659	0.178568	0.980705	0.588282	0.817571	1.2523	1.0313	0.469414	0.728272	0.611601	-0.156719	0.721176	1.02807	0.360915	0.935609	0.691778	0.00E+00	0.206342	0.00E+00	0.14471	0.62825	1.45434	0.55664	1.09252	1.10665	0.694296	0.669049	1.5661	0.972882	1.15537	1.25121	0.340396	0.542579	0.704981	0.037482	1.71539	0.348826	0.421374
hsa-miR-369-5p	0.0796968	0.427756	0.228947	0.00E+00	0.906583	0.482154	0.00E+00	0.00E+00	0.468687	0.0829958	7.57E-05	0.00E+00	0.291796	0.417296	0.196896	0.0475616	0.00E+00	0.00E+00	0.202785	0.406231	0.00E+00	0.00E+00	0.00E+00	0.331673	0.152589	0.396282	0.00E+00	0.371362	0.00E+00	0.0250675	0.00E+00	0.243343	0.535079	0.00E+00	0.398181	0.407515	0.164231	0.158671	0.786135	0.12653	0.6504	0.629463	0.00E+00	0.209697	0.216982	0.216044	0.615273	0.00E+00	0.132225
hsa-miR-370	0.428678	0.150651	-0.0531636	-0.0370554	0.0106204	-0.0635032	-0.030704	-0.0417223	-0.13063	0.617373	0.00212636	0.157241	0.320501	0.50555	-0.0810908	-0.0572501	-0.0422098	0.0720793	-0.175809	0.173321	0.136659	0.0339246	0.245064	-0.0370878	0.401318	0.472672	0.0910936	-0.0510232	0.0985011	0.32747	0.0380513	-0.0527921	-0.0309104	0.268996	-0.0184737	-0.185584	-0.0538689	0.068705	0.00164784	0.0124552	0.43437	-0.110364	0.119564	0.571462	0.129782	0.18926	0.0875055	-0.0218601	0.283534
hsa-miR-371	0.00E+00	0.00E+00	0.00E+00	1.64008	0.00E+00	0.00E+00	0.00E+00	-0.366779	0.00E+00	-0.387429	0.00E+00	0.00E+00	-0.106799	0.0621631	0.00E+00	0.00E+00	0.805212	0.00E+00	0.00E+00	0.00E+00	0.00E+00	0.00E+00	0.00E+00	0.00E+00	0.00E+00	-0.0891886	0.00E+00	0.00E+00	0.00E+00	0.00E+00	0.591103	-0.255437	0.00E+00	0.00E+00	0.00E+00	0.00E+00	0.00E+00	0.00E+00	0.00E+00	0.00E+00	0.00E+00	0.00E+00	0.00E+00	0.00E+00	0.0401323	0.198675	0.00E+00	0.00E+00	-0.174917
hsa-miR-372	0.0851608	0.00E+00	0.00E+00	2.72381	0.502498	0.00E+00	0.00E+00	-0.321448	0.00E+00	-0.207624	0.243585	0.030352	0.00E+00	0.00E+00	0.00E+00	0.00E+00	2.26815	-0.026656	0.511561	0.201442	0.119839	0.00E+00	-0.0271154	0.00E+00	-0.396404	0.00E+00	0.0116588	0.00E+00	0.00E+00	0.00E+00	2.40186	-0.356713	0.0272929	0.00E+00	0.471143	0.00E+00	0.00E+00	0.00E+00	0.00E+00	-0.160464	0.00E+00	0.00E+00	-0.277596	0.362225	0.0587858	1.0672	0.318262	-0.0577021	0.258072
hsa-miR-373*	0.224296	0.0795042	0.108918	0.510202	0.0756617	0.281653	-0.0312573	-0.0466484	0.0379219	0.00E+00	-0.126202	0.0866268	0.125949	-0.227955	0.115568	-0.109489	0.298375	-0.113357	0.0838816	0.180421	0.121146	-0.120373	0.00E+00	0.302898	-0.0307883	0.00E+00	0.0106603	0.102551	-0.195083	0.00E+00	0.168135	0.0636624	-0.16982	0.236949	0.121526	0.126192	-0.0899251	-0.012749	-0.0436664	0.100843	0.00E+00	0.079999	0.00E+00	0.356931	0.334857	0.135902	-0.0651501	-0.195627	0.557952
hsa-miR-374	0.00E+00	0.372157	0.646503	0.548184	0.0809282	1.02451	0.00E+00	0.0575746	1.25045	0.00E+00	0.445643	0.0941621	0.273704	0.0441488	0.419384	0.00E+00	0.991533	1.27773	0.739483	0.356092	0.202931	0.347196	0.186426	0.50674	0.269163	0.00E+00	0.0353547	0.214122	0.00E+00	0.00E+00	0.543861	0.302921	0.719715	0.00E+00	0.382856	0.845286	1.01837	0.122515	0.980045	0.550863	0.00E+00	1.0075	-0.358354	-1.12612	0.0739202	-0.132037	0.771778	0.403396	-1.01174
hsa-miR-375	-0.0894931	0.610084	0.287269	-0.541489	0.330192	-0.747235	0.682167	0.477536	0.0821301	0.430336	0.984774	0.261899	-0.141181	-0.604341	1.29272	0.111676	0.177443	0.298598	0.205588	0.682381	-0.0614863	-0.0826656	0.0935461	0.106661	0.0867557	-0.493388	0.495075	0.0517237	0.79523	0.361051	-0.121849	0.6599	0.657262	0.265228	0.106895	0.378442	0.360074	-0.331119	-0.859832	0.607761	-0.370702	0.135853	0.16276	1.02308	0.376938	0.497572	1.52364	0.674161	0.434762
hsa-miR-376a	-0.393569	0.42922	0.994105	0.00E+00	1.44964	0.801073	0.20104	0.339676	0.9229	0.00E+00	0.916547	0.160605	0.374052	0.681554	0.443128	0.795555	0.844275	0.997476	0.426549	0.443434	0.226729	-0.0149012	0.496043	0.420254	0.161463	0.459612	0.536671	0.00E+00	0.00E+00	0.00E+00	0.339251	0.634214	1.42571	0.41797	0.766419	0.900431	0.0742747	0.00E+00	1.29749	0.702	0.844067	0.835684	0.551809	0.26887	0.241683	-0.200547	1.54452	0.354994	0.148239
hsa-miR-376a*	0.00E+00	0.00E+00	0.160306	0.00E+00	0.00E+00	0.00E+00	-0.374808	0.00E+00	0.0404796	0.00E+00	0.0180864	0.00E+00	0.00E+00	0.00E+00	0.00E+00	0.00E+00	0.00E+00	0.00E+00	0.0974609	0.00E+00	-0.166102	0.752232	0.00E+00	0.273859	-0.171062	0.00E+00	0.30875	0.00E+00	0.00E+00	0.00E+00	0.00E+00	0.2164	0.530021	0.00E+00	0.216523	0.00E+00	0.189649	0.00E+00	0.00E+00	0.00E+00	0.00E+00	0.00E+00	0.00E+00	-0.274871	0.159487	-0.121425	0.333322	0.00E+00	0.216368
hsa-miR-376b	0.273953	0.00E+00	0.481995	0.00E+00	0.751319	0.00334027	0.00E+00	0.00E+00	0.703388	-0.581052	1.27115	0.447137	0.340369	0.332864	-0.416037	0.291449	0.207974	0.206359	0.099018	0.149261	0.00E+00	0.00E+00	0.298308	0.334648	0.347586	0.0697624	0.451766	0.00E+00	0.352058	0.00E+00	-0.261426	0.00E+00	1.15473	0.00E+00	0.839753	0.535073	0.252606	0.00E+00	0.866036	0.00E+00	0.332795	0.423593	0.0811875	0.20544	0.287086	0.00E+00	1.41038	0.981905	0.329392
hsa-miR-377	-0.0116814	0.742363	0.855085	0.00E+00	0.641873	0.721835	0.317538	0.380472	0.776326	0.446171	0.823347	-0.120063	0.494769	0.691513	0.3195	0.601253	0.902583	0.662729	0.416532	0.623652	0.0618509	0.00E+00	0.561175	0.292587	0.217977	0.48214	0.486716	-0.293265	-0.20241	-0.255247	0.407513	0.538896	1.10594	0.562287	0.726533	0.981823	0.599522	0.00E+00	1.16434	0.751512	0.615393	0.903724	0.00E+00	-0.00896498	0.187966	0.0755943	1.20925	0.0775716	0.204161
hsa-miR-378	-0.688907	0.350349	0.336564	0.00E+00	0.234999	0.255995	-0.427824	-0.00114124	0.203607	0.547636	-0.258759	-0.206228	0.473146	0.151916	0.523923	-0.0721857	0.126816	0.00E+00	-0.0011465	0.33211	0.386417	-0.039029	-0.316832	0.299686	0.413691	0.207642	0.313881	0.0777624	0.0419652	0.21229	0.146704	0.163955	0.0401352	0.397327	0.355404	0.471406	0.042477	0.083966	0.208507	0.252467	0.00E+00	-0.372343	0.312969	0.486298	-0.357192	-0.181863	-0.327945	0.283192	0.0591836
hsa-miR-379	0.24494	0.216417	0.5236	0.130786	0.718954	0.719433	0.366616	0.314709	0.679723	0.218399	0.568436	0.00E+00	0.3179	0.509426	0.274041	0.21538	0.09644	0.041752	0.00E+00	0.38268	0.00E+00	0.00E+00	0.247841	0.00E+00	0.192754	0.175441	0.00E+00	0.00E+00	0.0510117	0.00E+00	0.0618438	0.542862	0.97656	0.00E+00	0.476702	0.576593	0.461119	0.00E+00	0.879576	0.158586	0.641916	0.644314	0.00E+00	0.358838	0.64419	0.541174	0.926315	0.446563	0.00782226
hsa-miR-380-5p	0.00E+00	0.00E+00	0.17894	0.0825637	0.00E+00	-0.118815	-0.17902	-0.241211	-0.233635	0.00E+00	0.00474124	0.00E+00	0.00E+00	0.00E+00	0.0042561	0.00E+00	0.00E+00	0.00E+00	0.132671	0.00E+00	0.00E+00	0.00E+00	0.161115	0.00E+00	0.121945	0.00E+00	-0.121527	0.00E+00	-0.401419	0.00E+00	0.21981	0.101356	0.0493656	0.00E+00	0.156776	0.207614	-0.178578	0.00E+00	0.222311	-0.226017	0.00E+00	0.00E+00	0.00E+00	0.317647	-0.251088	-0.431581	-0.128945	-0.0901232	0.145463
hsa-miR-381	0.247255	-0.0715442	-0.0305202	-0.382699	0.831186	0.0567297	0.210379	-0.112547	0.126518	0.362156	0.0291783	0.0348805	0.0180406	0.573856	0.0272176	0.60367	0.297325	0.174469	0.337158	0.52004	0.386747	-0.252869	0.381979	0.0656742	-0.280459	0.344339	-0.196296	-0.159737	-0.308924	0.00E+00	-0.191233	-0.097607	0.00124478	0.252495	-0.16318	0.119618	0.280335	0.278561	0.236195	0.0267787	0.665078	0.361679	0.122515	0.0679493	-0.119193	-0.375597	0.7584	-0.330638	-0.00710366
hsa-miR-382	-0.568098	-0.199731	-0.133705	0.0427839	0.0033296	-0.145779	-0.381301	-0.0456812	-0.107156	0.277251	-0.174919	-0.485579	-0.123743	-0.053856	-0.159232	-0.210272	-0.0741703	-0.299308	0.00936383	0.232359	-0.253115	-0.0150263	-0.277159	-0.225387	-0.228579	0.34178	-0.277724	0.140873	-0.0978968	0.208831	-0.155498	-0.108964	-0.017833	-0.167268	-0.241714	-0.13145	-0.178378	-0.0384656	-0.0230914	-0.143073	0.375733	-0.16843	-0.481611	-0.62976	-0.375955	-0.162887	-0.00569401	-0.0754562	-0.472461
hsa-miR-383	-0.498329	-0.140721	-0.135914	0.0267522	-0.0904284	-0.256065	-0.462738	0.0024814	-0.162621	-0.38248	-0.188461	-0.414062	-0.251431	-0.531893	-0.14604	-0.281402	-0.0900988	-0.241734	-0.0100153	-0.219249	-0.491329	-0.040725	-0.293682	-0.243646	-0.205097	-0.228872	-0.221951	0.0439268	-0.187516	0.216171	-0.137297	-0.166527	-0.0333567	-0.276967	-0.179726	-0.135664	-0.104806	-0.0410695	-0.0538962	-0.180299	0.428445	-0.239606	-0.0217566	-0.434699	-0.317348	0.0456071	-0.137337	-0.10356	-0.419789
hsa-miR-384	0.00E+00	0.00E+00	0.00E+00	0.00E+00	0.00E+00	0.00E+00	0.00E+00	0.0441559	0.00E+00	0.00E+00	0.0332516	0.00E+00	0.00E+00	0.00E+00	0.00E+00	0.00E+00	0.00E+00	0.00E+00	0.00E+00	0.00E+00	0.00E+00	0.00E+00	-0.246072	0.00E+00	0.00E+00	0.00E+00	0.00E+00	0.331908	0.00E+00	0.00E+00	0.00E+00	0.285108	-0.268957	-0.225641	0.343286	0.00E+00	0.00E+00	0.00E+00	0.00E+00	0.00E+00	0.00E+00	0.00E+00	0.00E+00	0.00E+00	0.00E+00	0.00E+00	0.0246841	0.00E+00	0.0850874
hsa-miR-409-5p	0.00E+00	0.451171	0.207698	0.00E+00	0.759521	0.443408	0.188628	0.0643484	0.469038	0.0062178	0.377373	0.00E+00	0.249563	0.406074	0.307887	0.67693	0.00E+00	0.236742	0.0611085	0.313834	0.00E+00	0.00E+00	0.354924	0.107892	0.0935769	0.274752	-0.155631	0.00E+00	0.146992	0.00E+00	-0.127586	0.120931	0.0726979	0.00E+00	0.467278	0.366409	0.254897	-0.0877123	0.730573	0.337736	0.653363	0.35914	-0.167379	0.187028	0.313849	0.276232	0.34247	0.00E+00	0.206861
hsa-miR-410	0.00E+00	0.324674	0.239542	0.00E+00	0.992793	0.176736	0.00E+00	0.00E+00	0.33595	0.0392339	0.451125	0.00E+00	0.00E+00	0.241382	0.0345534	0.295256	0.3041	0.33102	0.00E+00	0.228647	0.00E+00	0.00E+00	0.00E+00	0.00E+00	0.00E+00	0.00E+00	0.00E+00	0.338785	0.00E+00	0.00E+00	0.00E+00	0.174751	-0.154637	0.0490987	0.398826	0.225267	0.186073	-0.101535	0.785257	0.00E+00	0.57669	0.00E+00	0.272807	0.199814	0.120992	-0.0113467	0.791246	0.00E+00	0.0885785
hsa-miR-411	0.00E+00	0.00E+00	0.307608	0.00E+00	0.743023	0.451393	-0.126588	0.0191161	0.499648	-0.128668	0.00E+00	0.00E+00	0.446703	0.396575	0.00E+00	0.00E+00	0.534043	0.00E+00	0.0335396	0.442086	0.00E+00	-0.0382325	0.318273	0.00E+00	0.106256	0.286616	0.00E+00	0.00E+00	0.00E+00	0.00E+00	0.00E+00	0.362011	0.888172	0.00E+00	0.336788	0.404214	0.381753	0.454426	0.877495	0.271957	0.722551	0.62761	0.00E+00	0.00E+00	0.326497	0.00E+00	0.771377	0.00E+00	-0.6436
hsa-miR-412	0.00E+00	0.00E+00	0.00E+00	0.00E+00	0.00E+00	0.00E+00	0.00E+00	0.00E+00	0.00E+00	0.00E+00	0.00E+00	0.00E+00	0.00E+00	0.00E+00	0.00E+00	0.00E+00	0.00E+00	0.00E+00	-0.0746435	0.00E+00	0.00E+00	0.00E+00	0.00E+00	0.00E+00	-0.146282	0.00E+00	0.00E+00	0.00E+00	0.00E+00	0.109384	0.00E+00	-0.422157	0.00E+00	0.00E+00	0.0918861	0.00E+00	0.124011	0.00E+00	0.00E+00	-0.0490715	0.241003	0.00E+00	0.00E+00	0.128287	0.0406309	0.00E+00	0.0909212	0.00E+00	0.294865
hsa-miR-421	0.00E+00	0.465915	-0.0178796	0.0597671	-0.0534272	0.268098	0.00E+00	0.170015	0.0421179	-0.222672	0.0880515	-0.146501	0.319318	0.344222	0.157046	0.823766	0.473057	0.296393	-0.328723	0.190928	0.00E+00	-0.0644478	0.00E+00	0.38282	0.41911	0.00E+00	-0.0745996	0.099068	-0.0140647	0.00E+00	0.352894	-0.272506	0.0176552	0.00E+00	-0.244807	0.611841	0.281203	-0.432986	0.132306	0.154657	0.746227	0.23059	0.00E+00	-0.313887	-0.211129	-0.316252	0.195539	-0.0739736	0.097683
hsa-miR-422a	0.0160904	0.181318	0.0205761	0.047687	0.112381	-0.258973	0.157946	0.102836	0.140653	-0.209485	0.00282714	-0.00190267	0.0576308	-0.055097	0.434973	-0.146605	-0.0171535	-0.157267	0.0281011	-0.029789	-0.0256818	0.0388044	-0.102354	0.177576	0.321705	-0.0771368	0.164376	0.302927	0.144004	0.170209	0.00840541	0.225816	0.140596	0.344146	0.229268	0.226171	-0.0579432	0.21287	0.035998	0.21359	-0.127446	0.0653014	-0.397688	0.545052	0.0752177	0.0885076	-0.282371	0.335894	0.363722
hsa-miR-423	-0.244063	0.0713888	-0.231186	-0.128138	-0.0500153	-0.028781	-0.118575	0.0821925	0.000328751	-0.442536	0.064138	-0.309084	-0.150822	-0.147631	0.144169	0.0963112	-0.0299625	-0.0508679	-0.134679	-0.168157	-0.134955	-0.108449	-0.0844918	-0.13948	0.0568065	0.0745486	-0.124606	0.0498447	-0.119278	0.025184	0.101704	-0.105599	0.0511027	-0.241058	-0.240364	0.223126	0.100688	-0.0439983	-0.000523518	-0.0162276	-0.106914	0.0105585	0.0541849	-0.241432	-0.212915	-0.25332	-0.204177	-0.194092	-0.229232
hsa-miR-424	1.07164	0.790364	0.96457	0.17689	0.215096	0.71404	0.96749	0.428635	0.854746	1.00738	0.912606	0.566684	0.910581	1.34766	0.701789	0.497602	1.00244	0.822297	0.600234	0.87787	0.492881	0.213713	0.670016	0.765725	0.935939	1.19008	0.492078	0.116672	0.205297	-0.139934	0.672573	0.25286	1.00614	1.26227	0.67354	0.903458	0.692641	0.512187	1.05518	0.722814	0.983935	0.899813	0.238683	0.235345	0.662678	0.00297499	0.66484	0.517716	0.283759
hsa-miR-425-5p	-0.128397	0.125288	0.198478	0.00343307	-0.0353725	0.0333325	-0.00395808	-0.315291	0.176737	-0.389827	0.28836	-0.0100234	0.136427	0.126912	0.2423	0.464187	0.0892874	0.0781232	0.12783	-0.127859	-0.139064	-0.0481211	0.0387289	0.0518822	0.116908	-0.0307667	-0.0859542	0.238093	0.012997	0.273763	0.165804	0.087669	0.250264	-0.150307	0.1115	0.391482	0.135903	-0.0413255	0.0902061	0.155477	0.224119	0.124415	0.238499	-0.206129	-0.214839	0.0107461	0.15149	0.0960294	-0.265682
hsa-miR-429	0.38396	0.517647	0.542812	-1.13924	-0.164279	0.040844	0.807005	0.116619	0.934072	0.303884	0.712764	0.51669	0.5877	0.170967	0.973874	0.878374	0.80065	0.854322	0.351662	0.657644	0.109594	-0.0191593	-0.0124779	0.497261	0.536332	-0.068523	-0.0753987	-0.0546227	-0.0108527	0.479892	-0.0895945	0.0667434	0.409775	0.736386	0.40418	0.852078	0.357055	-0.255691	-1.73272	0.721642	0.788145	1.06974	0.261744	-0.0433157	0.202886	0.0622566	-0.282215	0.924432	-0.00394444
hsa-miR-431	-0.216707	0.00E+00	0.434703	-0.279969	0.599893	0.325302	0.00E+00	0.353553	0.540527	0.00E+00	0.194901	0.00E+00	-0.0134179	0.203746	0.256154	0.718102	0.00E+00	0.00E+00	0.292117	0.177621	-0.28837	0.293598	0.00E+00	-0.168994	0.00E+00	0.00E+00	0.297733	0.00E+00	0.00E+00	0.00E+00	0.080128	0.00E+00	0.00E+00	0.267594	0.00E+00	0.203307	-0.11744	0.00E+00	0.414972	0.138477	0.502349	0.258169	0.00E+00	0.189046	0.118892	0.334294	0.45501	0.00E+00	-0.081734
hsa-miR-432	0.000471392	-0.148554	-0.152767	0.0119698	-0.00441653	-0.177662	-0.472104	-0.100012	-0.116804	-0.153863	-0.256731	-0.507161	-0.193587	-0.158889	-0.151226	-0.252218	-0.0987214	-0.288892	0.00146532	0.400722	-0.294137	0.00819626	-0.363807	-0.176877	-0.258374	-0.21803	-0.233416	0.0945476	-0.248286	0.23025	-0.160215	-0.182083	-0.00743189	-0.154241	-0.409797	-0.117506	-0.220627	-0.0509588	-0.0570807	-0.163511	0.262018	-0.162896	0.00E+00	-0.673215	-0.369812	-0.0878688	-0.093213	-0.0208048	-0.641294
hsa-miR-433	0.303546	-0.0164026	-0.236249	-0.0239022	-0.0285076	0.251853	0.00E+00	-0.0146644	-0.205594	0.00E+00	-0.166052	-0.376415	0.143993	0.00E+00	0.0567564	-0.194398	-0.148529	-0.139069	0.0184119	0.0595779	0.00E+00	-0.0492966	0.00E+00	-0.186018	0.00E+00	0.00E+00	-0.547638	-0.321853	0.0751976	0.235602	-0.170737	-0.0123275	-0.0455224	0.088728	-0.333701	0.017513	-0.120139	-0.0847543	-0.145817	-0.245495	0.00E+00	-0.381908	0.00E+00	-0.419954	-0.00490954	0.432622	0.0212245	0.187789	-0.142376
hsa-miR-448	0.00E+00	0.0562396	0.00E+00	0.238598	0.00E+00	0.00E+00	0.00E+00	0.00E+00	0.0557889	0.00E+00	-0.07094	0.00E+00	0.00E+00	0.00E+00	-0.268517	0.00E+00	0.00E+00	-0.139843	0.00E+00	0.00E+00	0.00E+00	0.00E+00	0.00E+00	0.00E+00	0.00E+00	0.00E+00	-0.494528	0.00E+00	0.00E+00	0.00E+00	-0.13839	-0.251715	0.232278	0.00E+00	-0.397484	0.00E+00	-0.247327	0.00E+00	0.00E+00	0.00E+00	0.00E+00	0.00E+00	0.00E+00	-0.553221	-0.170605	0.11775	0.113536	0.00E+00	0.320179
hsa-miR-449	-0.674605	-0.186679	-0.164306	0.0730851	-0.036055	-0.154614	0.255525	-0.0520617	-0.121348	-0.466349	-0.251884	-0.527237	0.180014	-0.506824	-0.136051	-0.24494	-0.086558	-0.24114	-0.0278201	0.0471007	0.0925815	-0.0360306	-0.136916	-0.175672	0.402081	0.274476	-0.266904	-0.0157408	-0.240954	-0.220578	-0.138661	-0.16631	-0.0104704	-0.315151	-0.193311	-0.18455	-0.176266	-0.0401275	-0.0764318	-0.137742	-0.0976811	-0.170779	0.00E+00	-0.608148	-0.355729	-0.177946	-0.180743	-0.0464082	-0.441006
hsa-miR-449b	0.00E+00	-0.145247	-0.139218	-0.00215088	-0.0955329	-0.0696534	0.231052	-0.0992973	-0.152528	0.134467	-0.20112	-0.0991815	-0.43684	0.00E+00	-0.0748766	-0.170481	-0.117288	-0.21973	0.0652193	0.00E+00	0.00E+00	0.337904	-0.149641	-0.300315	0.246364	0.261555	-0.252957	-0.0770361	-0.472755	0.00E+00	-0.16958	-0.221863	0.0572908	0.00E+00	-0.256194	-0.0274085	-0.142072	-0.143637	-0.195297	-0.419537	0.324458	-0.256503	0.213783	-0.574977	-0.345006	-0.141756	-0.21564	0.0417542	-0.18301
hsa-miR-450	0.00E+00	0.255991	0.055495	-0.0692586	0.081627	0.00E+00	0.00E+00	0.116872	-0.0942161	0.00E+00	0.41647	0.0503523	-0.264223	0.00E+00	-0.0507336	-0.254832	0.522706	0.0138792	0.565281	0.0824424	0.00E+00	0.205429	0.00E+00	0.00E+00	0.00E+00	0.00E+00	-0.0954478	0.00E+00	0.00E+00	0.00E+00	0.407467	-0.17717	0.433528	0.00E+00	0.171304	0.291419	-0.00998503	0.00E+00	0.336422	0.289226	-0.222962	0.497202	0.00E+00	-0.571681	-0.149367	-0.331247	0.626379	-0.574289	-0.422847
hsa-miR-451	0.62486	0.947663	1.01149	1.00227	1.18047	1.44948	1.26323	0.141685	1.25071	1.60777	0.276237	0.837606	1.1917	1.18397	0.440135	0.287501	1.12249	0.603859	1.07977	0.0912747	0.632205	0.204055	2.08397	0.414292	1.42212	1.10869	-0.0219638	0.454212	0.141614	0.357399	0.366053	1.15336	0.691408	0.743577	-0.245938	0.420419	0.676203	-0.0830896	0.813195	0.864069	0.548899	0.463932	0.393268	0.430969	0.444236	1.11373	1.12107	-0.110669	-0.102647
hsa-miR-452	0.412571	0.729232	0.106453	0.478572	0.257749	-0.0189993	0.497923	-0.0151999	0.00356854	0.384288	-0.000758373	0.696856	0.712863	0.601781	0.0536695	0.541846	0.395901	-0.0386393	0.469548	0.602511	0.476025	0.0836175	0.430511	0.743816	-0.045061	0.598099	0.130476	0.254245	-0.155144	0.00E+00	0.387859	-0.0280814	0.0806915	0.065408	0.0999491	0.257157	0.126638	0.363369	0.366028	0.354999	1.11689	0.29351	0.00E+00	0.407546	0.0289699	0.0729606	0.197715	-0.0321607	0.288311
hsa-miR-453	-0.736587	-0.12281	-0.132437	0.0158431	-0.0756583	-0.210367	-0.468043	-0.0676038	-0.146167	-0.52819	-0.0824318	-0.455752	-0.230973	-0.547991	-0.157877	-0.241676	-0.0485894	-0.257528	0.0351049	-0.12542	-0.522021	-0.0690686	-0.331576	-0.158727	-0.30648	-0.157413	-0.24588	0.0166548	-0.144693	0.10437	-0.187954	-0.119405	0.00071568	-0.258999	-0.142484	-0.183356	-0.191325	0.0190382	-0.0622551	-0.165619	-0.0490685	-0.163961	-0.0328607	-0.59756	-0.432969	-0.191947	-0.229718	0.0944217	-0.543464
hsa-miR-454-5p	-0.479157	0.00E+00	0.00E+00	0.00E+00	0.00E+00	0.00E+00	0.00E+00	0.00E+00	0.330404	0.00E+00	0.254369	0.00E+00	0.0530328	0.0392227	0.00E+00	0.00E+00	0.00E+00	-0.224157	0.00E+00	0.00E+00	0.00E+00	0.00E+00	0.00E+00	0.00E+00	0.00E+00	0.00E+00	0.00E+00	0.00E+00	0.00E+00	0.00E+00	0.00E+00	0.0498415	0.00E+00	0.00E+00	-0.184757	0.0825889	0.00E+00	-0.0186563	0.00E+00	0.00E+00	0.178159	0.00E+00	-0.0843552	-0.188323	0.00E+00	0.00E+00	0.00E+00	0.00E+00	0.268407
hsa-miR-455	-0.360157	-0.151155	-0.101496	-1.44505	-0.687408	-0.306449	0.0228774	-0.839968	-0.107164	-0.449597	-0.152915	-0.473798	-0.324767	-0.315175	-0.311432	-0.505339	0.0678447	0.0660554	-0.436534	-0.302911	-0.401901	-0.813473	-0.44989	-1.24235	-0.0613373	-0.259903	-0.876499	-0.833494	-0.819008	-1.24766	-0.676803	-0.561387	-0.151124	-0.243703	-0.653143	-0.31496	-0.400485	-0.978415	0.0392907	-0.425579	-0.413828	-0.478277	-0.924346	-0.790957	-0.827372	-1.13704	-1.10444	-0.302565	-0.781946
hsa-miR-483	0.00E+00	0.0449406	0.14977	0.0822739	-0.0128576	-0.023625	0.0056363	0.105626	0.0999122	0.0927135	-0.0386373	0.0672027	0.149239	0.352455	-0.0274094	0.95336	-0.0558139	0.0331376	-0.0184523	-0.116747	0.366923	0.229468	-0.393941	-0.151622	0.211291	0.0221946	0.148954	-0.000196578	-0.0107402	0.0315709	0.586502	0.0796917	0.124357	-0.47456	0.163312	0.0632658	-0.0471232	-0.121796	0.0505959	-0.0891057	0.00204824	-0.10639	0.354263	0.0538134	0.267267	0.0279072	-0.0624715	-0.0194295	0.149222
hsa-miR-484	-0.118124	0.364882	0.410702	0.222478	0.252826	0.209321	0.099531	0.432582	0.124644	0.0129561	0.183318	0.0946103	0.271651	0.286588	0.0974929	0.269585	0.341046	0.523438	0.15629	0.356531	0.110305	0.289093	0.622239	0.352466	0.298548	0.321466	-0.0993199	0.280604	0.181672	0.210019	0.298707	0.182041	0.378648	0.291513	0.178735	0.348799	0.293277	0.205627	0.262003	0.361243	0.192807	0.276053	0.343453	-0.00744416	0.0195386	0.014888	0.136118	0.260524	-0.0604961
hsa-miR-485-5p	0.773707	0.503179	0.0799887	0.128491	0.202424	0.324307	0.785859	0.0925489	0.169939	0.3493	0.302302	0.481029	0.510975	0.792474	0.247968	-0.0582956	-0.00973945	0.0845193	0.103807	0.508735	0.72183	0.0857469	0.534692	0.221265	0.280015	0.222085	0.293982	0.138151	0.403356	0.420599	0.148635	0.349113	0.151169	0.0641016	0.490683	-0.0318934	0.309599	0.134125	0.211221	0.209054	0.631805	0.178761	-0.388833	0.961797	0.644765	0.390815	0.748275	0.141233	0.600096
hsa-miR-486	0.190755	0.46405	0.100356	1.04826	1.06645	0.880567	0.676615	0.211388	0.532155	1.17259	0.151307	0.485719	0.731707	1.07942	0.331683	0.295408	0.662164	0.271304	0.508454	-0.0325674	0.172492	0.322532	2.27144	0.290768	1.33421	1.16871	0.373386	0.407076	0.132033	0.571548	0.261603	0.795072	0.295452	0.415283	0.344228	0.259945	0.235579	0.294185	0.104766	0.471569	0.836252	0.138927	0.381261	0.328013	0.00303023	0.902115	0.185395	-0.0177026	-0.0887415
hsa-miR-487a	0.215791	0.226722	-0.272527	-0.131893	0.52178	-0.145645	0.00E+00	-0.109715	-0.307414	0.00E+00	0.20314	-0.124678	-0.0194167	0.151039	0.364481	0.396473	0.0114746	-0.395618	-0.107536	0.00E+00	0.00E+00	-0.153221	0.00E+00	-0.0229314	0.00E+00	0.196202	-0.126727	0.00E+00	-0.134908	0.00E+00	-0.158081	-0.37952	0.0374445	-0.582131	-0.222894	0.0252415	-0.0136331	-0.13844	0.233342	0.159589	0.602632	0.226897	0.00E+00	-0.0189934	0.434005	0.225939	0.208387	-0.366021	-0.386623
hsa-miR-487b	0.146105	0.13607	-0.0930185	-0.341066	-0.0980351	-0.0489881	-0.252134	-0.238209	-0.276457	-0.249867	-0.197728	-0.388172	0.344541	0.50725	-0.174058	0.0232947	-0.00675741	0.0775695	-0.393332	0.569625	0.00E+00	-0.404225	-0.0727087	-0.177776	-0.0864152	0.195814	-0.504425	-0.323256	-0.0657833	-0.198792	-0.4916	-0.508382	-0.179184	0.02543	-0.553313	0.207635	-0.0813229	-0.508756	0.109642	0.0603853	0.65509	0.0586979	0.00E+00	-0.318349	-0.876135	-0.601807	-0.287771	-0.815052	-0.267543
hsa-miR-488	-0.30755	0.00E+00	0.076522	0.00E+00	0.00E+00	0.0360521	-0.0195857	0.0966237	0.178771	0.00E+00	0.183414	0.0626658	-0.281721	0.00E+00	0.00E+00	0.00E+00	0.00E+00	-0.212996	0.00E+00	0.0286217	0.00E+00	-0.141458	0.00E+00	0.00E+00	0.00E+00	-0.26207	0.353468	-0.0751889	0.294182	-0.35534	-0.191429	-0.00984605	0.10036	0.00E+00	-0.216046	0.00E+00	0.179421	0.00E+00	0.18527	0.00E+00	0.00E+00	0.00E+00	0.00E+00	0.471296	0.176121	0.491243	-0.152889	-0.0598749	0.394314
hsa-miR-489	0.00E+00	0.00E+00	0.354181	-0.0996649	0.284276	0.308503	0.00E+00	0.491145	0.375374	0.00E+00	0.089676	0.00E+00	-0.055655	0.0987122	-0.536708	0.00E+00	0.00E+00	-0.0545539	0.248836	0.422903	0.00E+00	0.00E+00	0.00E+00	0.236102	0.126917	0.456516	0.223185	0.132648	0.442136	0.00E+00	0.0206347	0.206636	-0.0831796	0.00E+00	0.05455	0.26827	0.0340836	0.00E+00	0.16011	-0.195298	0.00E+00	-0.0645269	0.00E+00	0.249067	-0.0226775	0.40565	0.951626	0.00E+00	0.261699
hsa-miR-490	-0.223103	0.00E+00	-0.084513	0.00E+00	0.0398718	0.141692	0.320449	0.021124	0.160835	0.0684513	0.512123	0.421935	0.282692	0.113829	0.245057	-0.231036	0.305598	0.00E+00	0.00E+00	0.0290474	0.0291452	-0.076208	0.00E+00	0.285577	0.170285	0.00E+00	0.0570885	0.00E+00	-0.0322746	0.00E+00	-0.181068	0.114768	0.26201	0.0273573	0.796912	0.00E+00	0.428228	0.00E+00	0.254274	0.00E+00	-0.155684	-0.324684	-0.407797	0.649593	0.388671	0.499216	0.456184	-0.191186	0.49067
hsa-miR-491	0.26573	0.0184748	0.225493	0.291642	0.0618694	0.242513	0.166429	0.0342465	0.117978	0.453719	0.176551	0.452619	0.557013	0.366859	0.198542	0.177242	0.0524425	0.237654	-0.0319335	-0.0704852	-0.101438	-0.0104296	-0.153158	0.121152	-0.0323161	-0.123838	0.102628	0.0072141	0.559291	-0.034577	0.216907	0.0942572	-0.0313248	0.000709196	0.16504	0.306563	0.0590697	0.145747	0.22324	0.149965	0.284217	0.168514	0.171655	0.539746	0.183936	0.119127	0.101366	0.103525	0.619795
hsa-miR-492	0.557001	0.0715101	0.0498053	0.297015	0.326985	0.157728	-0.472342	0.318974	0.207519	0.658452	-0.074796	0.451729	-0.109211	0.438427	0.146285	0.291483	0.0391652	0.188677	-0.122668	0.102827	0.365586	0.294965	0.453749	0.523609	0.205713	0.38743	-0.036232	0.245034	0.207147	0.00E+00	0.155828	0.120927	-0.0601065	0.00E+00	0.0255035	0.278717	0.247731	0.309937	0.0722829	0.36314	0.540108	0.140412	0.181208	0.736644	0.386707	0.576435	-0.286328	0.337013	0.244794
hsa-miR-493-5p	-0.239353	0.173332	-0.110261	0.00145488	0.404867	0.0474294	-0.359454	0.136767	-0.0992538	0.0705117	-0.0373379	-0.476168	0.375006	0.259469	0.535258	0.412896	-0.017025	-0.19555	0.016258	0.295986	-0.490051	0.167791	0.36378	0.399851	0.187278	0.529502	-0.0521166	0.255204	0.00E+00	0.00E+00	-0.0941099	-0.0945475	0.0167982	0.00E+00	-0.149006	0.49016	-0.00412513	0.373674	0.201715	0.0647137	0.303826	0.124711	-0.117302	-0.510485	-0.475624	-0.252169	-0.533251	-0.242016	-0.407614
hsa-miR-494	-0.0589166	-0.118593	-0.0581047	-0.0535086	0.0143393	-0.0898035	-0.201517	-0.0696783	-0.123115	-0.108803	-0.0843488	-0.0118554	-0.303394	-0.220723	-0.107434	-0.181529	-0.230902	-0.0565017	-0.104499	-0.407936	-0.491026	-0.131341	-0.167275	-0.284909	-0.26944	-0.227465	-0.086965	-0.0484942	-0.0286479	-0.0920658	-0.0336233	-0.129126	-0.059558	-0.264161	-0.104395	-0.306122	-0.168399	-0.123533	-0.0840308	-0.186281	-0.160584	-0.275677	1.11916	0.0658516	0.0428687	0.0627859	-0.0529659	-0.139953	0.342232
hsa-miR-495	0.410898	0.86724	0.792218	0.00E+00	1.02972	0.812468	0.0336477	0.400045	0.947784	0.367747	0.299411	0.298195	0.375642	0.705923	0.0157466	0.855601	0.962982	0.568427	0.400023	0.59288	0.244925	0.112802	0.479451	0.60115	0.341181	0.811127	0.430132	0.470187	0.329488	0.0616615	0.211367	0.420844	0.718925	0.31569	0.489482	0.84818	0.544895	0.402855	1.22362	0.870848	0.90098	0.671427	-0.084178	0.392872	0.553971	0.454808	1.13144	0.232471	0.132798
hsa-miR-496	0.409303	-0.227538	0.00E+00	0.00E+00	0.00E+00	0.00E+00	0.00E+00	0.00E+00	0.00E+00	0.00E+00	-0.00402923	-0.218466	0.00E+00	0.00E+00	0.00E+00	0.00E+00	0.00E+00	0.00E+00	0.00E+00	0.00E+00	0.00E+00	0.00E+00	0.00E+00	0.00E+00	0.00E+00	0.00E+00	0.305663	0.00E+00	0.00E+00	-0.357155	0.275659	0.184151	0.53746	0.00E+00	0.502744	0.00E+00	0.00E+00	0.00E+00	0.0314137	0.00E+00	0.00E+00	0.00E+00	0.00E+00	0.259448	0.216745	0.125691	0.212343	0.00E+00	0.218019
hsa-miR-497	0.457494	0.9966	0.836171	-0.263357	0.372458	0.1969	0.934877	0.365066	0.476746	0.753844	0.316945	0.587656	0.995132	1.17651	0.503752	0.651901	0.906228	1.11295	0.613205	0.858272	0.905683	0.48533	0.854468	0.781601	0.764504	1.23925	0.512952	0.49854	0.472104	-0.0234359	0.231744	0.521341	0.489709	0.799156	0.592052	0.710613	0.830233	0.477467	0.436028	0.968872	0.525935	0.817146	0.187905	0.754571	0.568996	-0.222434	-0.0362232	0.684327	0.7857
hsa-miR-498	0.167782	0.14891	0.0833446	0.488709	0.43617	0.058302	0.00E+00	-0.038173	0.00226211	-0.261994	-0.0654673	0.370194	-0.10947	0.33153	0.283257	-0.0727861	-0.0834808	0.0537506	0.211066	0.00854439	0.0778412	-0.22643	-0.241714	-0.177484	0.00E+00	0.221185	-0.0350601	-0.465917	-0.415154	0.00E+00	-0.0691288	0.0919916	-0.0374378	0.00E+00	0.0219698	0.042071	0.292709	-0.196092	0.206793	-0.0577051	0.00E+00	-0.0978656	0.00E+00	0.297747	0.219223	0.556363	0.453573	-0.113185	0.321104
hsa-miR-499	-0.333275	0.00E+00	-0.20421	-0.40312	0.00E+00	0.00E+00	0.00E+00	0.00109634	0.764474	-0.209227	-0.272156	-0.301428	0.422556	0.00E+00	0.216284	0.00E+00	0.367101	-0.243333	0.00E+00	0.148479	0.00E+00	0.00E+00	0.00E+00	0.00E+00	0.00E+00	0.192292	0.00E+00	0.271612	-0.313	0.00E+00	0.014429	-0.00937836	0.0438179	-0.219367	-0.0793381	0.00E+00	0.00E+00	-0.0598166	0.00E+00	0.00E+00	-0.593038	1.10807	-0.264068	0.280223	-0.504938	-0.22586	0.327755	0.00E+00	-0.30414
hsa-miR-500	-0.141565	0.106629	0.0104319	-0.0376139	-0.107652	-0.0666202	-0.0538341	0.201754	0.0659495	-0.0931604	0.116943	0.103309	0.213503	0.692136	0.182008	0.102128	0.351933	0.386055	-0.0231494	0.478488	0.635211	0.260555	0.112498	0.203424	0.699879	0.0726999	0.0568618	0.0301931	0.0791379	0.687492	0.0257622	0.064366	-0.0652053	0.477514	0.0914665	0.0330558	0.197594	0.041058	-0.0641438	0.0146885	0.386466	0.168325	0.557501	0.10441	-0.0971071	-0.0863955	-0.12457	-0.0116739	-0.0130851
hsa-miR-501	-0.14482	0.00E+00	0.00E+00	0.256618	0.00E+00	0.00E+00	-0.621926	-0.296556	-0.262442	0.00E+00	-0.046766	0.098752	0.294469	0.00E+00	0.00E+00	0.00E+00	0.421316	0.00E+00	0.0997214	0.00E+00	0.266551	0.176632	0.00E+00	0.00E+00	0.0965685	0.00E+00	-0.181206	0.140959	0.00E+00	0.00E+00	0.161589	0.0539952	0.040371	0.00E+00	0.155485	0.00E+00	0.202293	0.105995	0.00E+00	0.00E+00	0.00E+00	0.00E+00	0.00E+00	-0.0580758	0.286782	0.412955	0.276642	0.00E+00	0.0770236
hsa-miR-502	0.0477683	0.131184	0.0443463	0.00E+00	0.290545	0.0606847	0.00E+00	0.138979	0.408161	0.00E+00	0.252848	0.267669	0.282836	0.31086	0.38105	0.00E+00	0.316667	-0.171632	-0.0339349	0.235388	0.00E+00	-0.0790067	0.00E+00	0.227369	0.313731	0.00E+00	0.00E+00	-0.039331	-0.341601	0.00E+00	0.1195	0.147257	0.0870262	0.200797	0.430099	-0.064168	0.30796	0.20819	0.223862	-0.151828	0.399567	-0.0664054	-0.128646	-0.154899	0.338982	-0.191703	-0.2205	-0.0771003	0.134794
hsa-miR-503	0.419885	0.657861	0.365205	0.39682	0.00E+00	0.625953	0.277706	0.133727	0.345021	0.369429	0.461552	0.460463	0.712324	0.55585	0.369567	0.925029	0.726834	0.64124	0.4569	0.602478	0.452926	0.271886	0.758621	0.642483	0.490384	0.852111	0.424888	0.112288	0.0678876	0.114299	0.51148	0.105968	0.446171	0.513762	0.369986	0.764852	0.818071	0.802878	0.600408	0.745493	0.757216	1.02884	0.0360655	0.67786	0.440964	-0.0289765	0.561064	0.169353	0.593169
hsa-miR-504	-0.184755	-0.157225	-0.368835	0.00E+00	0.00E+00	0.0742578	0.00E+00	0.312365	0.246358	0.00E+00	0.00E+00	0.00E+00	-0.214237	-0.16446	0.107528	0.342659	0.00E+00	0.00E+00	0.00E+00	0.00E+00	0.00E+00	0.00E+00	0.00E+00	0.158385	0.00E+00	0.00E+00	0.0934975	0.00E+00	-0.0674005	0.00E+00	0.00E+00	-0.150105	0.00E+00	0.00E+00	0.251094	-0.418342	0.00E+00	-0.223597	0.125276	-0.0159514	0.00E+00	0.190215	0.00E+00	0.0511298	0.00E+00	0.149091	-0.133701	0.00E+00	0.151124
hsa-miR-505	-0.0771762	0.0465968	0.591244	-0.347357	-0.110759	-0.0894031	0.466932	-0.412617	0.0788689	-0.510631	0.521064	-0.129513	0.430363	0.585125	0.418549	0.200247	0.10943	0.0900938	-0.170666	-0.0856648	-0.115089	0.304127	0.0997674	0.169972	0.37275	0.0644754	0.321875	-0.51286	-0.15493	-0.0623929	0.475254	-0.0733316	-0.111082	-0.0219219	0.233383	0.122807	0.105845	0.187866	0.0939424	0.13931	0.44996	-0.0513686	-0.261008	-0.174039	-0.261767	-0.564364	-0.117475	0.0360663	0.0314676
hsa-miR-506	-0.0344727	-0.293046	0.260934	0.00E+00	-0.494997	0.241879	0.00E+00	0.0563623	0.42761	0.00E+00	0.301513	0.0811864	0.00E+00	0.00E+00	0.43125	0.00E+00	0.293214	0.15785	0.346811	0.0320031	0.00E+00	0.00E+00	-0.399775	-0.133922	0.00E+00	-0.00391123	0.130261	0.182066	-0.143173	0.00E+00	-0.0735454	0.374038	-0.00312776	0.00E+00	0.427853	0.372709	0.268261	-0.0832471	0.125809	0.15568	0.00E+00	0.00E+00	0.00E+00	0.5987	0.904288	0.446519	0.447715	0.234335	0.634645
hsa-miR-507	0.120821	0.00E+00	0.00E+00	0.00E+00	0.00E+00	0.00E+00	0.00E+00	0.00E+00	0.00E+00	-0.240497	0.0724584	0.00E+00	0.00E+00	0.00E+00	0.00E+00	0.00E+00	0.00E+00	0.00E+00	-0.0859684	0.00E+00	-0.171682	0.00E+00	0.00E+00	0.00E+00	-0.0805408	0.00E+00	0.00E+00	0.00E+00	0.00E+00	-0.315512	0.044945	0.00E+00	-0.0708913	0.00E+00	0.00E+00	0.00E+00	0.00E+00	0.00E+00	0.00E+00	0.00E+00	0.116909	0.00E+00	-0.0869453	0.0405437	-0.0771894	0.00E+00	0.00E+00	0.00E+00	0.341692
hsa-miR-508	0.139511	0.00E+00	0.00E+00	0.0816088	0.00E+00	0.00E+00	0.00E+00	0.00E+00	-0.180333	0.00E+00	-0.185608	0.00E+00	0.00E+00	0.00E+00	0.00E+00	0.00E+00	0.00E+00	-0.318262	0.00166955	0.00E+00	0.00E+00	0.00E+00	0.00E+00	0.00E+00	-0.327987	0.00E+00	-0.321057	0.00E+00	0.00E+00	0.00E+00	-0.0977124	-0.140987	-0.14543	0.00E+00	-0.326803	0.00E+00	-0.0653006	0.00E+00	0.00E+00	0.00E+00	0.00E+00	0.00E+00	0.204748	-1.07247	-0.630597	0.179379	0.235891	0.377725	-0.275994
hsa-miR-509	0.00E+00	-0.198015	-0.146879	-0.0159513	-0.0585986	-0.215418	0.00E+00	-0.115263	-0.179216	-0.520588	-0.350433	-0.632405	0.214421	0.0415233	-0.169591	-0.386788	-0.0629208	-0.201862	-0.0374627	0.00E+00	0.00E+00	-0.0606187	0.00E+00	-0.361337	0.00E+00	0.00E+00	-0.27926	0.00E+00	-0.601464	-0.241159	-0.0607787	-0.155144	-0.0100257	-0.553629	-0.270805	-0.137242	-0.1104	-0.18503	-0.0817238	-0.226148	-0.182745	-0.256	0.00E+00	-0.890177	-0.494247	-0.25737	-0.196396	-0.0975152	-0.532704
hsa-miR-510	0.0710116	-0.18464	0.161303	-0.139722	0.195858	0.151637	0.0306425	0.297349	0.40529	0.00E+00	-0.0421872	0.127439	0.160933	0.00E+00	0.390472	-0.171105	-0.0571395	-0.099473	0.00E+00	0.00E+00	0.00E+00	0.00E+00	0.00E+00	0.00E+00	0.00E+00	0.00E+00	-0.163831	0.00E+00	-0.11652	0.00E+00	0.108777	0.141941	-0.105467	0.00E+00	0.41442	0.00E+00	0.213438	0.00E+00	0.20342	0.0960989	0.00E+00	0.00E+00	0.00E+00	0.378511	0.331706	0.256977	0.28031	-0.14072	0.338174
hsa-miR-511	-0.18985	0.00E+00	-0.273324	-0.188168	-0.43711	0.276367	0.00E+00	0.0549653	0.366298	0.00E+00	0.30196	0.00E+00	0.00E+00	0.0062006	0.296984	0.0123838	-0.0122267	-0.352036	-0.0315044	0.00E+00	0.00E+00	0.00E+00	0.00E+00	0.00E+00	0.00E+00	0.157479	0.133531	0.00E+00	0.0258828	0.00E+00	0.205063	-0.468033	0.00E+00	0.161721	0.00E+00	0.074586	-0.100801	0.00E+00	0.188501	0.117998	0.00E+00	0.00E+00	0.00E+00	0.160178	0.00E+00	0.129137	0.177537	0.00E+00	0.354894
hsa-miR-512-5p	0.00E+00	0.00E+00	0.00E+00	0.410895	-0.17143	0.00E+00	0.00E+00	0.00E+00	0.011697	0.00E+00	0.00E+00	0.00E+00	0.00E+00	0.0385327	0.00E+00	0.00E+00	0.00E+00	0.00E+00	0.00E+00	0.0533889	0.00E+00	0.00E+00	0.00E+00	0.00E+00	0.00E+00	0.21431	0.00E+00	0.00E+00	0.00E+00	0.00E+00	0.00E+00	0.00E+00	-0.167902	0.00E+00	0.00E+00	-0.110831	0.00E+00	0.00E+00	0.00E+00	0.00E+00	-0.0184106	0.00E+00	0.00E+00	0.0359081	0.00E+00	0.00E+00	0.00E+00	0.00E+00	0.101716
hsa-miR-513	0.465291	-0.0985392	-0.071629	-0.0614805	0.0639259	-0.118131	0.279367	-0.0200536	-0.121194	0.0617697	-0.0430121	0.0975729	-0.44146	0.226795	-0.031132	-0.222899	-0.205783	-0.166568	-0.0607714	0.0278744	-0.464347	-0.119401	0.268622	-0.24904	-0.28572	-0.207909	-0.16271	-0.100452	0.0556771	0.164301	-0.0816337	-0.139726	-0.072834	0.125906	-0.129238	-0.239169	-0.147536	-0.028223	-0.0752677	-0.144842	-0.136716	-0.164727	-0.288084	0.28101	0.23906	0.300398	-0.0116338	-0.184155	0.277035
hsa-miR-514	0.00E+00	0.00E+00	0.00E+00	0.00E+00	-0.246403	0.00E+00	0.00E+00	0.00E+00	0.00E+00	0.00E+00	-0.536583	0.00E+00	-0.0431619	0.00E+00	0.00E+00	0.00E+00	-0.313702	0.173728	0.00E+00	0.107986	0.00E+00	-0.134366	0.00E+00	0.00E+00	0.00E+00	0.00E+00	-0.180658	0.00E+00	0.00E+00	0.00E+00	0.0147389	-0.166549	-0.18701	0.00E+00	-0.31969	0.00E+00	0.00E+00	0.00E+00	0.00E+00	0.00E+00	-0.204057	0.00E+00	0.00E+00	0.00E+00	-0.388878	-0.594793	0.159455	0.00E+00	-0.15983
hsa-miR-515-5p	0.32632	0.00E+00	0.00E+00	0.928984	0.00E+00	0.00E+00	-0.831464	0.00E+00	0.00E+00	-0.214719	0.00E+00	0.00E+00	0.00E+00	0.00E+00	0.00E+00	0.00E+00	0.00E+00	0.00E+00	0.00E+00	0.00E+00	0.00E+00	0.00E+00	0.375157	0.00E+00	0.00E+00	0.00E+00	0.00E+00	0.00E+00	0.00E+00	0.00E+00	0.946947	0.00E+00	0.00E+00	0.00E+00	0.00E+00	0.00E+00	0.00E+00	0.00E+00	0.00E+00	0.00E+00	0.0441827	0.00E+00	-0.0420649	0.00E+00	0.1154	0.00E+00	0.00E+00	0.00E+00	0.00E+00
hsa-miR-516-3p	0.169498	-0.291117	-0.267251	0.0192109	0.211565	0.339866	-0.735668	0.280771	-0.0668807	0.246353	-0.121961	0.158295	0.00E+00	-0.0288424	-0.0213862	-0.217194	-0.410822	-0.500466	0.18701	0.00E+00	0.00E+00	0.22902	0.00E+00	0.039521	0.00E+00	0.198431	-0.34805	0.00E+00	0.34321	0.00E+00	0.0542455	-0.134402	-0.0343881	-0.103138	-0.232361	-0.18943	0.00E+00	0.217937	0.084036	-0.0329919	-0.301993	-0.253012	-0.00262162	0.311479	-0.458288	-0.371799	0.0924308	0.160195	0.184129
hsa-miR-516-5p	0.00E+00	-0.215491	0.308105	1.29853	0.144915	0.448179	-0.252622	0.289287	0.446904	0.108958	0.24881	0.391172	0.00E+00	-0.333335	0.208978	0.00E+00	0.00E+00	-0.00779	0.00E+00	-0.0775005	-0.284696	0.00E+00	0.00E+00	0.00E+00	0.00E+00	0.00E+00	0.100302	0.00E+00	-0.420762	-0.449531	0.571867	0.153452	-0.931364	0.00E+00	0.183704	0.0760862	0.408258	0.00E+00	0.122988	0.182183	0.00E+00	0.00E+00	0.00E+00	-0.226075	0.236691	0.201912	0.369382	-0.0826753	0.589602
hsa-miR-517*	0.238404	-0.329019	-0.0399648	0.0907167	0.163764	-0.276078	0.00E+00	-0.00391679	-0.41005	0.0311488	0.0655087	0.318078	0.00E+00	-0.79348	0.445189	0.101338	0.157014	-0.0219152	-0.0441219	0.119139	0.00E+00	0.00E+00	0.00E+00	-0.204139	0.00E+00	0.122572	-0.0513549	-0.0725795	-0.0541475	0.00E+00	0.0792377	-0.00758972	0.100114	0.00E+00	0.0945242	-0.306929	0.00E+00	-0.29686	-0.369956	-0.218752	0.00E+00	-0.195667	-0.76842	0.325444	-0.0848443	-0.104469	-0.106863	0.0729176	-0.016748
hsa-miR-518b	0.00E+00	0.315866	0.0478821	0.926303	0.0394862	0.24421	0.00E+00	0.127333	-0.18236	0.00E+00	-0.117034	0.487958	-0.212821	0.00E+00	0.0102059	-0.0798216	0.123997	0.00E+00	0.0309466	0.00E+00	-0.0566004	0.00E+00	0.00E+00	0.281386	0.039485	0.00E+00	0.420448	0.00E+00	0.00E+00	-0.10372	0.460764	0.694698	-0.302331	0.150407	0.722067	-0.0809962	0.00E+00	0.137652	0.173723	-0.0339782	0.00E+00	0.00E+00	0.00E+00	0.474714	0.473555	0.335518	0.212033	0.234569	0.0606406
hsa-miR-518c*	0.590455	0.267998	0.0573925	1.44268	0.095651	-0.0674637	0.37646	0.217049	0.535003	0.570488	0.309448	0.359712	0.367733	0.405277	0.189293	-0.127689	-0.0312942	0.114849	0.0634039	-0.119249	0.268184	-0.019718	0.259368	-0.0693887	0.669093	-0.521036	0.244166	-0.262563	-0.0222085	-0.111872	0.903051	0.242316	0.137625	0.342054	0.54384	0.285896	0.0613194	-0.125557	0.500492	-0.0425335	0.0510514	0.0524422	0.00E+00	0.556193	0.755505	0.36568	0.641493	0.306589	0.437864
hsa-miR-518f*	-0.00408909	0.00E+00	-0.170807	1.94631	-0.17483	-0.225035	-0.387302	-0.0988018	-0.30567	-0.0884479	-0.0182746	0.655287	-0.542244	0.00E+00	-0.0382206	-0.364077	0.728143	-0.0846346	0.00E+00	0.00E+00	0.0507071	-0.137821	0.0859928	-0.269658	0.0156797	0.00E+00	-0.22746	0.00E+00	-0.0880348	-0.300675	1.18215	-0.0698804	0.0966949	0.00E+00	0.146458	-0.461352	0.353744	0.100267	-0.390859	-0.536119	0.0134667	0.00349453	0.00E+00	0.587913	0.268292	0.0858405	-0.349725	-0.227312	0.264458
hsa-miR-519a	-0.204267	-0.00647535	0.00E+00	2.29269	0.570906	0.00E+00	0.00E+00	0.00E+00	0.000695901	-0.490222	-0.0985671	0.00E+00	-0.0466221	0.00E+00	0.00E+00	0.00E+00	2.09066	0.00E+00	0.00E+00	0.00E+00	0.00E+00	0.00E+00	0.00E+00	0.00E+00	-0.603021	0.00E+00	0.0497372	0.00E+00	0.00E+00	-0.150225	2.59321	-0.582771	-0.382614	0.00E+00	-0.330807	0.0334623	0.00E+00	0.00E+00	0.439553	0.00E+00	-0.206284	0.00E+00	0.00E+00	0.112098	0.184543	-0.0527359	0.152931	-0.115701	0.12443
hsa-miR-519d	0.00E+00	0.450834	-0.351505	1.1092	0.325046	0.214404	-0.366798	0.145503	0.371908	0.00E+00	0.0870291	-0.181615	0.00E+00	0.139518	0.0530388	0.125008	-0.0173035	0.431447	0.00563996	0.00E+00	0.0474121	-0.0450577	0.00E+00	0.00E+00	0.00E+00	0.0641981	-0.158746	-0.392687	0.0938217	-0.417854	0.897164	-0.087521	-0.0829943	0.00E+00	-0.0479872	0.551113	0.0388192	0.00E+00	-0.179656	0.105387	0.00E+00	0.00E+00	0.00E+00	0.215626	0.380583	0.21999	0.270078	0.00E+00	0.301044
hsa-miR-519e*	0.00E+00	-0.00940601	0.395039	0.548207	0.00E+00	0.0652797	0.00E+00	0.0819934	0.269322	0.00E+00	0.297447	0.00E+00	0.00E+00	0.0632229	0.190083	0.00E+00	0.00E+00	0.0278261	0.00E+00	0.00E+00	0.00E+00	0.00E+00	0.00E+00	0.163877	0.00E+00	0.00E+00	-0.290419	0.00E+00	-0.112963	0.00E+00	0.685347	0.0514536	-0.0242861	0.00E+00	0.0752571	0.205944	0.00E+00	-0.164735	-0.265955	-0.0521381	0.00E+00	-0.262915	0.00E+00	0.385674	0.186484	0.158724	0.201129	0.00E+00	0.277272
hsa-miR-520a*	0.00E+00	0.00E+00	-0.254445	0.93187	0.0296697	-0.374187	0.00E+00	0.00E+00	-0.128311	0.00E+00	0.365453	0.0537699	-0.357974	0.202303	0.199782	0.00E+00	0.00E+00	0.00E+00	0.00E+00	0.00E+00	-0.252834	0.00E+00	-0.186642	0.145024	0.00E+00	0.00E+00	0.00E+00	0.00E+00	0.00E+00	0.00E+00	0.829544	-0.0425749	0.469352	0.00E+00	0.328423	-0.224213	0.00E+00	0.00E+00	0.110128	0.00E+00	-0.195544	0.00E+00	0.00E+00	0.322181	0.290743	0.332836	0.254045	0.00E+00	0.230455
hsa-miR-520b	0.00E+00	0.00E+00	0.00E+00	0.038118	-0.391276	0.00E+00	0.00E+00	0.00979456	0.00E+00	0.00E+00	-0.199154	0.00E+00	0.00E+00	0.00E+00	0.00E+00	0.00E+00	0.00E+00	0.00E+00	0.00E+00	-0.115885	0.00E+00	0.00E+00	0.00E+00	-0.0372223	-0.0847526	0.00E+00	0.0564535	0.00E+00	0.00E+00	0.00E+00	1.08997	-0.381272	0.00E+00	0.00E+00	0.0156791	0.00E+00	0.00E+00	0.00E+00	0.00E+00	0.00E+00	0.00E+00	0.00E+00	0.171785	0.132483	0.171374	0.00E+00	-0.100685	0.00E+00	0.200121
hsa-miR-520d*	0.231364	0.00E+00	0.323676	1.18841	0.400396	0.182598	0.00E+00	0.408865	0.578442	-0.232627	0.472654	0.478029	0.00E+00	0.164567	0.247857	-0.0686246	0.520832	-0.0749784	-0.134761	0.00E+00	0.00E+00	0.21553	-0.384524	0.00E+00	-0.0889241	0.00E+00	0.272563	0.0515406	-0.251151	0.00E+00	1.05555	0.0592727	0.278006	0.00E+00	0.321053	0.34452	0.218325	0.042045	0.296457	-0.213816	-0.38326	0.164741	-0.189495	0.711906	0.156641	0.101663	0.0761987	0.00E+00	0.292836
hsa-miR-520e	0.00E+00	0.00E+00	0.00E+00	0.00E+00	-0.274238	0.00E+00	-0.28709	0.00E+00	0.00E+00	-0.5748	-0.00207474	0.00E+00	0.00E+00	0.00E+00	0.00E+00	0.00E+00	0.00E+00	0.00E+00	0.00E+00	0.00E+00	0.00E+00	0.00E+00	0.00E+00	-0.00215385	0.00E+00	0.00E+00	0.00E+00	0.00E+00	-0.0927056	0.00E+00	0.208353	0.0406755	0.242232	0.00E+00	-0.156169	0.00E+00	0.00E+00	0.00E+00	-0.131208	0.00E+00	0.00E+00	0.00E+00	-0.0971165	0.0805833	-0.170287	0.00E+00	0.0256181	0.00E+00	0.213343
hsa-miR-520f	0.00E+00	0.00E+00	0.00E+00	0.199022	-0.338504	0.00E+00	0.00E+00	0.00E+00	0.00E+00	0.080224	-0.291579	0.00E+00	0.00E+00	0.00E+00	0.00E+00	0.00E+00	0.00E+00	0.00E+00	0.00E+00	0.00E+00	0.00E+00	0.00E+00	0.181862	0.00E+00	0.00E+00	0.00E+00	-0.352858	-0.203373	0.00E+00	0.00E+00	-0.0287919	-0.21171	-0.133554	0.00E+00	-0.355182	0.00E+00	-0.183883	0.00E+00	0.00E+00	0.00E+00	0.00E+00	0.00E+00	0.00E+00	0.186735	0.0976939	0.00E+00	0.00E+00	0.00E+00	-0.496688
hsa-miR-520g	-0.140858	0.00E+00	0.00E+00	1.31818	0.00E+00	0.00E+00	-0.17096	0.00E+00	0.00E+00	0.00E+00	-0.286175	0.00E+00	0.00E+00	0.00E+00	0.00E+00	0.00E+00	0.00E+00	0.00E+00	0.00E+00	0.0189239	0.00E+00	0.00E+00	0.00E+00	0.00E+00	0.00E+00	0.00E+00	0.00E+00	0.00E+00	0.00E+00	0.00E+00	1.56145	-0.280829	0.00E+00	0.00E+00	0.00E+00	0.00E+00	0.00E+00	0.00E+00	0.00E+00	0.00E+00	0.00E+00	0.00E+00	0.00E+00	0.00E+00	0.225009	0.00E+00	0.00E+00	0.00E+00	0.180522
hsa-miR-520h	0.27285	0.00E+00	0.00E+00	1.2279	0.00E+00	0.00E+00	-0.384711	0.00E+00	0.00E+00	-0.108595	0.00E+00	0.00E+00	0.00E+00	0.00E+00	0.15045	0.00E+00	0.00E+00	0.00E+00	0.00E+00	0.00E+00	0.00E+00	0.00E+00	0.00E+00	0.00E+00	0.00E+00	0.00E+00	0.00E+00	-0.160783	0.00E+00	0.00E+00	1.33847	0.232694	-0.0296842	0.00E+00	-0.188388	-0.073397	0.00E+00	0.00E+00	0.00E+00	0.00E+00	0.00E+00	0.00E+00	0.0231002	0.0358353	0.197723	0.00E+00	0.00E+00	0.00E+00	0.120591
hsa-miR-521	0.00E+00	0.00E+00	0.00E+00	1.66256	0.00E+00	0.00E+00	0.00E+00	0.00E+00	0.00E+00	0.00E+00	0.00E+00	0.00E+00	0.00E+00	-0.464064	0.00E+00	0.00E+00	1.18049	0.00E+00	0.00E+00	0.00E+00	0.00E+00	0.00E+00	0.00E+00	0.00E+00	0.00E+00	0.00E+00	0.00E+00	0.00E+00	0.00E+00	-0.220932	2.20528	0.00E+00	0.235972	0.00E+00	0.00E+00	0.00E+00	0.00E+00	0.00E+00	0.00E+00	0.00E+00	-0.966275	0.00E+00	0.00E+00	0.00E+00	0.00E+00	0.00E+00	0.00E+00	0.00E+00	0.00E+00
hsa-miR-524*	0.0242822	0.0925867	0.117154	1.48762	0.173571	0.18774	0.00E+00	-0.722559	0.452911	0.00E+00	0.0485132	0.29665	0.124386	0.00E+00	0.326994	0.00E+00	0.342402	0.00E+00	0.00E+00	0.0412371	0.00E+00	0.00E+00	0.00E+00	-0.0102674	0.093414	0.00E+00	0.0257638	-0.125138	0.393962	0.00E+00	1.75798	0.148991	-0.705064	0.00E+00	0.245145	-0.190613	0.159942	0.00E+00	0.0105515	0.00E+00	0.00E+00	0.00E+00	0.00E+00	0.803135	0.163182	-0.185861	0.489443	0.00406814	-0.0109324
hsa-miR-525	0.00E+00	-0.133562	0.178377	0.857582	0.0258952	-0.343166	0.00E+00	-0.575006	-0.0424383	-0.541953	0.377958	0.0862758	0.00E+00	-0.0598983	0.183502	-0.0879699	0.0292405	-0.228065	0.00E+00	-0.00974095	0.00E+00	0.00E+00	0.00E+00	0.070225	0.00E+00	0.00E+00	-0.288365	-0.33779	-0.516018	0.00E+00	0.0911371	-0.318525	0.136462	0.00E+00	-0.182479	0.290173	0.0575175	-0.14657	0.110308	0.00E+00	0.0895828	-0.202946	0.00E+00	0.295603	-0.567701	0.127441	0.247022	-0.300404	0.24225
hsa-miR-526a	-0.263187	0.00E+00	-0.221107	1.92111	0.262084	-0.649658	-0.112962	0.369787	0.402104	0.00E+00	0.388511	0.494239	0.194961	0.00E+00	0.424997	0.15957	0.48989	0.00E+00	0.00E+00	0.0982809	0.00E+00	-0.0790913	0.295555	-0.338463	0.00E+00	0.00E+00	0.421829	0.00E+00	0.00E+00	0.00E+00	0.960362	-0.0399915	0.136342	0.00E+00	-0.0506276	0.0694347	0.085058	-0.0210862	-0.21627	0.00E+00	0.00E+00	-0.0145477	0.00E+00	0.636378	-0.0303622	0.333087	-0.372689	-0.0919074	0.0945278
hsa-miR-526b	0.00E+00	-0.031685	0.0847987	1.14963	0.146855	0.134008	0.00E+00	0.00E+00	0.329257	0.00E+00	0.399061	0.405375	0.147531	0.0519639	0.286091	0.00E+00	0.00E+00	0.00E+00	-0.0289593	-0.215417	0.00E+00	0.00E+00	-0.232468	0.00E+00	0.240625	0.00E+00	0.112455	0.00E+00	0.00E+00	0.00E+00	1.43792	0.176622	-0.0568096	0.00E+00	0.700006	0.0220555	0.0843598	0.00E+00	0.271791	0.00E+00	0.00E+00	-0.055522	0.00E+00	0.576476	0.469512	-0.213633	0.422124	-0.0626142	0.43216
hsa-miR-526c	0.00E+00	0.00E+00	0.00E+00	1.91293	0.00E+00	0.00E+00	0.00E+00	0.0374967	0.00E+00	-0.286353	0.00E+00	0.00E+00	0.00E+00	0.0992253	0.279629	0.00E+00	0.620709	0.00E+00	0.00E+00	0.00E+00	0.138841	0.00E+00	-0.160628	-0.00115544	0.132003	0.00E+00	0.00E+00	0.00E+00	0.00E+00	0.00E+00	1.60347	0.00E+00	0.00E+00	0.00E+00	0.00E+00	0.00E+00	0.00E+00	0.00E+00	0.00E+00	-0.0802181	0.00E+00	0.00E+00	0.00E+00	0.137908	0.21941	0.00E+00	0.00E+00	0.00E+00	0.09742
hsa-miR-527	0.424327	-0.25726	0.0983204	1.77151	0.29151	0.323282	0.298758	0.142362	0.857669	0.30878	0.159011	0.595783	0.337739	0.0856838	0.116117	0.184903	0.855544	0.0810336	0.169914	0.298134	0.00E+00	-0.0265842	0.24849	0.060391	0.232762	0.229914	0.570428	0.00E+00	0.215363	0.146933	1.27209	0.220398	-0.18116	0.356658	0.605509	0.145057	0.12809	-0.0166722	0.534702	0.168846	-0.0617172	0.356877	0.00E+00	0.863579	0.506393	0.229931	0.246837	-0.0717201	0.736512
hsa-miR-532	-0.294965	0.158988	0.0585895	-0.0617011	0.122748	-0.176414	0.503564	-0.172533	0.0782538	-0.30097	0.481832	0.0157705	0.0376985	0.0469566	0.447953	0.088955	0.625086	0.380009	-0.0966758	0.0988691	0.576565	0.244302	0.0372346	0.284587	0.224911	0.375153	0.122362	-0.282729	-0.104256	0.0177135	0.140406	0.030082	0.141514	0.0686763	0.239633	0.118874	0.151959	0.0714504	-0.19685	0.170401	-0.00296442	0.0253544	0.0397416	0.0216879	-0.348705	-0.565887	-0.380245	-0.0689449	-0.0333645
hsa-miR-539	0.0446806	0.00E+00	0.0783185	0.0428778	0.234152	0.00E+00	0.00E+00	0.00E+00	-0.161426	0.00E+00	-0.204163	-0.294878	-0.228274	0.00E+00	0.0859323	0.00E+00	0.329128	-0.215545	0.0716619	0.185533	0.103813	-0.348268	0.00E+00	-0.312722	0.082512	0.00E+00	-0.235786	0.117889	0.00E+00	0.00E+00	-0.1471	-0.167775	0.00922634	0.00E+00	-0.232298	0.197098	-0.116329	-0.203807	0.030341	0.0911558	0.347872	-0.341066	-0.523584	-0.653021	-0.349428	-0.145107	-0.052932	-0.0288473	-0.314618
hsa-miR-542-5p	0.184376	0.329869	0.135387	0.065486	0.366284	0.306893	0.00E+00	0.604809	-0.0780448	0.233952	0.110246	-0.0397423	0.0739108	0.338138	0.345651	0.311936	0.229125	0.149223	-0.172047	0.334188	0.017373	0.0618114	0.468242	0.317798	0.241098	0.274523	-0.0350462	-0.111691	0.198829	0.00E+00	0.126529	0.124698	0.274424	0.00E+00	-0.074995	0.639157	-0.00734902	-0.194146	0.113163	-0.0735409	0.165696	0.160805	-0.115713	0.211998	0.187588	0.0382158	-0.033174	0.0668144	0.135045
hsa-miR-544	0.00E+00	0.00E+00	0.00E+00	0.00E+00	0.00E+00	0.00E+00	0.00E+00	0.00E+00	0.00E+00	0.00E+00	0.0440317	0.00E+00	0.00E+00	0.00E+00	0.00E+00	0.00E+00	0.00E+00	0.00E+00	0.00E+00	-0.457085	0.00E+00	0.00E+00	0.00E+00	0.00E+00	0.00E+00	0.00E+00	0.00E+00	0.00E+00	0.00E+00	0.00E+00	0.00E+00	0.00E+00	-0.0742239	0.00E+00	0.00E+00	0.00E+00	0.00E+00	0.00E+00	0.00E+00	0.00E+00	-0.342597	0.00E+00	0.00E+00	0.00E+00	0.0312509	0.00E+00	0.00E+00	0.00E+00	0.00E+00
hsa-miR-545	0.00E+00	0.00E+00	0.00E+00	0.00E+00	0.00E+00	0.00E+00	0.00E+00	0.00E+00	0.226914	0.00E+00	0.33224	0.00E+00	0.00E+00	0.0251216	0.00E+00	0.00E+00	0.00E+00	0.00E+00	0.00E+00	-0.587475	-0.130498	0.00E+00	0.00E+00	0.00E+00	0.265471	0.00E+00	0.643754	0.00E+00	0.00E+00	0.00E+00	0.0620852	0.611781	0.00E+00	0.00E+00	0.809034	0.00E+00	0.00E+00	0.00E+00	0.00E+00	0.00E+00	-0.0096334	0.00E+00	0.00E+00	0.256502	0.339255	0.423555	0.168563	0.00E+00	0.39406
hsa-miR-548a	0.00E+00	0.00E+00	0.00E+00	0.00E+00	0.00E+00	0.00E+00	-0.479433	0.00E+00	0.00E+00	0.00E+00	0.271128	-0.141158	0.116574	0.00E+00	0.00E+00	0.00E+00	0.00E+00	0.00E+00	0.00E+00	0.00E+00	-0.473608	0.00E+00	0.00E+00	0.00E+00	0.00E+00	0.00E+00	0.00E+00	0.00E+00	0.00E+00	0.00E+00	0.00E+00	0.00E+00	0.0379099	0.00E+00	0.00E+00	0.00E+00	0.00E+00	0.00E+00	0.00E+00	0.00E+00	-0.175864	0.00E+00	-0.353692	-0.225363	-0.700905	0.00E+00	0.00E+00	0.00E+00	0.171457
hsa-miR-548b	0.00E+00	0.00E+00	0.00E+00	0.00E+00	0.00E+00	0.00E+00	-0.152571	-0.279867	0.164045	0.00E+00	-0.26558	0.00E+00	0.00E+00	0.00E+00	0.00E+00	0.00E+00	0.145617	0.00E+00	0.00E+00	0.00E+00	0.00E+00	-0.135484	0.00E+00	0.00E+00	-0.165341	0.00E+00	0.00E+00	0.00E+00	0.00E+00	0.116673	0.276937	-0.0960869	0.00E+00	0.00E+00	0.33066	0.00E+00	0.194525	0.00E+00	0.145493	0.00E+00	0.00E+00	0.00E+00	0.00E+00	0.200225	-0.911267	0.00E+00	0.210883	-0.0859632	0.103454
hsa-miR-548c	0.00E+00	0.00E+00	0.00E+00	0.00E+00	0.00E+00	0.00E+00	0.00E+00	0.00E+00	0.00E+00	0.00E+00	0.00E+00	0.00E+00	0.00E+00	0.00E+00	0.00E+00	0.00E+00	0.00E+00	0.00E+00	0.00E+00	0.00E+00	0.00E+00	0.00E+00	0.00E+00	0.00E+00	0.00E+00	0.00E+00	0.00E+00	0.00E+00	0.00E+00	0.00E+00	0.00E+00	0.00E+00	0.00E+00	0.00E+00	0.00E+00	0.00E+00	0.00E+00	0.00E+00	0.00E+00	0.00E+00	0.00E+00	0.00E+00	0.0576568	0.00E+00	0.00E+00	0.00E+00	0.00E+00	0.00E+00	0.00E+00
hsa-miR-548d	0.00E+00	0.00E+00	0.00E+00	0.00E+00	0.00E+00	0.00E+00	-0.10611	0.00E+00	0.00E+00	0.00E+00	0.00E+00	0.00E+00	-0.0693389	0.00E+00	0.00E+00	0.00E+00	0.00E+00	0.00E+00	0.00E+00	0.00E+00	0.00E+00	0.00E+00	-0.0416628	0.00E+00	-0.526272	0.00E+00	0.00E+00	0.00E+00	0.230532	0.00E+00	0.00E+00	0.00E+00	0.00E+00	0.00E+00	0.00E+00	0.00E+00	0.00E+00	0.00E+00	0.00E+00	0.00E+00	0.00E+00	0.00E+00	0.00E+00	0.00E+00	-0.285086	0.00E+00	0.00E+00	0.00E+00	-0.0923629
hsa-miR-549	0.00E+00	0.00E+00	0.00E+00	0.00E+00	0.00E+00	0.00E+00	0.00E+00	0.00E+00	0.00E+00	0.00E+00	-0.314207	0.00E+00	0.00E+00	0.00E+00	0.00E+00	0.00E+00	0.00E+00	0.00E+00	0.00E+00	0.00E+00	0.00E+00	0.00E+00	0.217014	0.00E+00	0.00E+00	0.00E+00	-0.11188	0.00E+00	0.00E+00	0.00E+00	-0.26423	0.190018	-0.206243	0.00E+00	-0.116346	0.00E+00	0.00E+00	0.00E+00	0.00E+00	0.00E+00	0.00E+00	0.00E+00	0.00E+00	0.221358	0.0044005	0.0074228	0.174478	0.00E+00	0.203991
hsa-miR-550	-0.670229	0.213854	-0.435313	-0.171788	0.00831418	0.244359	0.00E+00	0.397105	0.329571	-0.387743	-0.299713	-0.202962	0.139928	0.344153	-0.363158	0.409856	-0.282026	-0.00382285	-0.0600011	0.293464	0.0438267	0.103791	0.331599	-0.152604	0.00E+00	0.637322	0.00E+00	0.00E+00	-0.170838	-0.197291	-0.0691094	0.00111476	0.00E+00	0.00E+00	-0.100423	0.137606	0.139424	0.351427	0.362043	0.00E+00	0.393642	-0.295238	0.00E+00	0.420533	0.40168	-0.155827	0.333999	0.00E+00	-0.0202968
hsa-miR-551a	-0.176057	-0.184284	-0.0262619	0.0549937	0.152288	-0.12035	0.343436	-0.115434	0.10424	-0.236269	0.0037558	0.172114	-0.637483	0.0622538	0.123055	-0.0657503	0.0932139	0.13526	-0.0730362	0.332888	0.00E+00	-0.249431	0.320549	0.113285	0.343349	-0.0109747	0.507417	-0.249658	0.383952	-0.64502	0.0724067	0.222943	-0.25708	-0.254844	0.458977	-0.173288	0.0404146	-0.138831	-0.0613224	0.0547483	0.263369	0.031549	0.312384	1.40672	1.00725	0.807796	0.0438285	0.132906	1.11847
hsa-miR-551b	0.0938627	0.394818	0.141308	-0.0131062	-0.045309	-0.316447	0.384283	0.00438084	0.187465	0.339783	-0.282901	0.0778546	0.567031	0.212024	0.473175	0.387231	0.458883	0.582519	0.148959	0.356413	0.00E+00	-0.123463	0.403079	-0.114238	0.103462	0.48724	0.270077	0.00E+00	-0.381054	0.00E+00	0.113578	-0.0912056	0.257791	0.324451	-0.00043099	0.0979045	0.0285866	-0.164962	0.0609703	0.0788896	-0.33477	-0.384208	-0.1489	0.487757	0.447734	0.268729	0.287052	-0.211442	0.418672
hsa-miR-552	0.00E+00	0.00E+00	-0.394083	0.00E+00	0.574659	-0.131147	0.00E+00	-0.152226	0.0767712	0.0131223	-0.129951	0.361776	0.00E+00	0.00E+00	-0.136953	0.550702	0.60416	-0.258816	0.00E+00	0.224693	0.456244	-0.358963	0.00E+00	1.45234	0.00E+00	0.00E+00	0.492061	0.00E+00	0.295705	0.00E+00	-0.20874	-0.224904	0.117326	0.144105	0.121243	0.603985	0.00E+00	1.03384	-0.226828	0.189466	0.0283927	1.07374	0.00E+00	0.301842	-0.31771	0.0900353	0.303491	-0.489615	-0.00833921
hsa-miR-553	0.00E+00	0.00E+00	0.00E+00	0.00E+00	0.00E+00	0.00E+00	0.00E+00	0.00E+00	0.00E+00	0.00E+00	-0.295325	0.00E+00	-0.564629	0.00E+00	0.00E+00	0.00E+00	0.00E+00	0.00E+00	0.00E+00	0.00E+00	0.00E+00	0.00E+00	0.00E+00	0.00E+00	0.00E+00	0.146381	-0.378889	0.00E+00	0.00E+00	0.00E+00	-0.194976	-0.152932	-0.05831	0.00E+00	-0.344071	0.00E+00	0.00E+00	0.00E+00	0.00E+00	0.00E+00	0.00E+00	0.00E+00	-0.383236	0.20158	-0.549623	0.00E+00	0.00E+00	0.00E+00	0.294993
hsa-miR-554	0.00E+00	0.00E+00	0.205915	0.00E+00	0.00E+00	0.00E+00	-0.304994	0.00E+00	0.167551	0.00E+00	0.000849552	0.0594843	0.00E+00	0.00E+00	0.00E+00	0.00E+00	0.190084	0.00E+00	0.00E+00	0.0895022	0.00E+00	0.100826	-0.212302	0.307167	-0.1964	0.00E+00	0.00E+00	0.125064	0.00E+00	0.00E+00	0.00E+00	0.081821	0.493189	0.00E+00	0.399264	0.00E+00	0.00E+00	0.00E+00	0.00E+00	0.00E+00	0.0537142	0.139734	-0.403755	0.5792	0.250858	0.0609614	0.096391	0.00E+00	0.431022
hsa-miR-555	0.239089	0.272769	0.117304	0.212512	0.00E+00	0.16002	-0.393503	0.271048	0.36237	0.00E+00	0.505712	0.0648875	0.00E+00	0.00E+00	0.102954	0.00E+00	0.00E+00	0.00E+00	0.00E+00	0.0697409	0.0172405	0.00E+00	-0.165795	0.00E+00	0.0188189	-0.290404	0.0618297	0.00E+00	-0.0565695	-0.132173	-0.0785846	0.614348	0.324436	0.00E+00	0.660525	0.0951698	0.3539	0.00E+00	0.0381353	0.00E+00	0.00E+00	0.195521	0.109659	0.483609	0.302456	0.346256	0.271175	0.00E+00	0.287846
hsa-miR-556	0.00E+00	0.00E+00	0.00E+00	0.00E+00	0.00E+00	0.00E+00	0.00E+00	0.00E+00	0.00E+00	-0.270002	0.00E+00	0.00E+00	0.00E+00	0.00E+00	-0.460871	0.00E+00	0.00E+00	0.00E+00	0.00E+00	-0.122337	0.00E+00	0.00E+00	0.00E+00	0.00E+00	0.00E+00	-0.172059	0.00E+00	0.00E+00	-0.118557	0.00E+00	0.00E+00	0.00E+00	0.00E+00	0.00E+00	0.00E+00	0.00E+00	0.00E+00	0.00E+00	0.00E+00	0.00E+00	0.00E+00	0.00E+00	0.0126759	0.00E+00	0.00E+00	0.00E+00	0.00E+00	0.00E+00	0.0404279
hsa-miR-557	0.379539	-0.0788939	-0.152502	0.0545534	-0.0350617	-0.101038	0.227545	-0.0118287	-0.0938809	0.653382	-0.0354058	-0.207091	0.24723	0.049836	-0.0840432	-0.177865	-0.0861831	-0.126752	-0.0261542	0.324076	-0.576695	0.0371891	0.327026	-0.215347	-0.231463	-0.12589	0.00088615	-0.00129788	-0.131547	0.00602141	0.075007	-0.0111656	-0.0699415	0.283947	0.11524	-0.128156	-0.124655	-0.0136195	-0.111072	-0.159842	-0.258449	-0.154399	0.00E+00	0.510437	0.797224	0.724748	0.406378	-0.0881619	0.720327
hsa-miR-558	-0.287817	-0.311016	-0.13558	0.418734	-0.0500005	0.0386745	0.00E+00	-0.173603	-0.0968655	0.00E+00	0.00E+00	0.198116	0.00E+00	0.00E+00	0.00E+00	0.00E+00	-0.114919	0.0429731	0.143128	0.00E+00	0.00E+00	-0.334203	0.00E+00	-0.015972	0.116751	0.00E+00	0.00E+00	-0.0526976	0.00E+00	0.00E+00	0.190193	-0.0155853	-0.0791884	0.00E+00	0.453777	-0.173851	0.386984	-0.0230228	-0.151728	0.00E+00	0.0846908	0.283057	0.232651	0.0772304	0.266176	0.0745067	0.24761	-0.133526	0.0804166
hsa-miR-559	0.00E+00	-0.306439	0.00E+00	0.00E+00	0.00E+00	0.00E+00	0.00E+00	0.00E+00	0.00E+00	0.00E+00	0.00E+00	0.00E+00	0.00E+00	0.00E+00	-0.555622	0.00E+00	0.00E+00	0.00E+00	0.00E+00	0.00E+00	0.00E+00	0.00E+00	0.00E+00	0.00E+00	-0.613467	0.00E+00	0.00E+00	0.00E+00	0.00E+00	0.00E+00	0.00E+00	-0.194327	0.00E+00	0.00E+00	0.00E+00	0.00E+00	0.00E+00	0.00E+00	0.00E+00	0.00E+00	0.00E+00	0.00E+00	0.00E+00	0.00E+00	0.00E+00	0.00E+00	0.00E+00	0.00E+00	-0.203023
hsa-miR-560	0.16532	0.181593	0.235945	0.0172142	0.0557738	0.112071	0.312041	0.0986115	0.486536	0.861828	-0.116668	0.447172	0.465918	-0.206749	0.119594	0.00E+00	-0.17752	0.00507929	0.0337027	-0.206272	0.324014	0.0709989	0.00268729	0.0460237	0.349371	-0.262315	0.453275	-0.125884	0.0775734	-0.417527	0.451988	0.399513	-0.025831	0.235539	0.489515	0.21343	0.216416	0.253606	0.0526672	-0.0388418	0.206475	-0.0463028	0.00E+00	0.638267	0.523699	0.360979	0.219863	-0.0662427	0.52012
hsa-miR-561	0.00E+00	0.00E+00	0.00E+00	0.00E+00	0.00E+00	0.00E+00	-0.0534325	0.00E+00	0.00E+00	-0.203518	0.00E+00	0.00E+00	0.00E+00	0.00E+00	0.00E+00	0.00E+00	0.00E+00	0.00E+00	0.00E+00	0.0310995	0.00E+00	-0.110119	0.00E+00	0.00E+00	0.00E+00	0.00E+00	0.00E+00	0.00E+00	0.00E+00	0.00E+00	0.00E+00	0.00E+00	0.00E+00	0.00E+00	0.00E+00	0.00E+00	0.00E+00	0.00E+00	0.00E+00	0.00E+00	0.00E+00	0.00E+00	0.00E+00	0.132608	0.00E+00	0.00E+00	0.0155648	0.00E+00	0.0981184
hsa-miR-562	0.00E+00	0.00E+00	0.00E+00	0.00E+00	0.00E+00	0.00E+00	0.00E+00	0.00E+00	0.00E+00	0.00E+00	0.115894	0.00E+00	0.00E+00	0.00E+00	0.00E+00	0.00E+00	0.00E+00	0.00E+00	0.00E+00	0.00E+00	0.00E+00	0.00E+00	0.00E+00	0.00E+00	0.00E+00	-0.220871	0.00E+00	0.00E+00	0.00E+00	0.00E+00	0.00E+00	-0.215357	0.00E+00	0.00E+00	0.155312	0.00E+00	0.00E+00	0.00E+00	0.00E+00	0.00E+00	0.00E+00	0.00E+00	0.141702	0.141428	0.0544227	0.213275	0.141572	0.00E+00	-0.329921
hsa-miR-563	0.433159	1.01041	0.958774	0.797283	0.879394	0.862083	0.227588	0.81326	0.674453	-0.0360048	1.19065	0.565336	0.451669	0.385917	1.08923	0.518439	0.350428	1.24846	0.58542	0.544935	0.57308	0.567037	-0.082808	0.467032	0.472993	0.279313	0.937836	0.83194	0.353097	0.00E+00	1.00539	1.26637	0.945085	0.721567	1.24138	0.612063	0.68924	0.843274	0.985705	0.5845	0.524103	0.516823	0.215168	0.903951	0.67196	0.801103	1.05974	0.357264	0.325168
hsa-miR-564	0.726294	0.0538436	0.192487	-0.00466458	0.124804	0.159535	0.544578	0.288084	0.0815126	0.705849	-0.00182183	0.16421	0.539722	0.433518	0.0269211	0.131983	-0.0162288	0.0251442	-0.00655339	0.165652	-0.221273	0.208323	0.424711	0.153981	0.49058	0.382058	0.158128	0.271811	0.182042	0.0101727	-0.00272243	0.168544	0.0686909	0.158699	0.0445784	0.0584131	0.053101	0.189443	0.243848	0.156744	0.514803	0.139293	-0.159048	0.650126	0.543273	0.54962	0.235847	0.224522	0.38451
hsa-miR-565	-0.484945	-0.0792514	-0.0942976	-0.237457	-0.0597069	-0.109531	-0.356102	0.207636	-0.413979	-0.493861	0.0741565	-0.347905	-0.679778	-0.296397	-0.0478253	0.170269	-0.35008	-0.227776	-0.409099	-0.494012	-0.467858	-0.187944	-0.321345	-0.186816	-0.430196	-0.300326	-0.0644912	-0.248752	-0.153764	0.130488	0.0723357	-0.0767215	-0.0246486	-0.42054	-0.148404	-0.13252	-0.295444	-0.159892	-0.13532	-0.0899781	-0.695187	-0.00924624	-0.644016	-0.191738	-0.261061	-0.132062	-0.186202	-0.174242	-0.0110654
hsa-miR-566	0.993938	0.164402	0.448519	0.812034	0.370485	0.398581	0.857169	0.296331	0.590355	0.391757	-0.0680167	0.334188	0.0597795	0.350425	0.107254	0.200758	0.281637	0.357363	0.0620711	0.565006	0.0203519	0.106514	0.433612	0.316323	0.255047	-0.11902	0.00542392	0.422897	0.193197	0.182635	0.453538	0.37977	0.0936911	0.592932	0.207218	0.748906	0.422018	0.444364	0.478155	0.363192	0.454971	0.356195	0.223877	0.601685	0.565523	0.503116	0.164823	-0.182323	0.980996
hsa-miR-567	0.00E+00	0.00E+00	0.00E+00	0.00E+00	0.00E+00	0.00E+00	0.00E+00	0.00E+00	0.00E+00	-0.238019	0.00E+00	0.00E+00	-0.222055	0.00E+00	0.00E+00	0.00E+00	0.00E+00	0.00E+00	0.00E+00	0.00E+00	0.00E+00	0.00E+00	0.00E+00	0.00E+00	0.00E+00	0.00E+00	0.00E+00	0.00E+00	0.00E+00	0.00E+00	0.00E+00	0.00E+00	0.00E+00	0.00E+00	0.00E+00	0.00E+00	0.00E+00	-0.0765216	0.00E+00	0.00E+00	0.00E+00	0.00E+00	-0.442336	0.00E+00	0.00E+00	0.00E+00	0.00E+00	0.00E+00	0.00E+00
hsa-miR-568	0.00E+00	0.00E+00	0.00E+00	0.00E+00	0.00E+00	0.00E+00	0.00E+00	0.00E+00	0.00E+00	0.00E+00	0.00E+00	0.00E+00	0.00E+00	-0.00524382	0.00E+00	0.00E+00	0.00E+00	-0.145934	0.00E+00	0.00E+00	0.00E+00	0.00E+00	0.00E+00	-0.0371828	0.00E+00	0.00E+00	0.00E+00	0.00E+00	0.00E+00	0.00E+00	0.00E+00	0.00E+00	0.00E+00	0.00E+00	0.00E+00	0.00E+00	0.00E+00	0.00E+00	0.00E+00	0.00E+00	0.00E+00	0.00E+00	-0.103113	0.00E+00	0.00E+00	0.00E+00	0.00E+00	0.00E+00	0.185023
hsa-miR-569	0.00E+00	0.00E+00	0.00E+00	0.00E+00	0.00E+00	0.00E+00	0.00E+00	0.00E+00	0.00E+00	0.00E+00	0.00E+00	0.00E+00	0.00E+00	0.00E+00	0.00E+00	0.00E+00	0.00E+00	0.00E+00	0.00E+00	0.0243453	0.00E+00	0.00E+00	0.00E+00	0.00E+00	0.00E+00	0.00E+00	0.00E+00	0.00E+00	0.00E+00	-0.332196	0.0185215	0.00E+00	0.00E+00	-0.123267	0.05412	0.00E+00	0.00E+00	0.00E+00	0.00E+00	0.00E+00	0.00E+00	0.00E+00	0.00E+00	0.0988043	0.00E+00	0.00E+00	0.107016	0.00E+00	0.00E+00
hsa-miR-570	-0.151536	0.00E+00	0.239677	0.00E+00	0.00E+00	0.340554	-0.293015	0.149932	0.304974	0.00E+00	0.6996	0.00E+00	0.00E+00	0.00E+00	0.16701	-0.139432	0.00E+00	0.00E+00	0.00E+00	0.00E+00	0.0205907	0.00E+00	0.00E+00	0.00E+00	0.00E+00	0.196555	-0.248676	0.00E+00	0.00E+00	0.00E+00	0.288047	0.0998032	0.116727	0.00E+00	0.470853	0.0232506	0.00E+00	-0.239236	-0.0872844	0.00E+00	0.00E+00	0.00E+00	0.00E+00	0.341542	-0.17577	0.249172	0.34609	0.136697	0.269805
hsa-miR-571	0.00E+00	-0.293055	-0.105983	0.0646444	-0.04084	-0.084758	-0.525529	0.0110581	-0.183546	0.00E+00	-0.129681	-0.472851	0.426943	0.00E+00	-0.103928	-0.455296	-0.0180825	-0.193878	-0.148343	0.00E+00	-0.00943688	-0.664622	-0.3095	-0.906418	-0.293626	0.00E+00	0.150253	0.154319	-0.188256	0.00E+00	-0.112287	-0.0551956	0.0502328	0.0740788	-0.187268	-0.272058	-0.17765	-0.195612	-0.106421	-0.141225	0.00E+00	-0.376575	0.00E+00	-0.310108	-0.120117	0.0402372	0.306241	-0.553243	-0.350493
hsa-miR-572	0.2124	0.00E+00	0.0627873	0.253014	0.0776957	0.198536	0.00E+00	0.128828	0.331865	0.580295	-0.0234277	0.11378	0.193199	0.00574356	0.267039	0.00E+00	0.00E+00	0.196361	0.00E+00	0.00E+00	0.00E+00	0.00E+00	0.00E+00	-0.0104622	0.175391	0.0543227	0.3754	0.0873853	0.139001	-0.0717967	0.373576	0.449598	-0.423038	-0.325557	0.396371	0.194967	0.357709	0.073448	0.391804	0.334405	0.288941	0.00E+00	0.00E+00	0.696675	0.727609	0.532932	0.169276	0.00E+00	0.38641
hsa-miR-573	0.00E+00	0.00E+00	0.00E+00	0.00E+00	0.00E+00	0.00E+00	0.00E+00	0.00E+00	0.00E+00	0.00E+00	0.19958	0.00E+00	-0.0532411	0.00E+00	0.00E+00	0.00E+00	0.00E+00	0.00E+00	0.00E+00	0.00E+00	0.00E+00	0.00E+00	0.00E+00	0.00E+00	0.00E+00	0.00E+00	0.00E+00	-0.0182765	0.00E+00	0.00E+00	0.00E+00	0.408111	0.221971	0.00E+00	0.389235	0.00E+00	0.314143	0.00E+00	0.00E+00	0.00E+00	0.00E+00	0.00E+00	-0.0396679	0.17206	0.033794	0.00E+00	0.00E+00	0.00E+00	-0.22643
hsa-miR-574	-0.347365	0.181533	0.0882906	0.00932958	0.129936	-0.0129611	0.283625	0.0807591	0.022832	-0.0815044	-0.0459758	-0.0401491	0.603955	-0.0956228	0.154064	0.145868	0.0691701	0.0741337	-0.0260561	0.197539	-0.104831	0.144649	0.146447	0.0533876	0.269878	0.407901	-0.11966	0.289425	0.15936	0.549249	0.11406	-0.427534	0.110822	-0.230167	-0.187669	0.0426244	0.0845964	0.147199	0.144137	0.098498	0.980869	0.102925	0.380183	-0.233379	-0.0427521	0.0715532	-0.131004	0.0570737	0.0285203
hsa-miR-575	0.751791	0.0463705	0.173344	0.133139	0.238163	0.103314	0.497724	0.350199	0.334368	0.818962	-0.0190532	0.419218	0.604031	0.691089	0.267225	0.106181	0.0475663	-0.0750391	-0.0180397	0.484787	0.266262	0.19963	0.248992	0.264857	0.768176	0.236652	0.157336	0.252625	0.445695	0.0243377	0.0281173	0.166859	-0.0574559	0.548506	0.157884	0.0469272	0.267359	0.187126	0.212746	0.145342	0.659304	0.144212	0.173941	0.736387	0.647214	0.790146	0.235222	0.278675	0.908731
hsa-miR-576	0.00E+00	0.00E+00	0.00E+00	0.00E+00	0.00E+00	0.00E+00	0.00E+00	0.00E+00	0.00E+00	0.00E+00	0.115525	0.00E+00	0.00E+00	0.00E+00	0.00E+00	0.00E+00	0.00E+00	0.00E+00	0.00E+00	0.00E+00	0.00E+00	-0.00424054	0.00E+00	0.00E+00	0.00E+00	0.00E+00	0.00E+00	0.00E+00	0.00E+00	-0.516156	0.0909539	0.140394	0.00E+00	0.00E+00	0.295853	0.00E+00	0.00E+00	0.00E+00	0.00E+00	0.00E+00	0.156247	0.00E+00	0.00E+00	0.00E+00	-0.356116	0.00E+00	0.00E+00	0.00E+00	0.274106
hsa-miR-577	0.00E+00	0.00E+00	0.00E+00	0.00E+00	0.00E+00	0.00E+00	0.00E+00	0.00E+00	0.00E+00	0.00E+00	-0.141589	0.00E+00	0.00E+00	0.00E+00	0.00E+00	0.00E+00	0.00E+00	0.00E+00	0.00E+00	0.00E+00	0.00E+00	0.00E+00	0.00E+00	0.00E+00	0.00E+00	-0.308874	0.00E+00	0.00E+00	0.00E+00	0.00E+00	0.00E+00	0.00481043	0.731143	0.00E+00	0.597645	0.00E+00	0.00E+00	0.00E+00	-0.120317	0.00E+00	0.00E+00	0.00E+00	0.195012	0.00E+00	0.00E+00	0.00E+00	0.162312	0.640117	0.00E+00
hsa-miR-578	-0.0592677	0.00E+00	0.265378	0.0065834	0.207618	-0.235825	-0.152976	0.292829	0.128163	0.00E+00	-0.241625	0.063514	0.00E+00	-0.17468	-0.312143	0.00E+00	0.00E+00	-0.307194	0.180921	-0.808606	0.00E+00	0.00E+00	0.00E+00	0.00E+00	-0.430527	0.00E+00	-0.075908	0.00E+00	0.00E+00	0.00E+00	-0.219433	-0.176829	-0.166131	0.00E+00	-0.497913	0.0539301	-0.195624	-0.081872	0.00E+00	0.00E+00	0.00E+00	0.00E+00	-0.0752112	-0.653808	-0.275658	0.203283	0.151646	0.00E+00	0.0666333
hsa-miR-579	0.0357305	0.00E+00	0.00E+00	0.00E+00	0.00E+00	0.00E+00	0.00E+00	0.00E+00	0.00E+00	0.00E+00	0.00E+00	0.00E+00	0.00E+00	0.00E+00	0.00E+00	0.00E+00	0.298609	0.00E+00	0.00E+00	0.00E+00	0.00E+00	0.00E+00	-0.122556	0.00E+00	-0.409012	0.296697	0.00E+00	0.00E+00	-0.040606	0.00E+00	0.00E+00	0.00E+00	-0.139595	0.00E+00	0.00E+00	0.00E+00	0.00E+00	0.00E+00	0.00E+00	0.00E+00	0.00E+00	0.00E+00	0.00E+00	0.00E+00	0.00E+00	0.00E+00	0.0341048	0.00E+00	0.00E+00
hsa-miR-580	-0.148868	0.00E+00	0.00E+00	0.00E+00	0.00E+00	0.00E+00	0.00E+00	0.00E+00	0.00E+00	0.00E+00	0.0486743	0.00E+00	0.00E+00	0.0181612	0.00E+00	0.00E+00	0.00E+00	0.00E+00	0.00E+00	0.00E+00	0.00E+00	0.00E+00	0.00E+00	0.00E+00	0.00E+00	0.00E+00	0.00E+00	0.00E+00	0.00E+00	0.00E+00	0.00E+00	-0.0175657	-0.409216	0.00E+00	0.00E+00	0.00E+00	0.00E+00	0.00E+00	0.00E+00	0.00E+00	0.00E+00	0.00E+00	-0.0448719	0.00E+00	0.00E+00	0.00E+00	0.00E+00	0.00E+00	0.0272392
hsa-miR-581	0.00E+00	0.00E+00	0.00815143	0.00E+00	0.00E+00	-0.25231	0.00E+00	0.0573778	0.00E+00	0.00E+00	-0.230314	0.00E+00	0.00E+00	0.00E+00	0.00E+00	0.00E+00	0.00E+00	-0.238091	0.203862	0.00E+00	0.0812535	0.00E+00	0.00E+00	0.00E+00	0.00E+00	-0.136614	-0.165499	-0.166829	0.00E+00	0.00E+00	-0.126689	-0.379878	-0.142607	0.00E+00	-0.22254	0.00E+00	-0.236731	0.00E+00	0.00E+00	0.00E+00	0.00E+00	0.00E+00	0.00E+00	0.0680534	0.00E+00	0.00E+00	0.00E+00	0.00E+00	-0.169933
hsa-miR-582	0.0607025	0.557061	1.00103	0.0602581	0.696111	1.05913	0.548717	0.531752	0.857358	0.348145	0.478454	0.0200841	0.500195	0.964809	1.22163	0.930576	0.829761	0.577981	0.691194	0.695933	0.351762	0.246183	0.574196	0.686054	0.506718	0.592426	0.891121	0.573455	0.448673	0.00421473	0.616335	0.780866	1.22709	0.354997	0.913049	1.07557	1.04989	-0.017054	1.13779	1.07336	0.346388	0.947929	0.390246	-0.0790879	0.611642	0.245645	0.608389	0.709194	0.254307
hsa-miR-583	0.644988	0.0564741	-0.136845	0.275525	0.0527172	0.169323	0.5322	0.226623	0.19575	0.457835	-0.000701043	0.565674	-0.385355	0.537659	0.305235	0.0388541	0.643174	0.192489	0.0205309	0.320665	0.36612	0.436233	-0.321389	-0.05642	0.596489	0.343493	0.0572979	0.206786	0.177107	-0.41978	0.0904613	0.130916	-0.0486638	0.233642	0.124177	0.218187	0.414504	0.455636	0.233439	0.133303	0.470333	0.198594	0.00256515	0.874696	0.389291	0.257366	0.302411	0.246826	0.7127
hsa-miR-584	0.185351	-0.0890874	-0.187218	-0.0284261	-0.177568	0.013144	-0.239614	-0.0722876	-0.156726	-0.287107	-0.118321	-0.337552	-0.185454	-0.439992	-0.242393	-0.341844	-0.134526	-0.0871643	-0.111105	0.327451	0.259103	-0.109708	-0.048344	-0.0815478	0.232536	0.213469	-0.18406	-0.344526	-0.448732	0.00E+00	-0.185142	-0.127028	-0.151485	-0.345922	-0.064095	-0.385061	-0.156668	-0.223733	-0.214946	-0.290972	0.601305	-0.0754163	-0.40903	0.0820719	-0.258686	-0.24828	-0.3243	-0.278865	0.00532924
hsa-miR-585	0.00E+00	0.00E+00	0.0281468	-0.0165677	0.00E+00	0.00E+00	0.00E+00	0.00E+00	-0.123472	0.00E+00	0.350993	0.163216	0.00E+00	0.136276	0.00E+00	0.00E+00	0.00E+00	-0.329236	0.00E+00	0.00E+00	0.00E+00	0.0354362	-0.00127729	0.00E+00	-0.495324	0.00E+00	-0.0541443	0.351324	0.00E+00	0.00E+00	-0.349253	0.0433806	0.314954	0.00E+00	-0.0850241	0.00E+00	-0.142537	0.00E+00	-0.157721	0.00E+00	0.00E+00	-0.145227	0.00E+00	-0.407191	0.302311	0.324311	0.19855	0.198959	0.198243
hsa-miR-586	0.00E+00	0.00E+00	0.00E+00	0.00E+00	0.00E+00	0.00E+00	-0.485597	0.00E+00	0.206867	0.00E+00	-0.212157	0.00E+00	0.00E+00	0.00E+00	0.00E+00	0.00E+00	0.00E+00	0.00E+00	0.00E+00	0.00E+00	-0.0224616	0.00E+00	0.00E+00	0.383325	0.00E+00	0.00E+00	-0.241628	0.00E+00	0.00E+00	0.00E+00	-0.294112	-0.0413773	-0.0165304	0.00E+00	-0.27675	0.00E+00	0.00E+00	-0.0262168	0.00E+00	0.00E+00	-0.382052	0.00E+00	0.00E+00	-0.752385	-0.482009	0.00E+00	0.00E+00	0.00E+00	-0.141343
hsa-miR-587	0.00E+00	-0.0757472	0.0735047	0.0813391	0.292392	0.00E+00	0.00E+00	0.144997	-0.336305	0.00E+00	-0.29403	0.00E+00	0.00E+00	0.00E+00	0.296969	0.00E+00	0.00E+00	-0.16703	0.293679	0.00E+00	0.00E+00	0.00E+00	0.00E+00	-0.339048	0.00E+00	0.00E+00	-0.420116	0.00E+00	0.00E+00	0.00E+00	-0.156966	-0.123478	-0.135767	0.00E+00	-0.349363	0.00E+00	-0.338935	-0.00164374	-0.441756	0.00E+00	0.00E+00	-0.0194188	0.00E+00	-0.821726	-0.478784	-0.224613	0.0531892	-0.487999	-0.381923
hsa-miR-588	0.00E+00	0.0571149	0.0316907	0.00E+00	0.00E+00	0.00E+00	0.00E+00	0.00E+00	0.00E+00	0.00E+00	-0.137966	0.00E+00	-0.0472633	-0.521225	0.0595507	0.00E+00	0.00E+00	0.00E+00	0.00E+00	0.00E+00	0.00E+00	0.00E+00	0.00E+00	0.00E+00	0.00E+00	0.00E+00	-0.106203	0.00E+00	0.00E+00	-0.204747	-0.534886	-0.281134	0.00E+00	0.0720274	0.166963	0.00E+00	0.00E+00	0.00E+00	0.0371746	0.00E+00	0.00E+00	0.00E+00	0.00E+00	0.0216961	-0.448065	0.00E+00	0.0656012	0.00E+00	0.191151
hsa-miR-589	0.00E+00	0.00E+00	0.315605	0.0189158	0.00E+00	0.00E+00	0.00E+00	0.00E+00	0.0367617	0.00E+00	0.247434	-0.152909	-0.382365	0.00E+00	0.152715	-0.138751	0.00E+00	-0.112901	0.00E+00	0.146372	0.00E+00	-0.127926	0.205469	-0.215015	0.130538	0.00E+00	0.00E+00	0.00E+00	-0.26969	0.00E+00	0.226674	0.156625	0.00E+00	0.00E+00	0.151028	0.0827377	-0.226465	0.00E+00	0.0811981	0.00E+00	0.00E+00	0.00E+00	0.00E+00	0.00E+00	-0.135989	-0.443711	0.0798562	0.00E+00	0.119698
hsa-miR-590	-0.347904	-0.193597	0.260999	-0.527859	0.00E+00	0.0580287	0.00E+00	-0.127251	0.317061	0.303979	0.0385912	0.0386941	0.0169418	0.598807	0.794599	0.896422	0.285577	0.764968	0.166437	0.172036	0.265479	-0.565939	0.366821	0.202144	0.481795	0.00E+00	-0.426775	-0.502938	-0.339771	-0.440151	-0.0289889	-0.412065	-0.139014	0.584968	-0.141404	0.649719	-0.236844	-0.340126	0.311612	-0.420245	-0.158326	0.399274	0.00E+00	-0.831731	-0.492775	-0.903991	0.186197	0.00871504	-0.663165
hsa-miR-591	0.00E+00	0.0577155	0.134954	0.00E+00	0.0967185	0.00E+00	0.270857	0.0701613	0.00E+00	0.00E+00	0.0429472	0.00E+00	0.18764	0.00E+00	0.123865	0.00E+00	0.00E+00	0.00E+00	0.0607398	0.00E+00	-0.229779	0.00E+00	0.00E+00	0.00E+00	0.00E+00	0.00E+00	0.163456	-0.0521021	-0.0425649	0.00E+00	-0.196642	-0.111518	-0.0049069	0.00E+00	0.17849	0.00E+00	0.00E+00	0.00E+00	0.332101	-0.28061	0.00E+00	-0.0202341	-0.224639	0.391269	0.313084	0.138703	0.130406	0.00E+00	0.249388
hsa-miR-592	0.00E+00	-0.18966	-0.093077	-0.0346251	-0.0303838	-0.235714	0.160176	-0.093362	-0.150453	0.00E+00	-0.137466	-0.795213	0.408877	-0.0571002	-0.147552	-0.146369	-0.124336	-0.258559	0.172132	0.244951	0.05439	-0.409457	0.00E+00	-0.211854	0.359329	0.137363	-0.317585	-0.247751	-0.292794	0.276636	-0.121162	-0.217387	0.00337864	0.384826	-0.322219	0.025325	-0.0542079	-0.243071	-0.166489	0.156471	0.00E+00	-0.274085	0.00E+00	-0.815144	-0.432775	-0.167773	-0.144388	-0.0555589	-0.420307
hsa-miR-593	0.399355	0.198059	0.0819261	0.077638	0.216924	0.160786	0.317	0.072837	0.065088	0.571885	0.0520476	0.0647185	-0.532295	-0.291866	0.0162148	0.0591788	0.290964	0.167222	0.0990127	0.316447	-0.248325	-0.0253079	0.145124	-0.271595	0.31075	-0.369946	0.0980467	0.113003	0.0316764	0.421815	0.0950517	0.073105	0.0223988	0.0469355	0.0824099	0.266996	-0.0955023	-0.338049	0.185433	-0.242327	-0.481018	0.243744	0.00E+00	0.202527	-0.00876028	-0.0261755	-0.257878	0.0544935	0.265171
hsa-miR-594	-0.610202	-0.239993	-0.197266	-0.398139	-0.334286	-0.301406	-0.355956	0.0150895	-0.535522	-0.770267	0.111351	-0.274731	-0.755121	-0.636379	-0.278503	-0.157656	-0.380998	-0.136874	-0.26871	-0.709147	-0.835774	-0.353985	-0.362571	-0.261292	-0.55582	-0.394084	-0.189643	-0.332269	-0.136829	-0.0879122	-0.393889	0.0474244	0.0163004	-0.415896	-0.346387	-0.319228	-0.271966	-0.346865	-0.320504	-0.289467	-0.491418	-0.299126	-0.404515	-0.355612	-0.64164	-0.544307	-0.656397	-0.615898	0.0615392
hsa-miR-595	-0.509402	-0.0869062	-0.124443	0.0632137	0.0305852	-0.117502	-0.323951	-0.0287648	-0.0992526	-0.235961	-0.226988	-0.295057	-0.0835551	-0.201223	-0.131429	-0.263068	-0.124458	-0.188277	0.0533268	-0.135284	-0.242421	-0.0335674	-0.315552	-0.109372	-0.191485	-0.0775777	-0.163405	-0.0146072	-0.144083	0.281771	-0.186675	-0.0965998	-0.149803	0.0416381	-0.111115	-0.146629	-0.155635	-0.12251	-0.0337499	-0.171313	0.0649484	-0.188562	-0.320413	-0.197668	-0.168367	-0.0343122	-0.130496	0.0617331	-0.0317664
hsa-miR-596	0.00E+00	0.00E+00	0.0165695	0.00E+00	0.00E+00	0.0337972	0.220966	0.0220951	0.094474	0.00E+00	0.0268072	0.00E+00	0.00E+00	0.00E+00	0.129907	0.00E+00	0.00E+00	0.00E+00	0.00E+00	0.00E+00	0.166211	0.00E+00	0.00E+00	0.00E+00	-0.410074	0.00E+00	0.070194	0.00E+00	0.00E+00	0.00E+00	0.0152931	-0.0565972	0.00E+00	0.00E+00	0.389441	0.00E+00	0.248366	0.173507	0.092223	-0.00842166	0.00E+00	0.00E+00	0.00E+00	0.116171	0.171212	0.0394741	0.0829585	0.00E+00	0.108769
hsa-miR-597	0.00E+00	0.00E+00	0.00E+00	0.00E+00	0.00E+00	0.0373492	0.00E+00	0.00E+00	0.0856175	0.00E+00	0.00E+00	0.00E+00	0.00E+00	0.00E+00	0.00E+00	0.00E+00	0.00E+00	0.00E+00	0.00E+00	0.00E+00	0.00E+00	0.00E+00	0.00E+00	0.00E+00	0.00E+00	0.00E+00	0.00E+00	0.00E+00	0.00E+00	0.00E+00	0.00E+00	0.00E+00	0.00E+00	0.00E+00	0.00E+00	0.00E+00	-0.370963	0.00E+00	0.00E+00	0.00E+00	0.00E+00	0.00E+00	0.00E+00	0.00E+00	0.00E+00	0.292425	0.00E+00	0.00E+00	0.187193
hsa-miR-598	0.00E+00	0.115479	1.08681	0.00E+00	0.00E+00	0.00E+00	0.142249	-0.0199848	0.336725	-0.0547885	0.81517	0.00E+00	-0.124107	0.00E+00	0.169287	0.691399	0.444066	0.806518	0.0549454	0.107919	-0.144906	0.116772	0.184627	0.00E+00	0.00E+00	0.00E+00	0.0195632	0.00E+00	-0.308815	0.00E+00	0.517098	0.161013	0.542296	0.00E+00	-0.266309	0.107	0.312728	-0.257448	0.393789	0.369241	-0.248576	-0.343607	-0.365931	0.153423	-0.0818184	0.00E+00	0.820167	0.00E+00	0.249247
hsa-miR-599	0.00E+00	0.00E+00	0.0109994	0.161973	-0.0314243	0.00E+00	0.00E+00	0.00E+00	0.00E+00	0.00E+00	0.00E+00	0.00E+00	0.00E+00	0.00E+00	0.00E+00	0.00E+00	0.00E+00	-0.244648	0.00E+00	0.00E+00	0.00E+00	0.00E+00	0.00E+00	0.00E+00	0.00E+00	0.00E+00	0.00E+00	0.00E+00	0.00E+00	0.00E+00	0.0764465	0.00E+00	0.00E+00	0.00E+00	0.00E+00	0.00E+00	0.1075	0.00E+00	0.00E+00	0.00E+00	0.00E+00	0.00E+00	-0.100828	0.00E+00	0.00E+00	-0.186447	0.0465323	0.329102	0.106255
hsa-miR-600	0.00E+00	0.00E+00	0.0166254	0.00E+00	0.00E+00	-0.461871	-0.529557	0.177433	-0.208563	0.00E+00	0.129959	0.00E+00	0.00E+00	-0.11409	-0.0201921	0.00E+00	0.00E+00	0.00E+00	0.00E+00	0.00E+00	-0.214423	0.00E+00	0.00E+00	0.00E+00	0.00E+00	0.00E+00	0.00E+00	0.00E+00	-0.335465	-0.440295	-0.32411	-0.191823	0.00E+00	0.00E+00	0.221808	0.120033	0.00E+00	0.00E+00	0.00E+00	0.00E+00	0.00E+00	-0.128132	0.00E+00	0.144511	-0.146793	-0.557908	0.226402	-0.14123	-0.579983
hsa-miR-601	-0.273296	-0.1483	-0.167769	0.035501	-0.0734411	-0.153081	-0.438582	-0.0343672	-0.152863	-0.410029	-0.125982	-0.284676	-0.277886	-0.302601	-0.112157	-0.250869	-0.136092	-0.243061	-0.0485138	-0.252617	-0.175106	-0.0077393	-0.451855	-0.212571	-0.112508	-0.181768	-0.10504	0.126211	-0.0681664	0.259026	-0.106623	-0.0570081	-0.0536653	-0.291758	-0.0915469	-0.240096	-0.134022	-0.0802072	-0.0358057	-0.169206	0.302411	-0.23062	-0.0239039	-0.108572	-0.268054	0.0525032	-0.115917	-0.0477305	-0.315795
hsa-miR-602	0.256845	0.00E+00	0.308141	0.299052	0.20898	0.417364	0.0828258	0.241625	0.439508	0.503402	-0.125696	0.139035	0.115002	0.00E+00	0.363631	0.34545	0.201806	0.247533	0.00E+00	0.105014	0.200618	-0.215642	0.00E+00	-0.109946	0.00E+00	-0.166467	0.350631	-0.136136	0.314435	0.116151	0.121861	0.618334	0.126061	0.0647666	0.52781	0.00386811	0.00E+00	0.00E+00	0.429307	0.261342	0.327564	-0.167203	0.00528529	0.189345	0.240908	0.421698	-0.284587	0.106428	0.23811
hsa-miR-603	0.00E+00	-0.0789301	0.00E+00	0.00E+00	0.00E+00	0.00E+00	0.00E+00	0.00E+00	0.00E+00	0.00E+00	-0.0369156	-0.128501	-0.265528	0.0505008	0.00E+00	-0.00164411	0.00E+00	0.00E+00	-0.0214041	0.00E+00	0.00E+00	0.00E+00	0.00E+00	0.00E+00	0.00E+00	0.0181944	0.00E+00	0.00E+00	0.00E+00	0.00E+00	0.00E+00	0.00E+00	0.00E+00	0.00E+00	0.00E+00	0.20322	5.40E-05	0.00E+00	0.00E+00	0.00E+00	0.00E+00	0.00E+00	-0.191206	0.00E+00	0.00E+00	0.00E+00	0.00E+00	0.00E+00	0.19961
hsa-miR-604	0.0866338	0.371907	0.65292	0.37254	0.248414	0.897322	0.477608	0.657124	0.298748	0.203897	0.631349	0.517819	0.404706	0.00933082	0.637198	0.695308	0.561828	0.304234	0.105241	-0.266118	0.197105	0.139136	0.419624	0.283254	0.227447	0.00E+00	0.630234	0.397464	0.346349	0.00E+00	0.388385	1.00467	0.465943	0.00E+00	0.754975	0.263118	0.226307	0.361793	0.426585	0.374687	0.341919	0.52403	-0.0585685	1.08017	0.922323	0.979203	0.838831	0.682429	0.731734
hsa-miR-605	0.236565	0.507812	0.308521	-0.165955	0.105681	-0.046912	0.146722	-0.259081	0.635217	0.226862	0.305138	0.145366	-0.322118	0.159004	-0.185057	0.405397	0.391248	0.403959	-0.0962987	0.0588771	0.00E+00	-0.0081811	0.463476	0.323632	0.00E+00	0.0329643	0.241174	-0.171267	0.514962	0.00E+00	0.338248	0.227492	0.0313186	-0.492107	0.129326	0.4043	0.0918327	0.00E+00	0.118306	0.195767	0.348946	-0.124684	0.00E+00	0.844496	0.723978	0.420639	0.366707	0.0726923	0.161227
hsa-miR-606	0.00E+00	0.00E+00	0.00E+00	0.00E+00	0.00E+00	0.00E+00	-0.211956	0.00E+00	-0.247452	0.00E+00	0.00E+00	0.00E+00	0.00E+00	0.00E+00	0.00E+00	0.00E+00	0.00E+00	0.00E+00	0.00E+00	0.00E+00	0.00E+00	0.00E+00	0.00E+00	0.00E+00	0.00E+00	0.00E+00	0.00E+00	0.00E+00	0.0348232	0.00E+00	0.00E+00	0.00E+00	0.133489	0.00E+00	0.00E+00	0.302409	-0.0585664	0.00E+00	0.00E+00	0.00E+00	0.00E+00	0.00E+00	0.00E+00	0.0243365	0.00E+00	0.00E+00	-0.223357	0.00E+00	0.189394
hsa-miR-607	0.00E+00	0.00E+00	0.00E+00	0.00E+00	-0.127789	0.00E+00	0.00E+00	0.00E+00	-0.289285	0.00E+00	0.00888719	0.00E+00	0.00E+00	0.00E+00	0.00E+00	0.00E+00	0.00E+00	-0.138068	0.00E+00	-0.204719	0.00E+00	0.00E+00	0.00E+00	0.00E+00	0.00E+00	0.00E+00	0.00E+00	0.00E+00	0.00E+00	-0.252707	0.00E+00	0.00E+00	0.00E+00	0.00E+00	0.00E+00	0.00E+00	0.00E+00	0.00E+00	0.00E+00	0.00E+00	-0.477457	0.00E+00	0.00E+00	0.0402665	0.00E+00	0.00E+00	0.0429079	0.00E+00	0.0320927
hsa-miR-608	-0.52219	-0.177484	-0.160691	-0.0231299	-0.071262	-0.207	-0.402048	-0.0763584	-0.114959	-0.391413	0.000183777	-0.335916	-0.211899	-0.422971	-0.0684753	-0.257914	-0.0678786	-0.265119	-0.002565	-0.119341	-0.269849	0.00158674	-0.380802	-0.183797	-0.201411	-0.225543	-0.181519	0.0349128	-0.0601851	0.0148905	-0.0855485	-0.076136	-0.0520721	-0.14532	-0.00292148	-0.134704	-0.18481	-0.0276047	-0.0791934	-0.210214	-0.0969916	-0.19606	0.0610491	-0.476954	-0.176226	-0.22572	0.320853	0.220865	-0.320048
hsa-miR-609	0.0205942	-0.142981	-0.164341	0.0445755	0.0428078	-0.162201	0.112921	-0.00392144	-0.123443	-0.0784499	-0.18667	-0.457593	-0.553066	-0.293896	-0.0815044	-0.205193	-0.0292108	-0.221948	-0.00720259	0.151282	-0.0590327	-0.106234	0.033224	-0.16501	-0.00240106	0.0114516	-0.14343	-0.0287816	-0.282141	0.662647	-0.0335947	-0.097216	0.0392098	-0.13873	-0.129217	-0.193377	-0.166984	-0.0228769	-0.102141	-0.117007	-0.344978	-0.194252	0.154231	-0.579867	-0.38282	-0.056731	-0.207295	-0.0937321	-0.111638
hsa-miR-610	0.303328	-0.125622	-0.12373	0.0403191	0.0368327	-0.109829	-0.419033	0.00758833	-0.136001	-0.0865764	-0.285165	-0.442584	0.550203	-0.195497	-0.112957	-0.288641	-0.0705332	-0.266373	0.0418584	0.182096	0.00E+00	-0.0220933	-0.515956	-0.323358	-0.0763867	0.00E+00	-0.262707	-0.163985	-0.211363	0.00E+00	-0.0896772	-0.110927	-0.0367439	8.77E-05	-0.198453	-0.160441	-0.135425	-0.0816451	-0.0955392	-0.10725	0.0998719	-0.223115	-0.181524	-0.40642	-0.381501	-0.114586	-0.157285	-0.0643923	-0.201738
hsa-miR-611	-0.212718	0.00E+00	-0.158267	0.0217791	0.157269	-0.162152	-0.273099	0.396274	0.291645	0.00E+00	0.452104	0.477685	0.0387668	0.00E+00	0.316011	0.00E+00	0.00E+00	0.00E+00	0.00E+00	0.00E+00	0.00E+00	-0.153562	0.00E+00	0.00E+00	0.109608	0.00E+00	0.120389	0.00E+00	0.00E+00	0.00E+00	0.152444	0.0873294	0.431645	0.00268574	0.483333	0.22018	0.186743	0.17997	0.293339	0.00E+00	0.00E+00	0.00E+00	0.00E+00	0.176502	0.00E+00	0.16068	0.00E+00	0.00E+00	0.169076
hsa-miR-612	0.682503	0.0205451	0.0111437	0.190171	0.00E+00	0.0576034	-0.168955	0.145565	0.0932806	0.136511	-0.0210062	0.190989	-0.076737	0.122638	0.0859324	-0.0104219	-0.0509573	-0.0347037	-0.0426841	-0.0239907	0.162889	0.0773798	0.0701065	0.00E+00	-0.117796	0.375221	0.00352212	0.193835	0.266463	0.155719	0.0101299	0.0451605	-0.0396035	0.356218	0.0215955	0.104133	0.0288901	0.153961	0.0724646	-0.0148877	0.0566063	0.0454069	0.0241227	0.74541	0.438324	0.483261	0.113558	0.112299	0.515369
hsa-miR-613	0.00E+00	0.00E+00	0.00E+00	0.00E+00	0.00E+00	0.00E+00	0.00E+00	0.00E+00	0.239922	0.00E+00	0.200098	0.00E+00	0.00E+00	-0.0181095	0.00E+00	0.00E+00	0.00E+00	0.00E+00	0.00E+00	0.171516	-0.0860778	0.00E+00	0.00E+00	0.0631977	0.00E+00	0.00E+00	0.00E+00	0.00E+00	0.00E+00	0.00E+00	0.00E+00	-0.231702	0.00E+00	0.00E+00	0.417547	0.00E+00	0.00E+00	0.00E+00	0.00E+00	0.00E+00	0.00E+00	0.00E+00	0.00E+00	0.228362	0.0636979	0.00E+00	0.208796	0.00E+00	0.187587
hsa-miR-614	0.00E+00	0.00E+00	0.10309	0.0696316	0.00E+00	0.100298	0.00E+00	0.0723772	0.269134	0.00E+00	0.23953	0.00E+00	0.0405126	0.00E+00	0.0557688	0.00E+00	-0.0428204	-0.0304336	0.00E+00	0.00E+00	0.0302089	0.00E+00	0.00E+00	0.00E+00	0.058819	0.00E+00	0.192452	-0.047529	0.0808382	-0.181248	0.0974144	0.0503081	-0.016523	0.00E+00	0.406848	0.00E+00	0.00E+00	0.00E+00	0.220209	-0.117052	0.00E+00	0.295827	0.00E+00	0.716344	0.464108	0.363875	0.310565	0.00E+00	0.455714
hsa-miR-615	-0.300249	-0.254936	0.293035	0.0377501	0.0298655	0.405145	0.00E+00	-0.0288676	0.0619511	0.0320304	0.168145	0.149533	0.00E+00	0.337669	0.162939	0.180062	0.195287	0.151731	-0.101703	0.00E+00	0.00E+00	0.247936	0.00E+00	0.17187	-0.45919	-0.0649236	0.595368	0.272928	0.0517444	0.00E+00	0.124321	0.11796	0.180922	0.124187	0.595601	0.29495	-0.0297119	0.50457	0.139519	-0.0159603	0.0860849	0.383949	0.00E+00	0.637614	0.226064	0.451676	0.217468	-0.238974	0.191799
hsa-miR-616	0.00E+00	0.0419432	0.0279154	0.00E+00	0.00E+00	0.00E+00	-0.0634928	0.00E+00	-0.588662	0.00E+00	-0.0758364	-0.0437016	-0.509967	0.00E+00	-0.0685449	-0.015381	0.00E+00	0.00E+00	0.241404	0.00E+00	0.00E+00	0.00E+00	0.00E+00	0.00E+00	0.00E+00	0.00E+00	0.00E+00	0.00E+00	0.00E+00	0.00E+00	0.00E+00	0.00E+00	-0.105183	0.00E+00	0.00E+00	0.047867	0.00E+00	-0.14948	0.00E+00	-0.171433	0.130219	0.00E+00	0.00E+00	0.197733	0.00E+00	0.00E+00	0.1409	-0.454822	0.224764
hsa-miR-617	0.00E+00	0.243405	-0.0875504	-0.12578	0.159315	-0.0315945	0.00E+00	0.0312141	0.066292	0.00E+00	-0.0448162	0.220581	-0.218744	-0.275292	0.0323625	0.0798735	0.0760997	0.262059	0.0179655	0.00E+00	0.00E+00	-0.26918	0.00E+00	0.122775	0.00E+00	0.00E+00	0.0332865	0.211301	-0.0621646	0.00E+00	-0.0140047	0.0756084	-0.0651161	0.00E+00	-0.0164878	0.0368065	0.00E+00	-0.180808	-0.0380637	-0.195857	0.180212	-0.389659	0.00E+00	0.519295	0.277851	0.258231	-0.0274512	-0.234506	0.426838
hsa-miR-618	0.00E+00	0.00E+00	0.00E+00	0.00E+00	0.00E+00	0.00E+00	0.00E+00	0.00E+00	0.00E+00	0.00E+00	0.00E+00	0.00E+00	0.00E+00	0.00E+00	0.00E+00	0.00E+00	0.00E+00	0.00E+00	0.00E+00	-0.0622449	-0.0361408	0.00E+00	-0.147559	0.00E+00	0.00E+00	0.00E+00	0.410342	0.00E+00	0.00E+00	0.00E+00	0.00E+00	-0.0271164	0.00E+00	0.00E+00	0.00E+00	0.00E+00	0.212813	0.00E+00	0.00E+00	0.00E+00	0.00E+00	0.184749	0.00E+00	0.00E+00	0.00E+00	0.00E+00	0.00E+00	0.00E+00	-0.378362
hsa-miR-619	0.00E+00	0.00E+00	-0.231083	0.00E+00	0.00E+00	0.00E+00	-0.153509	0.00E+00	0.00E+00	0.00E+00	0.00E+00	0.00E+00	0.00E+00	-0.246482	0.00E+00	0.00E+00	0.00E+00	0.00E+00	0.00E+00	-0.164879	0.00E+00	0.00E+00	-0.418971	0.00E+00	0.00E+00	0.00E+00	0.100916	0.00E+00	0.00E+00	-0.128542	0.00E+00	0.00E+00	0.00E+00	0.134805	0.00E+00	0.00E+00	0.00E+00	0.00E+00	0.00E+00	0.00E+00	-0.350573	0.00E+00	0.00E+00	0.0596641	0.00E+00	-0.187517	0.00E+00	0.00E+00	0.0612661
hsa-miR-620	0.00E+00	0.0955262	-0.054829	0.0841351	0.254452	0.129997	0.00E+00	0.468852	-0.0642797	0.00E+00	-0.00514928	0.312004	0.00E+00	0.00E+00	0.441599	0.00E+00	0.00E+00	0.00E+00	-0.184535	0.00E+00	-0.482288	0.318184	0.00E+00	0.00E+00	0.00E+00	0.00E+00	0.03928	0.00E+00	-0.317902	0.00E+00	0.0680202	0.0936649	0.215247	0.00E+00	0.0553756	0.274706	-0.15764	-0.158695	-0.307662	-0.31972	0.00E+00	-0.0211994	-0.213073	0.422662	0.153111	0.236678	0.111438	-0.578588	-0.035975
hsa-miR-621	0.102981	0.125194	-0.307467	0.3972	0.338786	0.359268	0.00E+00	0.0554078	0.179284	0.299355	0.0143844	0.0158866	0.104003	0.00E+00	0.0514626	0.252685	0.142123	-0.0903119	0.00E+00	-0.0967274	0.257601	0.214818	0.00E+00	0.122725	0.0156628	0.00E+00	0.183235	0.00E+00	0.219488	0.00E+00	0.120971	0.374834	0.0265019	0.0455354	0.344078	0.239012	0.404993	0.0999331	0.387711	0.082151	-0.214932	0.00811215	0.00E+00	0.348161	0.48594	0.304856	0.280247	-0.0916146	0.186714
hsa-miR-622	0.937917	-0.0945945	-0.0820576	0.0715434	0.134501	0.202587	0.599409	0.084654	-0.0913404	0.464477	-0.0438318	-0.0126266	0.336938	0.67127	-0.0045615	-0.192396	-0.0874371	-0.152806	0.0384517	0.576729	0.676646	0.144877	0.312832	-0.176604	0.674738	0.196497	-0.00815248	0.398655	-0.0345815	0.00E+00	0.00432925	-0.111531	-0.0119796	0.533128	-0.0333217	-0.173141	-0.064961	0.0771643	-0.0066262	-0.0168997	0.330216	-0.225157	0.439247	0.117534	-0.0487587	0.321141	-0.0500958	0.070394	0.153082
hsa-miR-623	0.00E+00	0.00E+00	0.00E+00	0.00E+00	0.0482739	0.00E+00	-0.0086934	0.00E+00	0.157544	0.00E+00	-0.21649	0.188422	-0.207627	0.0281662	0.0199871	0.00E+00	0.00E+00	0.0800478	0.0509183	0.00E+00	0.00E+00	0.00E+00	0.00E+00	0.00E+00	0.00E+00	0.00E+00	-0.398604	-0.158719	0.00E+00	0.00E+00	-0.0164117	-0.129542	0.0163199	0.00E+00	-0.309138	0.00E+00	0.31529	0.00E+00	0.00E+00	0.00E+00	0.00E+00	0.00E+00	0.0330919	0.170796	0.0289336	0.110328	0.100589	0.00E+00	0.279441
hsa-miR-624	-0.512206	0.00E+00	0.0289528	0.00E+00	0.044646	0.0653749	0.0754317	0.00E+00	0.139269	-0.184037	0.00E+00	0.00E+00	0.257659	-0.254757	0.157394	0.00E+00	-0.287365	0.00E+00	0.00E+00	0.186535	0.146837	0.00E+00	0.00E+00	-0.153756	0.261182	0.00E+00	0.00E+00	0.00E+00	-0.0167434	0.00E+00	0.122024	-0.00563234	0.00E+00	0.0492228	0.0228827	0.323928	0.00E+00	0.00E+00	0.172079	-0.162923	0.263528	0.303837	0.00E+00	0.0626844	-0.589672	0.096306	0.220695	0.00E+00	0.09491
hsa-miR-625	0.309558	0.0271137	-0.159313	0.113976	-0.149211	0.15017	-0.0391932	0.0236865	0.0884891	-0.0910515	0.00160106	-0.212071	-0.475793	-0.108349	0.152274	-0.173795	0.0489027	0.0310007	-0.200528	-0.0750224	0.368806	0.10409	-0.196462	0.120619	-0.256911	0.122246	-0.111641	-0.0785182	0.0106451	-0.167927	-0.0636943	-0.0564315	0.0628096	0.000254868	0.0880133	0.111628	0.0991548	-0.0654411	0.0711513	0.123342	-0.236975	-0.201587	-0.145146	-0.194748	0.134317	0.0714592	-0.241346	-0.0683705	-0.389649
hsa-miR-626	0.481593	0.129824	0.310027	0.111704	0.152887	0.328278	0.117767	0.263161	0.299941	0.249374	0.193599	0.286767	0.166599	0.136812	0.206057	0.128594	-0.135069	0.29451	0.0941752	-0.014753	-0.167449	-0.0314892	0.45613	0.158326	0.646053	0.0326782	0.225955	0.0284135	0.418262	-0.238177	0.127101	0.24773	0.0862583	0.345519	0.414725	0.0733525	0.0906797	0.0144455	0.277092	0.21394	0.0753444	0.198734	0.497969	0.792018	0.511809	0.16707	0.392242	0.154605	0.37269
hsa-miR-627	0.0995628	0.326009	0.0882431	0.112051	-0.159939	0.24164	0.00E+00	0.00E+00	-0.410686	-0.0494399	0.0327862	0.00E+00	0.00E+00	0.00E+00	-0.0241176	0.00E+00	0.00E+00	-0.408021	0.00E+00	0.00E+00	0.00E+00	0.00E+00	0.158002	-0.262686	-0.142021	0.00E+00	-0.140328	-0.219011	-0.352029	0.00E+00	-0.139702	-0.307838	-0.246394	0.108772	-0.106636	0.00E+00	-0.143833	-0.335697	-0.145348	0.00E+00	0.00E+00	0.00E+00	0.00E+00	0.508302	0.300462	-0.128473	0.331389	-0.271094	-0.324083
hsa-miR-628	0.00E+00	-0.0998771	-0.135956	-0.00744293	0.446497	0.186644	0.00E+00	0.0345446	0.545099	0.00E+00	0.06388	-0.040284	0.180076	0.139558	0.43313	0.362621	-0.134759	-0.185504	0.128984	0.129236	0.00E+00	0.00E+00	0.00E+00	-0.412993	0.212269	0.00E+00	0.288284	0.00E+00	0.0488437	0.00E+00	0.0593021	0.227832	-0.0679645	-0.0696742	0.272425	0.428355	-0.0762228	0.205279	0.353102	-0.109239	0.257399	-0.030698	0.237603	0.632796	0.752478	0.731627	0.253953	0.226903	0.708847
hsa-miR-629	0.00E+00	0.321925	0.060713	-0.00256278	-0.288337	0.317298	0.00E+00	0.248621	0.230277	-0.239576	-0.0572353	0.00E+00	-0.295276	0.0486584	0.0375862	0.00E+00	0.00E+00	0.0884656	-0.0225844	0.291524	-0.37019	0.00E+00	0.00E+00	0.00E+00	0.21901	0.00E+00	-0.17583	0.00E+00	0.203232	0.00E+00	0.429278	0.253912	0.319466	0.00E+00	-0.317677	-0.109833	-0.0575402	0.117352	0.165557	0.215607	0.35596	0.00E+00	0.00E+00	0.332045	-0.0258569	0.111064	0.054739	0.00E+00	-0.0401372
hsa-miR-630	0.0359228	0.00E+00	0.135116	0.0549697	0.287717	0.128581	-0.0395025	0.352394	0.523861	0.00E+00	-0.0459755	0.00E+00	0.00E+00	0.00E+00	0.210442	0.00E+00	-0.0929307	-0.00334563	0.0265501	0.00E+00	0.425474	0.00E+00	0.227629	0.00E+00	0.00E+00	0.00E+00	0.106759	0.00E+00	-0.318613	0.00E+00	0.0132894	0.133395	-0.101491	0.00E+00	0.102513	0.117096	-0.129622	0.00E+00	-0.257503	-0.121401	-0.351147	0.00E+00	0.00E+00	0.421739	0.1805	0.398176	0.0883581	0.378636	0.492031
hsa-miR-631	0.514702	0.295675	0.255887	0.33675	0.272548	0.200726	0.266191	0.418797	0.463497	0.143045	0.116901	0.0645836	0.272956	0.386906	0.472394	0.176546	-0.0946918	-0.0967839	-0.083608	0.213947	0.282285	0.00E+00	-0.356108	0.387837	0.185778	0.171952	-0.0616948	0.00E+00	0.516348	0.00E+00	-0.182147	0.34914	0.557607	0.217972	0.705038	0.0589888	0.0369246	0.00E+00	0.530211	-0.285357	0.281948	-0.0596079	0.00E+00	0.662204	0.567562	0.573984	0.209436	0.274231	0.577843
hsa-miR-632	0.00E+00	-0.0841376	-0.0965156	0.0553371	-0.0597907	0.202359	0.325899	0.00707442	-0.176252	-0.210955	0.253991	-0.499885	0.220547	0.00E+00	-0.177796	-0.220743	-0.0946362	-0.141416	0.0272894	0.173645	0.00E+00	0.105143	0.00E+00	-0.294048	0.403365	-0.236001	-0.437911	0.190135	-0.0576797	0.00E+00	-0.135457	0.0216642	0.236282	-0.198173	-0.0582312	-0.0535551	-0.0904761	-0.0567462	-0.083563	-0.1494	-0.314919	-0.194467	-0.411933	0.270937	0.293048	0.291206	0.232674	0.0726775	0.517585
hsa-miR-633	0.00E+00	0.00E+00	0.00E+00	0.00E+00	0.00E+00	0.00E+00	0.112288	0.00E+00	0.00E+00	0.00E+00	0.00E+00	0.00E+00	0.00E+00	0.00E+00	0.00E+00	0.00E+00	0.00E+00	0.00E+00	-0.492095	-0.635112	0.00E+00	0.00E+00	0.00E+00	0.00E+00	-0.00995035	0.00E+00	0.00E+00	0.00E+00	0.00E+00	0.00E+00	0.00E+00	0.00E+00	0.643162	0.00E+00	0.00E+00	0.00E+00	0.00E+00	0.00E+00	0.00E+00	0.00E+00	0.00E+00	0.00E+00	0.00E+00	0.00E+00	0.00E+00	0.00E+00	0.00E+00	0.00E+00	0.00E+00
hsa-miR-634	0.193041	-0.0550211	0.109787	-0.00257769	0.0265938	-0.146635	0.184996	0.0625596	-0.111454	0.205655	0.114687	-0.138538	0.261248	-0.095449	0.125243	-0.255147	-0.187544	0.00427631	0.0564654	0.216696	0.00E+00	0.117104	0.00E+00	0.543403	0.205087	0.00E+00	0.00515535	0.133532	-0.180371	0.206918	0.970052	0.113307	0.071656	-0.0547909	-0.00375219	-0.0839325	-0.00166942	-0.0675404	0.116954	-0.164733	0.163161	0.0564918	0.00E+00	-0.107749	0.183076	-0.153427	0.0500635	-0.0747724	0.0245983
hsa-miR-635	0.172523	0.00E+00	0.00E+00	0.00E+00	-0.131707	-0.410555	0.146568	0.00E+00	0.00E+00	-0.338645	0.309718	0.00E+00	0.00E+00	0.00E+00	0.00E+00	0.00E+00	0.00E+00	0.00E+00	0.00E+00	0.00E+00	0.00E+00	0.00E+00	0.00E+00	0.00E+00	0.00E+00	-0.136296	0.00E+00	0.00E+00	0.00E+00	0.00E+00	-0.165851	0.0836586	-0.124255	0.00E+00	0.0177634	0.0151283	-0.176363	0.00E+00	0.00E+00	0.00E+00	0.00435462	0.00E+00	-0.183281	0.31664	0.203456	0.00E+00	0.229634	0.00E+00	0.219371
hsa-miR-636	0.116185	0.159503	-0.243689	0.212241	0.124225	0.00E+00	0.00E+00	0.0221411	0.250095	0.00E+00	0.436534	0.00E+00	0.00E+00	0.00E+00	0.000765975	-0.16075	0.00E+00	0.081148	0.1433	0.00E+00	0.00E+00	0.00E+00	0.00E+00	0.169129	0.00E+00	0.00E+00	-0.0163771	0.512985	0.00178864	0.00E+00	0.204672	0.187211	0.0148071	0.00E+00	-0.0766477	0.0961026	0.142375	-0.131262	-0.0853848	0.00E+00	0.00E+00	0.00E+00	0.00E+00	0.292326	-0.181687	0.339344	0.160176	0.253298	-0.336465
hsa-miR-637	-0.301359	-0.178663	-0.117503	-0.0662022	-0.0663561	-0.0850329	-0.252735	-0.0280976	-0.117291	-0.108183	0.03887	-0.332951	0.425202	0.21814	-0.0851096	-0.239729	-0.0601223	-0.121593	0.0156803	0.276335	-0.146398	-0.0623916	-0.597527	-0.168424	-0.135934	0.375682	0.201198	0.0477063	-0.286121	-0.0300475	-0.124803	-0.028893	-0.0434738	-0.26969	-0.109438	-0.163433	-0.0410887	-0.169182	-0.0704377	-0.104515	0.00E+00	-0.0645673	0.00E+00	-0.0301514	0.107526	0.360516	0.249443	-0.153486	0.27597
hsa-miR-638	0.599628	0.140353	0.154932	0.469514	0.41419	0.245398	0.495978	0.267951	0.387366	0.970196	0.115025	0.46285	0.0234878	0.226292	0.247518	0.0911051	0.0151663	0.205787	0.0353325	0.0423062	0.123501	0.210379	0.422236	0.190096	0.0579136	0.0475118	0.194851	0.346525	0.484872	0.116111	0.15915	0.440539	-0.0700836	0.352991	0.358386	0.0991122	0.344531	0.264392	0.356262	0.279681	0.144933	0.164191	0.14196	1.19939	1.11599	1.15287	0.437896	0.191405	0.999493
hsa-miR-639	0.00E+00	0.00E+00	0.00E+00	0.00E+00	0.00E+00	0.136579	0.00E+00	0.00E+00	0.00E+00	0.00E+00	0.312465	0.00E+00	-0.152042	0.00E+00	0.00E+00	0.00E+00	0.00E+00	0.00E+00	0.00E+00	0.0372149	0.00E+00	0.00E+00	0.00E+00	-0.0307445	0.00E+00	0.00E+00	0.00E+00	-0.0345115	0.00E+00	0.00E+00	0.00E+00	0.0333298	0.00E+00	-0.157612	0.288807	0.00E+00	0.00E+00	0.00E+00	0.00E+00	0.00E+00	0.00E+00	0.00E+00	-0.188114	0.258538	0.218236	0.00E+00	0.0500087	0.00E+00	0.296557
hsa-miR-640	0.00E+00	-0.20716	0.00832923	0.118059	0.0355957	0.00E+00	0.00E+00	0.126058	0.00E+00	0.00E+00	0.123016	-0.190318	0.00E+00	0.00E+00	0.137032	0.00E+00	0.00E+00	0.00E+00	0.00E+00	0.00E+00	0.00E+00	0.00E+00	0.00E+00	0.00E+00	-0.17437	0.00E+00	0.0953272	0.00E+00	-0.214382	0.00E+00	0.247002	-0.0339421	0.100204	0.00E+00	0.0623588	0.00E+00	-0.153435	-0.00703092	-0.0666288	0.0598822	0.00E+00	-0.0469364	0.00E+00	0.258857	0.0319153	0.00E+00	0.187849	0.104334	0.199868
hsa-miR-641	-0.488388	0.00E+00	-0.157399	0.00E+00	0.00E+00	0.0431615	0.00E+00	-0.025231	0.00E+00	0.00E+00	0.125067	-0.210884	0.247945	0.00E+00	0.00E+00	-0.109484	0.00E+00	0.00E+00	0.206019	0.13662	0.00E+00	0.00E+00	0.00E+00	0.00E+00	0.282798	0.00E+00	0.00E+00	0.00E+00	-0.334358	0.00E+00	-0.42992	-0.344589	0.00E+00	0.00E+00	0.288195	0.00E+00	0.326152	0.00E+00	-0.11095	0.00E+00	0.116766	0.00E+00	0.00E+00	0.153843	0.122865	-0.761901	0.176391	0.132438	-0.0528635
hsa-miR-642	-0.437986	-0.118851	0.172887	-0.079184	0.00E+00	-0.268091	-0.480902	0.347638	0.202989	0.00E+00	0.0390839	-0.603285	-0.2293	0.00E+00	-0.344192	0.00E+00	-0.133546	-0.0788689	-0.109015	0.25782	-0.130418	-0.195385	0.221084	-0.381459	0.32624	0.0144152	0.00E+00	-0.439436	-0.178297	0.00E+00	-0.302933	-0.28042	0.0633315	0.00E+00	-0.254727	0.0954352	-0.138902	0.443838	-0.209642	-0.0722829	0.00E+00	0.00E+00	-0.0699842	0.089251	0.138489	-0.0832794	-0.209681	-0.438864	-0.122928
hsa-miR-643	-0.386155	-0.209623	0.00E+00	0.00782664	0.00E+00	0.00E+00	0.00E+00	0.00E+00	0.188603	-0.662958	0.00E+00	0.00E+00	-0.0272606	0.00E+00	0.00E+00	0.00E+00	0.00E+00	0.00E+00	0.121782	0.00E+00	0.00E+00	-0.148996	-0.138927	0.00E+00	-0.335641	-0.228925	0.286035	0.0975648	0.00E+00	0.00E+00	0.00E+00	-0.0254014	0.291761	-0.76338	0.0261959	0.00E+00	0.235199	0.00E+00	0.00E+00	0.00E+00	0.00E+00	0.00E+00	0.00E+00	0.0361995	0.152122	0.0351175	0.193459	0.00E+00	-0.0369513
hsa-miR-644	0.657849	0.277515	0.313725	0.0611385	0.113102	0.517166	0.603768	0.324331	0.00136887	0.298769	0.822138	0.0533719	0.33495	0.525379	0.178337	0.0617441	0.226449	0.266833	0.252087	-0.0423046	-0.061002	0.151152	0.86318	0.0410828	-0.439292	0.195961	0.701285	0.43637	0.301822	0.00E+00	0.57414	0.876587	0.589855	0.587098	0.944504	0.218821	0.253334	0.105739	0.271235	0.136999	0.826518	0.133233	0.176595	0.631067	0.951276	0.720804	0.943876	0.302816	0.228987
hsa-miR-645	0.0720126	0.00E+00	-0.0852939	0.306886	0.130782	0.131137	0.00E+00	0.00394363	-0.0423648	-0.562425	0.0129158	-0.0572925	0.289318	-0.251072	0.0358236	0.00E+00	-0.0277399	-0.413758	-0.0506385	0.00E+00	0.00E+00	0.00E+00	0.00E+00	0.00E+00	-0.116237	0.00E+00	-0.0673812	0.00E+00	0.00E+00	0.00E+00	-0.121505	-0.00409607	-0.181585	0.334494	-0.183141	-0.353294	-0.0928294	0.00E+00	0.198425	0.00E+00	0.0516467	0.00E+00	0.00E+00	0.260936	-0.0228793	0.259652	0.260369	-0.135445	0.00968176
hsa-miR-646	0.00E+00	0.00E+00	0.333824	0.00E+00	0.165768	0.269975	0.100261	-0.143066	0.340226	0.00E+00	-0.0538109	0.00E+00	-0.427294	0.00E+00	0.267556	-0.203691	-0.160783	-0.14098	0.00E+00	0.0573749	0.00E+00	0.00E+00	0.00E+00	0.00E+00	0.00E+00	0.00E+00	0.212162	0.00E+00	-0.0199452	0.335472	0.411833	0.054332	-0.00444045	0.00E+00	0.619261	0.00E+00	0.00749933	0.00E+00	0.0953808	-0.114232	0.00E+00	0.00E+00	0.00E+00	0.394337	0.165392	0.00E+00	0.220807	0.00E+00	0.249549
hsa-miR-647	-0.089754	0.00E+00	0.247318	0.00E+00	0.018811	0.107386	0.00E+00	0.184579	0.252361	-0.0524463	-0.171582	0.00E+00	0.119217	0.00E+00	0.111142	0.00E+00	0.192839	0.00E+00	-0.0421187	0.100921	-0.565869	0.00E+00	0.00E+00	0.211145	-0.381995	0.00E+00	0.00E+00	0.00E+00	-0.0797509	0.00E+00	0.00E+00	0.187549	-0.25626	0.00E+00	0.349678	0.00E+00	0.375477	0.00E+00	0.00E+00	0.00E+00	0.00E+00	0.00E+00	0.00E+00	0.197896	0.235405	0.218304	0.176686	0.00E+00	0.199811
hsa-miR-648	0.841879	0.394488	0.518146	0.428563	0.479625	0.553238	-0.0196288	0.462111	0.560832	0.815498	0.660481	0.99485	0.140137	0.716183	0.499833	0.305623	1.05189	0.561518	0.42999	0.502092	0.581925	0.411877	0.741429	0.505685	0.414498	0.479303	0.686736	0.893939	0.570905	0.00E+00	0.342527	0.679038	0.195207	0.646092	0.761668	0.176855	0.862764	0.604038	0.550914	0.450049	0.0212991	0.412873	0.166973	1.35025	1.20047	1.05879	1.10394	0.780971	1.04561
hsa-miR-649	-0.492675	0.00E+00	0.00E+00	0.00E+00	0.00E+00	0.00E+00	0.00E+00	0.00E+00	0.273795	0.00E+00	-0.23823	0.00E+00	0.204433	0.00E+00	0.00E+00	0.00E+00	0.00E+00	0.00E+00	0.00E+00	0.00E+00	0.067238	0.00E+00	0.0946356	0.43394	-0.154336	0.00E+00	-0.0761632	-0.0948133	0.00E+00	0.00E+00	0.0677627	-0.154964	-0.395152	0.00E+00	-0.0915043	0.00E+00	-0.344203	0.00E+00	0.00E+00	0.00E+00	0.00E+00	0.00E+00	0.00E+00	-0.413769	-0.215018	0.166174	-0.661459	0.00E+00	-0.160315
hsa-miR-650	0.245871	0.0107835	0.101097	0.107526	0.270225	0.0401332	0.331957	0.302969	0.14335	0.555515	0.0218046	0.479184	0.219823	0.113873	0.293854	0.0715677	-0.00431533	0.204967	-0.0057897	-0.11588	-0.0709628	0.320897	0.32717	0.155793	-0.0108776	0.37985	0.126886	0.0535971	0.24616	-0.499751	0.0415067	0.12894	-0.0200709	0.302905	0.137239	-0.259728	0.175859	0.186353	0.118994	0.0634356	-0.415636	0.160164	-0.194466	0.937451	0.687154	0.827833	0.163322	0.316966	0.542727
hsa-miR-651	0.00E+00	0.00E+00	0.00E+00	0.00E+00	0.00E+00	0.00E+00	0.00E+00	0.00E+00	0.00E+00	0.00E+00	-0.414346	0.00E+00	0.00E+00	0.00E+00	0.00E+00	0.00E+00	0.00E+00	0.00E+00	0.00E+00	0.00E+00	0.00E+00	0.00E+00	0.0401517	0.00E+00	0.00E+00	0.00E+00	-0.132646	0.00E+00	0.00E+00	0.00E+00	-0.203361	-0.198187	-0.534245	0.00E+00	-0.266457	0.00E+00	-0.433901	0.00E+00	0.00E+00	0.00E+00	0.00E+00	0.00E+00	0.00E+00	0.00E+00	0.00E+00	0.00E+00	0.00E+00	0.00E+00	0.00E+00
hsa-miR-652	0.132734	0.413942	0.136472	0.307508	0.231435	0.184591	0.308259	0.242385	0.44229	-0.193934	0.137109	0.073135	1.12702	0.145238	0.616683	0.303729	0.401342	0.467875	0.00548182	0.414027	-0.0423254	0.0269666	0.415055	0.222868	0.331962	0.271313	-0.0017167	0.187241	-0.0446961	0.527364	-0.0217841	0.0811073	0.0499899	0.647862	0.022279	0.324068	0.44197	0.000502262	0.0640512	0.306653	0.839958	0.222844	0.0453502	-0.175132	-0.104926	-0.0472912	0.0112014	0.0873928	-0.0728911
hsa-miR-653	-0.286988	0.00E+00	0.00E+00	0.00E+00	0.00E+00	0.00E+00	0.00E+00	0.00E+00	0.00E+00	0.00E+00	0.00E+00	0.00E+00	0.00E+00	-0.140292	0.00E+00	0.00E+00	0.00E+00	0.00E+00	0.00E+00	0.00E+00	0.0563047	0.00E+00	0.00E+00	0.00E+00	-0.0744099	-0.340805	0.00E+00	0.00E+00	0.00E+00	0.00E+00	0.00E+00	0.00E+00	0.00E+00	-0.0831034	0.00E+00	0.00E+00	0.00E+00	0.00E+00	0.00E+00	0.00E+00	0.00E+00	0.00E+00	0.00E+00	0.00E+00	0.00E+00	0.00E+00	0.732484	0.00E+00	0.0648979
hsa-miR-654	0.53965	-0.0412168	0.032782	0.367018	0.152855	0.0421981	0.413632	0.0426901	0.12121	0.796628	0.0833381	0.25614	-0.317337	0.294834	0.0417693	-0.0322233	-0.219106	-0.0555531	-0.00625907	-0.31789	0.211047	0.223123	0.156277	0.0794817	0.5294	-0.0378694	0.096932	0.0387545	0.116478	0.505718	0.269177	0.123099	-0.0608538	0.367858	0.209166	-0.0571686	-0.0531736	-0.149515	0.0131892	-0.125308	-0.0356974	-0.0791265	0.113066	0.587983	0.293173	0.289968	0.432735	-0.032128	0.28465
hsa-miR-655	0.00E+00	0.00E+00	0.00E+00	0.00E+00	0.00E+00	0.00E+00	0.00E+00	0.00E+00	0.00E+00	-0.287597	0.00E+00	0.00E+00	-0.152107	0.00E+00	0.00E+00	0.00E+00	0.00E+00	0.00E+00	0.00E+00	0.00E+00	0.00E+00	0.00E+00	0.00E+00	0.00E+00	0.00E+00	0.00E+00	0.00E+00	0.00E+00	0.00E+00	0.00E+00	0.00E+00	0.333944	0.00E+00	0.00E+00	0.0705119	-0.29835	0.00E+00	0.00E+00	0.00E+00	0.00E+00	0.00E+00	0.00E+00	0.00E+00	0.00E+00	0.00E+00	0.00E+00	0.120194	0.00E+00	0.00E+00
hsa-miR-656	0.00E+00	0.00E+00	0.00E+00	0.00E+00	0.00E+00	0.00E+00	0.00E+00	0.00E+00	-0.141228	0.00E+00	0.176365	0.00E+00	0.00E+00	0.00E+00	0.00E+00	0.00E+00	0.00E+00	0.00E+00	0.00E+00	0.00E+00	0.00E+00	0.00E+00	0.00E+00	0.00E+00	0.00E+00	0.00E+00	-0.154164	0.00E+00	-0.0166133	0.00E+00	0.100313	0.171475	0.413812	0.00E+00	0.088482	0.00E+00	0.00E+00	-0.070786	0.00E+00	0.00E+00	-0.124735	0.00E+00	0.00E+00	-0.461652	-0.25329	-0.0700589	0.149217	0.00E+00	0.22614
hsa-miR-657	0.00E+00	-0.0327117	-0.117183	0.00E+00	0.00E+00	0.136448	0.00E+00	-0.0723001	0.190128	-0.165917	0.0744608	0.00E+00	0.00E+00	0.00E+00	0.0566494	-0.112663	0.00E+00	0.00E+00	0.0562297	0.00E+00	-0.122429	0.00E+00	0.107841	-0.0777581	-0.0954932	-0.103032	-0.471641	0.00E+00	-0.406075	0.00E+00	-0.0771675	0.146703	-0.447854	0.00E+00	-0.0354664	-0.288806	-0.197733	0.00E+00	0.00E+00	-0.351567	-0.587931	-0.119616	0.00E+00	0.244376	0.157645	0.479741	0.0272102	-0.0050477	-0.0787115
hsa-miR-658	0.138359	-0.111135	-0.109701	0.122562	0.00609824	-0.0987021	-0.247635	0.0379895	-0.065786	0.413161	-0.0621237	-0.0119499	-0.142003	-0.110327	-0.0482981	-0.155639	-0.143926	-0.182952	0.0428581	-0.115635	-0.195348	-0.0181677	-0.107014	-0.209994	-0.115058	-0.307359	-0.01974	0.0530367	0.114802	0.318204	0.007042	0.0321271	-0.000941478	-0.187062	0.0184455	-0.317194	-0.077613	0.0387626	-0.0421442	-0.175868	0.00621212	-0.1601	0.114665	0.191004	0.187344	0.313486	0.0762406	0.125912	0.198122
hsa-miR-659	-0.248262	-0.186437	-0.101018	0.016996	0.0465569	-0.100609	-0.268064	-0.0397351	-0.112357	0.248543	0.142	-0.295972	-0.102501	-0.270743	-0.0633619	-0.250031	-0.139191	-0.194415	-0.00336326	0.272323	0.0422422	-0.0300421	-0.363129	-0.136597	-0.0068226	0.0808052	0.190265	0.0831984	-0.101937	0.0421822	-0.0090576	0.0483367	0.138082	-0.0343469	0.324804	-0.190005	-0.0823622	-0.0429214	-0.0502452	-0.133683	0.0639546	-0.226727	-0.0843073	0.0262891	0.152216	0.0302502	0.460336	-0.0470892	0.136372
hsa-miR-660	0.25022	0.202586	0.292635	-0.356204	-0.176937	-0.0755484	0.359226	-0.274228	0.316648	0.0667563	0.494609	0.0964637	0.396038	0.304791	0.661505	0.142138	0.702741	0.527348	-0.0473687	0.224683	0.89188	0.195719	0.23119	0.25768	-0.0581536	0.127481	0.00570526	-0.648208	-0.169415	0.0283803	0.125801	0.0811263	0.186688	0.259644	0.247624	0.244248	0.312552	-0.115084	0.0585627	0.273853	0.209213	0.220588	0.112511	-0.222928	-0.163088	-0.678808	-0.0379848	0.154231	-0.15751
hsa-miR-661	0.180555	0.107086	-0.0479887	-0.00892823	-0.0712621	0.0623911	0.0738558	0.0523232	-0.135058	0.08707	0.501558	-0.12657	0.00E+00	0.0636864	0.0666344	-0.00172564	0.0248601	-0.140551	-0.0797204	0.115792	0.00E+00	-0.34898	0.00E+00	-0.529156	0.00E+00	0.00E+00	0.338767	0.00E+00	-0.332646	0.00E+00	0.0776709	0.239603	0.458705	0.121508	0.0757895	0.406269	-0.1325	-0.0614403	-0.0416568	-0.155191	0.151438	0.0757248	0.0800947	0.541331	0.612823	-0.0312296	0.124393	0.175309	0.0436725
hsa-miR-662	0.00E+00	0.00E+00	0.0448846	0.193739	0.0516664	0.111336	0.00E+00	0.00E+00	0.192525	0.00E+00	0.497602	0.00E+00	0.00E+00	0.117025	-0.547253	0.00E+00	0.00E+00	0.00E+00	0.165866	0.143784	0.078193	0.00E+00	0.00E+00	0.00E+00	0.00E+00	0.00E+00	-0.0601733	0.00E+00	0.00E+00	0.00E+00	0.0627982	0.110318	-0.0988312	0.00E+00	-0.105345	0.00E+00	0.0119814	0.00E+00	0.00E+00	0.00E+00	0.00E+00	-0.106558	0.00E+00	0.196289	-0.337721	0.00E+00	-0.06041	-0.434341	0.170173
hsa-miR-663	0.467723	0.12066	0.239465	0.686342	0.43924	0.258388	0.259829	0.196376	0.437479	0.813868	0.0865934	0.33455	-0.116183	0.123886	0.190002	0.155908	0.0276239	0.106946	-0.03007	-0.170288	0.0304321	0.1209	0.199674	0.224389	0.134578	-0.111104	0.239825	0.174455	0.508023	-0.0300502	0.353489	0.391208	0.0367317	0.12262	0.344546	0.335934	0.241375	0.282575	0.382508	0.235117	-0.0729603	0.246777	0.202265	0.909406	0.658847	0.72199	0.346643	0.0568573	0.734571
hsa-miR-668	0.221086	0.337543	0.151653	0.396164	-0.315115	0.378016	0.0518949	0.127704	-0.0599561	0.00E+00	-0.0764547	0.140413	0.00E+00	0.00E+00	0.19839	0.310464	0.292431	-0.00303682	0.350962	-0.344401	-0.263489	0.00E+00	0.00E+00	-0.313668	0.00E+00	0.00E+00	0.316909	-0.0390783	-0.436165	0.00E+00	0.0295216	0.17441	-0.0263445	0.00E+00	-0.0525246	-0.330413	-0.0445186	0.0384055	-0.0077876	0.367937	0.00E+00	-0.0455335	-0.241429	0.225448	0.563521	0.528417	-0.178092	-0.243669	-0.148681
hsa-miR-671	0.429149	-0.213215	-0.0305897	-0.0532459	0.0208617	-0.051056	0.328559	0.0594005	0.112062	0.0968693	0.033047	0.24916	0.655156	0.099685	-0.0616327	-0.115279	-0.0380419	-0.0219107	-0.0446069	0.245543	0.276136	-0.0617724	0.202601	0.0169882	0.568526	-0.238745	0.0655109	-0.343091	-0.000299517	-0.755929	-0.0514013	0.0451364	0.0037171	0.0918215	0.0793029	-0.174125	-0.0467655	0.0883474	0.158402	-0.133204	0.138383	0.000424781	0.368524	0.544193	0.150786	0.273683	0.0838938	0.0449176	0.342746
hsa-miR-7	-0.121928	-0.172798	0.344664	-0.980203	-0.420972	0.273248	0.0476582	-0.257027	-0.0503164	-0.150095	0.303628	0.0220147	0.155169	0.195463	0.279907	0.111874	0.312148	0.406895	0.317833	0.177021	0.0376106	-0.529839	-0.133437	0.26949	-0.159956	-0.392081	-0.509709	-0.743365	-0.478651	-0.221503	-0.273586	-0.148188	0.104466	0.386813	0.0947249	0.75153	0.120851	-0.229188	-0.2148	-0.0381367	-0.234722	-0.205254	-0.134548	-0.120619	-0.872105	-0.837614	0.582551	-0.124124	-0.647106
hsa-miR-758	0.00E+00	0.00E+00	0.00341853	0.00E+00	1.02074	0.0792812	0.00E+00	0.00E+00	0.242523	0.00E+00	0.00E+00	0.00E+00	-0.0572616	0.243767	0.00E+00	0.00E+00	0.00E+00	0.00E+00	0.00E+00	0.00E+00	0.00E+00	0.00E+00	0.00E+00	0.00E+00	0.00E+00	0.00E+00	0.00E+00	0.00E+00	0.00E+00	0.00E+00	0.00E+00	0.00E+00	0.00E+00	0.00E+00	0.00E+00	0.00E+00	0.00E+00	0.00E+00	0.597467	-0.0349012	0.663079	0.00E+00	-0.346338	0.00E+00	0.00E+00	0.00E+00	0.532311	0.00E+00	0.0356054
hsa-miR-765	0.118427	-0.153506	-0.0697725	0.0572134	0.0732234	-0.117884	-0.142755	-0.000518281	-0.0512879	0.049716	-0.0162571	0.00157642	-0.0956377	-0.11731	-0.194752	-0.297387	-0.159587	-0.0766823	-0.0523733	-0.311521	-0.176826	-0.0316255	-0.28362	-0.227942	0.0118781	-0.249235	0.042232	-0.0223779	0.0693902	-0.0143395	-0.0136214	0.0430119	-0.0581707	-0.0248696	0.0581825	-0.371022	-0.144019	0.0350912	-0.09272	-0.178818	-0.31917	-0.202992	-0.326867	0.312876	0.13452	0.276537	0.081197	-0.0686428	0.454723
hsa-miR-766	-0.288528	0.141677	0.103118	0.00647769	-0.0291121	0.0481717	-0.247219	0.0740805	-0.0141465	0.0877642	-0.01027	-0.0250978	-0.0112818	-0.0685577	0.0487571	0.0661687	-0.0620623	0.0353153	0.0153654	0.41834	0.0130544	0.152994	-0.194155	-0.0154812	0.320667	0.0252357	0.0834921	0.212219	0.0413589	0.42326	0.0879003	0.272316	0.0114665	-0.151669	0.264862	0.0144458	0.0924939	0.0904794	0.161512	0.0528719	0.511303	0.0424913	0.263129	0.181557	0.135107	0.168551	0.0251798	0.121471	0.146915
hsa-miR-767-5p	0.00E+00	0.35302	0.271132	0.367649	0.257848	-0.156002	0.00E+00	-0.506699	-0.0870821	0.00E+00	0.0651303	-0.612773	0.285496	-0.309056	-0.457937	0.0732739	0.253027	-0.126447	0.006698	0.37861	0.00E+00	-0.145999	-2.16782	0.00E+00	0.00E+00	0.206226	0.0212591	0.305128	0.194829	0.00E+00	-0.154915	-0.258455	-0.0677716	0.00E+00	-0.00109846	-0.0087668	0.00E+00	0.00E+00	0.754489	-0.330959	0.433194	-0.222923	0.00E+00	0.240058	0.176086	0.0555982	0.316428	-0.394384	0.215967
hsa-miR-768-5p	-0.0961123	0.273814	0.0857904	0.0589538	0.0686358	0.163845	-0.0378175	0.255751	0.0823226	-0.106907	-0.156596	0.0411077	0.0367451	-0.105453	0.0814774	0.0387258	-0.0103062	0.0956412	0.193109	0.117958	0.148232	0.202656	0.122867	0.0484681	-0.147535	0.21213	0.0551757	0.303222	0.48317	0.53379	-0.0689167	0.0976284	0.13107	-0.0825446	-0.145617	-0.239495	0.15671	0.208802	-0.00531715	0.315059	0.133636	0.170863	0.476863	0.240856	0.417065	0.237632	-0.0613162	0.0521441	0.210912
hsa-miR-769-5p	-0.260746	-0.518833	-0.498423	-0.262289	-0.371864	-0.602292	-0.245476	-0.48666	-0.614976	-0.669027	-0.218221	-0.234654	-0.437331	-0.452383	-0.31599	-0.120508	-0.269679	-0.124165	-0.434548	-0.370517	-0.226315	0.038099	-0.578762	-0.10051	0.209299	-0.375063	-0.381038	-0.272083	-0.383316	-0.212737	-0.317729	-0.210616	0.0183035	-0.231829	-0.31192	-0.507545	-0.329153	-0.109298	-0.423296	-0.4493	-0.0625427	-0.235527	-0.149284	0.0054188	-0.489042	-0.355823	-0.0966041	-0.211041	-0.237566
hsa-miR-770-5p	0.156136	0.171038	0.0426762	-0.365029	-0.21434	0.141235	0.0735678	0.140432	0.0108459	0.00E+00	0.0225263	-0.193026	0.00E+00	-0.261066	0.328667	0.232795	-0.243043	0.281622	0.0943377	0.00E+00	0.00E+00	-0.139705	0.00E+00	0.449563	0.00E+00	0.00E+00	-0.0628633	-0.0210512	-0.326284	0.00E+00	0.0859098	0.0580342	0.0597058	0.00E+00	-0.103644	0.0390539	0.386083	-0.154233	0.216168	-0.0759803	-0.445298	-0.0267435	0.00E+00	0.575347	-0.0664364	-0.250777	0.0900408	-0.366108	0.183489
hsa-miR-801	0.28405	0.00885205	-0.00418785	0.223706	0.238676	0.148745	-0.018364	0.155163	0.277952	0.268175	0.0348143	0.579025	-0.28048	0.0573935	0.0636264	0.0983085	0.231535	0.251068	-0.0743691	-0.143399	0.181995	0.147075	-0.0561262	0.149809	-0.0226018	0.0227356	0.255322	-0.12892	-0.0148981	0.418788	0.0515633	0.247501	0.0141686	-0.00106351	0.666929	-0.221186	0.0905866	0.238777	0.339112	0.0356387	-0.13858	0.196199	0.157827	0.549705	0.114715	0.329021	0.331506	0.357817	0.457893
hsa-miR-802	0.00E+00	0.00E+00	0.00E+00	0.00E+00	0.00E+00	0.00E+00	0.00E+00	-0.175859	-0.301815	0.00E+00	0.00E+00	0.00E+00	0.00E+00	-0.27857	0.00E+00	0.00E+00	0.00E+00	0.00E+00	0.452556	0.00E+00	0.00E+00	0.00E+00	0.00E+00	0.00E+00	0.00E+00	0.00E+00	0.00E+00	0.00E+00	0.00E+00	0.00E+00	0.00E+00	0.00E+00	0.00E+00	0.275841	0.00E+00	0.268654	0.00E+00	0.00E+00	0.00E+00	0.00E+00	0.00E+00	0.00E+00	0.00E+00	0.00E+00	0.00E+00	0.00E+00	0.00E+00	0.00E+00	0.0204582
hsa-miR-9	0.00E+00	0.630482	0.301164	0.376546	0.00E+00	0.00E+00	0.00E+00	0.00E+00	0.926158	0.00E+00	0.492124	-0.755486	0.95048	0.00E+00	0.182561	0.50377	0.327497	0.413193	0.288962	0.179546	0.0268185	-0.153026	0.00E+00	0.00E+00	0.00E+00	0.00E+00	-0.575199	0.00E+00	0.00E+00	0.00E+00	0.970716	-0.228099	-0.097629	0.00E+00	0.486676	0.758707	1.03519	-0.0322798	1.79819	0.00E+00	0.225827	1.03329	0.00E+00	-0.214023	-0.845978	-0.969792	1.73974	-0.26219	-0.263307
hsa-miR-92	-0.561325	-0.250953	-0.247507	-0.0233613	-0.0883151	-0.190993	-0.327409	-0.418864	-0.319805	-0.465965	0.09277	-0.46294	-0.447729	-0.48222	-0.1559	-0.0970458	-0.0395198	-0.210785	-0.205873	-0.41899	-0.350786	-0.198055	-0.094946	-0.183303	0.00486713	-0.551327	-0.360761	-0.260529	-0.227227	-0.0610057	0.0024661	-0.107411	-0.0285602	-0.519773	-0.356666	-0.0659233	-0.232736	-0.0323443	-0.082995	-0.292763	-0.201283	-0.353281	-0.173106	-0.418629	-0.616463	-0.309592	-0.413139	-0.375635	-0.457283
hsa-miR-92b	-0.59817	-0.244478	-0.18685	-0.071399	-0.106637	-0.119981	-0.238385	-0.315418	-0.294382	-0.472708	-0.0225883	-0.483723	-0.140226	-0.292491	-0.142769	-0.0124393	-0.0156997	-0.126204	-0.164716	-0.171697	-0.365967	-0.188318	-0.0664023	-0.130963	0.0367165	-0.348064	-0.447017	-0.23639	-0.216538	0.230231	-0.115918	0.00E+00	-0.0759544	-0.547708	-0.366516	0.0258297	-0.163716	-0.0262352	-0.0752074	-0.244467	-0.118237	-0.306695	-0.376458	-0.6528	-0.584588	-0.215513	-0.372901	-0.404906	-0.731036
hsa-miR-93	-0.405574	-0.164305	0.0299983	-0.136609	-0.0829704	-0.215854	-0.111199	-0.355874	-0.175023	-0.468296	0.183183	-0.287176	-0.107387	-0.284648	-0.108657	0.0561106	0.0760112	0.0540752	-0.147005	-0.0197136	-0.334093	-0.166927	-0.0135621	-0.034795	-0.265997	-0.126909	-0.294347	0.276885	-0.263554	-0.510982	0.0364048	0.00E+00	-0.0585891	-0.178344	-0.25269	-0.0744074	-0.0508162	-0.123813	0.0154049	-0.184934	-0.19981	-0.199468	-0.392515	-0.498223	-0.532029	-0.491154	-0.233919	-0.171547	-0.48
hsa-miR-95	0.311353	0.5788	0.651028	0.00E+00	0.253871	0.350962	-0.523674	0.240238	1.71205	0.20044	0.904622	0.149882	1.06405	0.353723	0.889781	1.01261	-0.335034	0.972382	0.422709	0.919101	0.378018	-0.109317	0.488139	0.995535	0.942926	0.189202	-0.166452	0.384949	0.0701203	0.672858	-0.23799	0.392519	0.559266	0.0855873	0.697111	0.434535	1.125	0.832662	0.669498	0.773785	0.815941	1.44996	0.164709	-0.907395	-0.481487	-0.507784	1.03428	0.111374	-0.640374
hsa-miR-96	-0.614801	-0.59618	-0.413896	-1.53383	-1.15312	-0.54595	-0.458993	-1.19489	-0.281699	-1.02251	-0.413683	-0.654575	-0.768259	-0.861009	-0.402476	-0.341846	-0.416745	-0.0674403	-0.206423	-0.864259	-0.5141	-0.780961	-0.822741	-0.466631	-0.95851	-0.383997	-1.01942	-1.46483	-1.00391	-1.68709	-1.27095	-1.1061	-0.48478	-0.505519	-0.881562	-1.10589	-0.457225	-1.61497	-1.11325	-0.798836	-0.914568	-0.418022	-0.90865	-0.96865	-1.1199	-1.35902	-0.453349	-0.296699	-1.08187
hsa-miR-98	-0.600892	0.102042	0.0390375	-0.297368	-0.426852	0.0655976	-0.353652	-0.21713	0.124185	-0.539642	-0.110157	-0.458424	0.0593577	0.0162113	0.23017	0.380807	0.0438235	0.0747498	0.00351095	-0.186655	0.0408352	-0.328687	-0.31127	-0.029766	0.0153473	0.106042	-0.324866	-0.583817	-0.403539	-0.615225	-0.46362	-0.115908	0.00795101	-0.0884285	-0.407965	0.112744	0.00936028	-0.301992	0.0656339	0.128793	0.453951	0.194788	-0.91848	-0.820285	-0.260548	-0.307159	-0.273607	-0.123486	-0.763362
hsa-miR-99a	-0.326381	-0.499175	-1.06972	-1.67307	-1.09988	-0.75537	-0.495732	-1.3328	-1.08551	-0.5198	-0.979253	-1.14362	-0.647385	-0.493905	-1.29555	-0.923943	-0.65441	-0.936375	-0.503662	-0.312983	-0.665529	-1.42027	-0.611958	-0.61537	-0.205722	0.131559	-1.01075	-0.528814	-0.727514	-1.16664	-1.25194	-0.974145	-0.418241	-0.903894	-1.42645	-0.711799	-0.648277	-0.379416	-0.597814	-0.444189	-0.058774	-0.512143	-0.935179	-1.2271	-1.16828	-1.63809	-1.06103	-1.15627	-1.35614
hsa-miR-99b	-0.468791	0.0100358	-0.275895	0.187877	-0.164114	-0.117731	-0.11337	-0.128577	-0.311527	-0.273532	-0.740039	-0.515531	-0.0748395	-0.0535725	-0.472947	0.196245	0.0431954	-0.182244	-0.248598	-0.0325196	-0.175297	-0.219919	0.0420979	-0.0851043	-0.0603981	0.0909449	-0.671091	0.395872	-0.0397932	0.142768	-0.361942	0.00E+00	-0.422347	-0.396682	-0.959444	0.18323	-0.122235	-0.0036055	0.114418	-0.119423	0.126928	-0.00371117	0.137801	-0.351898	-0.290387	-0.179904	-0.109091	-0.417169	-0.392172
[truncated: 41 more columns]
