# Supplementary material for: Optimizing miRNA-module diagnostic biomarkers of gastric carcinoma via integrated network analysis
Source: PLoS One. 2018 Jun 7;13(6):e0198445. doi: 10.1371/journal.pone.0198445 (PMC5991748; doi:10.1371/journal.pone.0198445)
Supplement: S3 Table — (CSV) [file pone.0198445.s005.csv]

miRNAID	GSM744368	GSM744369	GSM744370	GSM744371	GSM744372	GSM744373	GSM744374	GSM744375	GSM744376	GSM744377	GSM744378	GSM744379	GSM744380	GSM744381	GSM744382	GSM744383	GSM744384	GSM744385	GSM744386	GSM744387	GSM744388	GSM744389	GSM744390	GSM744391	GSM744392	GSM744393	GSM744394	GSM744395	GSM744396	GSM744397	GSM744398	GSM744399	GSM744400	GSM744401
hsa-let-7a	-0.0488866	-0.0337785	-0.120949	0.0946818	0.00028357	0.0270664	-0.143743	-0.192196	-0.110136	0.0341051	0.113583	0.020761	0.178971	-0.273145	0.0611663	-0.0571835	0.0450667	-0.594385	-0.0348253	-0.023191	0.0664086	0.0519641	0.231954	0.2021	0.30097	-0.0101409	-0.00355383	0.121	-0.462097	-0.22284	-0.271493	-0.172471	-0.119433	-0.557197
hsa-let-7b	-0.20361	-0.34063	-0.250024	-0.124218	-0.188442	-0.0993429	-0.164767	-0.237471	-0.129566	0.015915	0.0709374	-0.149046	0.0250184	-0.121524	0.333162	-0.0216892	0.0381418	-0.456437	-0.192816	-0.190655	-0.00405083	-0.168523	0.264945	0.118212	0.178146	-0.172857	-0.093063	-0.0612672	-0.337899	-0.164934	-0.208292	-0.157828	-0.204154	-0.265882
hsa-let-7c	-0.0848987	-0.13342	-0.154227	0.0194687	-0.162536	-0.00336983	-0.143469	-0.213545	-0.136156	0.0324857	0.0864112	0.0025764	0.125106	-0.235913	0.0971102	-0.108922	0.155953	-0.556031	-0.0989811	-0.121421	0.0383075	0.0958563	0.250984	0.162384	0.288148	-0.0567942	0.00724505	0.0845747	-0.479173	-0.22176	-0.248482	-0.142973	-0.179213	-0.338917
hsa-let-7d	-0.211953	-0.307229	-0.181068	-0.0571809	-0.289373	-0.0671705	-0.219092	-0.248925	-0.14117	0.000131275	0.0021973	-0.0315567	0.103599	-0.237768	-0.0397761	-0.182666	0.100201	-0.498257	-0.193618	-0.181609	-0.0755437	-0.117888	0.260854	0.154891	0.315129	-0.0691322	0.0353341	0.203716	-0.600352	-0.310178	-0.288932	-0.22217	-0.283538	-0.45233
hsa-let-7e	0.00270387	-0.269297	-0.168302	-0.0231592	0.0763347	0.00752557	0.0222467	-0.0823961	-0.00582289	0.0524824	0.0235678	-0.0632594	0.120311	-0.137478	-0.0285469	-0.0223046	-0.0488083	-0.280997	-0.132519	-0.0406663	0.127142	-0.0359966	0.352826	0.159696	0.283239	-0.0119896	0.127605	0.278029	-0.377381	-0.177543	-0.181507	-0.136518	-0.145454	-0.129215
hsa-let-7f	0.000621912	-0.0685483	-0.0453908	0.0662541	0.0292864	0.0323902	-0.176021	-0.199807	-0.16249	0.0452005	0.000530026	0.0802396	0.173171	-0.313351	-0.0650847	-0.0496068	0.00910043	-0.632216	-0.133641	-0.145693	0.0545702	-0.0150274	0.319367	0.313054	0.343307	-0.0391279	0.0598052	0.225349	-0.627521	-0.336498	-0.400534	-0.19031	-0.157098	-0.589376
hsa-let-7g	-0.0400182	-0.0629517	-0.0520586	-0.0354603	0.0261006	0.0573672	-0.0411189	-0.17251	-0.180779	0.0903604	-0.031282	0.0905869	0.0621013	-0.206685	0.0920385	0.0903166	-0.0187047	-0.485524	-0.102639	-0.149149	-0.0895928	-0.194278	0.272731	0.151693	0.369188	-0.00164151	-0.00278139	0.144152	-0.449007	-0.259581	-0.336977	-0.0872842	-0.200144	-0.400803
hsa-let-7i	-0.274247	-0.215503	-0.261227	-0.272188	-0.306785	-0.214236	-0.216764	-0.316829	-0.217353	-0.136931	0.0101766	-0.171083	-0.151308	-0.127321	-0.0821475	-0.195904	-0.0225418	-0.389925	-0.252627	-0.157222	-0.234325	-0.387462	0.0776553	-0.0274531	0.0442398	-0.115937	-0.185365	-0.09972	-0.275296	-0.209811	-0.457064	-0.183829	-0.208797	-0.174274
hsa-miR-1	0.850348	1.05576	0.928971	0.393812	0.41235	0.65944	0.584324	0.00E+00	0.442877	1.06267	0.997216	0.671523	1.32276	0.156535	0.269133	0.198974	0.744817	0.0508056	0.38295	0.478815	1.30881	0.490795	1.56069	1.23022	1.13374	0.834641	1.3068	1.84301	0.886868	1.08561	0.531229	1.22764	1.3156	0.723521
hsa-miR-100	-1.52424	-1.36607	-1.55789	-1.46418	-1.6587	-1.25582	-1.38031	-1.94278	-1.31924	-1.25745	-1.07255	-1.36158	-1.17983	-0.920337	-1.40572	-1.51134	-1.39496	-1.26763	-1.44405	-1.45932	-1.31515	-1.49128	-1.08903	-1.09236	-1.16687	-1.77397	-1.31913	-1.18333	-1.4679	-1.26208	-1.48767	-1.34535	-1.65339	-1.25606
hsa-miR-101	-0.0256842	0.193399	-0.169132	0.0642749	-0.16115	-0.265279	-0.46709	-0.646268	-0.466284	-0.101884	-0.0476547	0.16542	-0.104975	-0.35564	-0.274319	-0.190183	-0.0838031	-0.589761	-0.264857	-0.477911	-0.157777	-0.177667	0.283148	0.20112	0.377215	-0.0268678	-0.202667	0.133408	-0.0721033	-0.249895	-0.256593	-0.26934	-0.00781199	-0.558709
hsa-miR-103	0.186745	0.096097	0.184402	0.246104	0.255719	0.312332	0.141434	0.146071	0.264357	0.249964	0.382236	0.311482	0.338997	0.259237	0.47382	0.285947	0.187265	0.095877	0.159543	0.149871	0.280684	0.26377	0.560697	0.441885	0.506672	0.166071	0.132531	0.337386	-0.157958	0.00672943	-0.0539309	0.106126	-0.136237	0.0274593
hsa-miR-105	-0.355203	0.0999679	0.371688	0.00E+00	-0.205763	-0.434111	0.00E+00	0.00E+00	0.00E+00	0.00E+00	0.00E+00	0.0326855	0.00E+00	0.0178573	0.00E+00	0.00E+00	0.00E+00	-0.0301404	0.00E+00	0.00E+00	0.00E+00	0.00E+00	-0.136065	-0.0587452	0.00E+00	0.00E+00	0.233687	-0.270796	0.150019	-0.0790329	-0.168662	-0.0307624	0.0258244	-0.28131
hsa-miR-106a	-0.444843	-0.392968	-0.500859	-0.41956	-0.383952	-0.377117	-0.457946	-0.536477	-0.575983	-0.465037	-0.367924	-0.242799	-0.455387	-0.431887	-0.394213	-0.436833	-0.554898	-0.745998	-0.493483	-0.609607	-0.310508	-0.405635	-0.217922	-0.134671	-0.153155	-0.576578	-0.489231	-0.435151	-0.824089	-0.691545	-0.87323	-0.6587	-0.598168	-0.75721
hsa-miR-106b	-0.502117	-0.390454	-0.536355	-0.538107	-0.431411	-0.582668	-0.584076	-0.777942	-0.715758	-0.484208	-0.515368	-0.38813	-0.562223	-0.416177	-0.417774	-0.558384	-0.167614	-0.639851	-0.564319	-0.703934	-0.536084	-0.698084	-0.0828696	-0.231384	-0.0861071	-0.474737	-0.650646	-0.466554	-0.720812	-0.783659	-0.764143	-0.693561	-0.807766	-0.903485
hsa-miR-107	0.227293	0.21772	0.163683	0.209561	0.290038	0.265134	0.163519	0.173401	0.225903	0.258125	0.350178	0.2988	0.335456	0.26754	0.391798	0.554116	0.221969	0.106648	0.136576	0.0610695	0.217704	0.262636	0.57075	0.348416	0.499859	0.263378	0.189406	0.341767	-0.19418	-0.00956265	-0.0305162	0.0841797	-0.0913523	0.0698581
hsa-miR-10a	0.129889	0.00322035	-0.0801601	0.0386954	-0.0267099	0.110489	0.00E+00	0.0577842	-0.0909642	0.153899	0.0362224	0.0272985	0.208008	-0.303149	-0.142705	0.0179325	-0.1782	-0.58291	-0.0506615	0.0470252	0.0877274	-0.228924	0.12296	0.375046	-0.0249042	-0.380898	-0.293292	-0.110783	-0.441725	-0.151872	-0.0502101	-0.318928	-0.437848	-0.157908
hsa-miR-10b	0.248526	0.442913	0.0804687	0.362277	0.344669	0.270727	-0.00605037	-0.221775	0.289252	0.296211	0.369224	0.365511	0.544944	0.00641836	0.440689	0.763328	0.438655	-0.26317	0.0288756	0.207703	0.448787	0.239909	0.339361	0.340647	0.266205	-0.152575	-0.0747343	0.162482	-0.305245	0.0401569	0.0954487	-0.118068	-0.121489	-0.236499
hsa-miR-122a	-0.286878	-0.275704	-0.275879	-0.255479	0.546086	-0.23024	-0.0597943	0.0351027	-0.113438	-0.138088	-0.272393	-0.0946623	-0.160129	-0.0758197	0.0651927	-0.395494	-0.634209	-0.313893	-0.411728	-0.267251	-0.392985	0.00E+00	-0.118322	-0.120265	-0.12305	-0.178563	-0.0886403	-0.139856	-0.35834	-0.276239	-0.303747	-0.190295	-0.470105	-0.214786
hsa-miR-124a	0.00E+00	0.135074	0.17878	0.00E+00	0.0225715	-0.506321	0.00E+00	0.461239	0.0802467	0.422112	0.00E+00	0.0993574	0.394164	0.0684552	0.00E+00	0.00E+00	0.00E+00	0.413455	0.00E+00	0.00E+00	0.3808	-0.143192	0.469588	0.240238	0.355473	0.00E+00	0.00E+00	0.629143	0.270876	0.384483	0.548324	0.480894	0.431906	0.342852
hsa-miR-125a	-0.202192	-0.121295	-0.447386	-0.141875	-0.174674	-0.110173	-0.00803286	-0.395392	-0.0782421	-0.186909	-0.117503	-0.211595	-0.123501	-0.345414	-0.0851651	-0.262098	-0.0731071	-0.663509	-0.297041	-0.213973	-0.188468	-0.263869	-0.173191	-0.337775	-0.187665	-0.653403	-0.47779	-0.316882	-0.501524	-0.270633	-0.344224	-0.383263	-0.405143	-0.123494
hsa-miR-125b	-0.889788	-0.776625	-1.09723	-0.87868	-1.1073	-0.648949	-0.839754	-1.38952	-0.788244	-0.79987	-0.589336	-0.789419	-0.58693	-0.712535	-0.793527	-0.812869	-0.915611	-0.978587	-0.947804	-0.854059	-0.680735	-1.0075	-0.702905	-0.588777	-0.726412	-1.33146	-0.8932	-0.743134	-1.09263	-0.74568	-1.06196	-0.920499	-0.97505	-0.775309
hsa-miR-126*	0.00E+00	0.00E+00	0.529206	0.505916	0.00E+00	0.00E+00	0.00E+00	0.00E+00	-0.171217	0.162014	0.0161604	0.800943	0.93209	0.175339	0.00E+00	0.00E+00	0.00E+00	0.0646268	0.220803	0.407007	0.274265	0.531917	1.26383	1.66564	1.11633	0.287225	0.904408	1.34406	0.152566	0.504547	0.377797	0.961906	0.886938	0.0624075
hsa-miR-127	0.637652	0.46994	0.605529	0.107034	0.506955	0.67954	0.263559	-0.183725	-0.0353008	0.189093	0.520479	0.629374	0.615317	0.00666102	0.470341	0.462934	0.336532	0.320073	0.663915	0.482886	0.965517	0.421605	1.01832	0.970635	0.280879	0.03575	0.230185	0.697513	0.0130311	0.148859	0.0422889	0.255588	0.00273168	-0.081582
hsa-miR-128a	-0.0255995	0.284377	0.0356054	-0.143634	0.114899	-0.142128	-0.221939	-0.259942	-0.499069	-0.0248753	0.228611	0.00913373	0.0697108	-0.230372	0.139892	-0.0920794	0.473722	-0.231262	-0.253167	-0.275626	0.0010005	-0.214068	0.217005	0.00440912	0.0878356	-0.308037	-0.207729	0.109918	-0.492186	-0.366505	-0.355841	-0.229684	-0.592116	-0.500741
hsa-miR-128b	-0.0749216	0.0803619	-0.161021	-0.157029	0.224404	-0.124997	-0.226444	-0.28145	-0.360626	-0.0585972	0.295794	0.00133477	-0.0547617	-0.0501421	0.168476	-0.26876	-0.0221042	-0.304285	-0.297218	-0.334536	-0.0394296	-0.221642	0.202994	0.0406816	0.124869	-0.219844	-0.201351	0.0178698	-0.455913	-0.278207	-0.408729	-0.251035	-0.570706	-0.516081
hsa-miR-129	-0.124371	-0.14439	-0.174513	-0.347662	-0.12825	-0.180201	-0.245752	-0.0594042	-0.0843306	-0.101314	-0.135077	-0.255767	-0.144185	-0.0547908	-0.391478	-0.710395	-0.336492	-0.186385	-0.308398	-0.17578	0.0262119	-0.10747	-0.0826189	-0.0987888	-0.0687341	-0.134211	0.117912	-0.048004	-0.313819	-0.265902	-0.287552	-0.179592	-0.258116	-0.222489
hsa-miR-130a	0.886919	0.87136	0.870007	1.01884	0.738157	0.920211	0.668047	0.180991	0.648939	0.973322	1.14299	0.919511	0.877742	0.139464	0.869647	0.768549	0.811804	0.250138	0.975722	0.789002	0.773772	0.812155	1.00671	0.697714	1.01119	0.785821	0.78176	0.933063	0.592752	0.707007	0.595624	0.563632	0.809954	0.505886
hsa-miR-130b	-0.53726	-0.876553	-0.352916	-0.597081	-0.360443	-0.442668	-0.59887	-0.655764	-0.407848	-0.391152	-0.428041	-0.385101	-0.384328	-0.0914538	-0.264485	-0.544874	-0.474088	-0.10386	-0.375656	-0.556952	-0.463323	-0.291424	-0.146694	-0.170473	-0.329512	-0.41042	-0.491196	-0.338695	-0.377488	-0.422594	-0.425019	-0.282312	-0.722487	-0.510501
hsa-miR-132	0.0873232	0.59134	0.262607	-0.0441138	0.227685	0.187491	0.18536	-0.116743	0.017737	-0.0661056	0.600565	0.047854	0.340952	-0.0185719	-0.0500054	0.106495	0.0948453	0.0761029	0.0971629	0.126839	-0.0216644	-0.16037	0.238299	0.325685	0.236899	-0.144451	0.156073	0.223906	-0.271855	-0.272581	-0.424496	-0.00207719	-0.246091	-0.320378
hsa-miR-133a	0.759786	0.329681	0.624219	0.881845	0.300547	0.50496	0.99421	0.00E+00	0.589914	0.965487	0.816076	0.899778	1.29778	0.485383	0.465848	0.82208	1.14282	0.491963	0.727757	0.601991	0.861854	0.736773	1.39926	0.990543	1.06695	0.546703	0.854461	1.20621	1.04213	0.972672	0.527377	1.42504	0.724868	0.561586
hsa-miR-133b	0.834638	0.607147	0.313856	0.782815	0.641685	0.923648	0.927274	0.213882	0.658853	0.943626	0.856365	0.585848	1.33963	0.136296	0.58042	0.673751	0.775102	0.281657	0.702851	0.992488	0.666984	0.859524	1.63586	1.09784	0.987138	0.393671	0.703187	1.17918	0.723918	0.822757	0.997793	1.47226	0.575441	0.986161
hsa-miR-134	0.0911227	0.150173	-0.371571	-0.311025	0.00E+00	-0.227541	0.0394357	-0.156735	-0.0452397	-0.299005	-1.21832	-0.231101	-0.107908	-0.0675958	0.145842	0.213399	0.00E+00	-0.0276494	-0.410839	-0.211085	-0.223901	-0.42254	0.0915536	-0.0242499	-0.102189	-0.0836864	-0.0139276	0.0722473	-0.393652	-0.264831	-0.232984	-0.209047	0.0902817	-0.260462
hsa-miR-135a	0.00E+00	0.00E+00	0.20395	0.00E+00	0.125631	0.00E+00	0.00E+00	0.00E+00	0.00E+00	0.497083	-0.246819	0.483473	0.715304	-0.0308065	0.00E+00	0.00E+00	-0.442209	0.0509295	0.00E+00	0.00E+00	0.229336	0.00E+00	1.70226	0.597404	1.04958	0.743004	0.68683	1.11846	1.00723	0.434656	0.437053	0.796012	0.772612	0.397985
hsa-miR-135b	0.00E+00	0.258176	0.408309	0.57196	0.00E+00	0.00E+00	0.00E+00	0.00E+00	0.00E+00	-0.522703	0.210055	0.535981	0.921193	0.0612743	0.00E+00	0.00E+00	0.0328281	-0.0289628	0.233426	0.00E+00	0.0241376	-0.140821	0.701436	0.181692	0.859832	0.202469	-0.0155502	0.495061	-0.288797	-0.148813	-0.40484	0.0117705	0.396663	-0.601672
hsa-miR-136	-0.0974559	0.265799	0.00E+00	0.00E+00	0.00E+00	-0.106453	0.00E+00	-0.0200465	0.00E+00	-0.0524113	0.00E+00	0.254891	0.00E+00	0.0562574	0.00E+00	0.00E+00	0.0929579	-0.23537	0.00E+00	0.00E+00	0.00E+00	0.00E+00	0.740043	0.304926	0.43757	-0.184887	-0.442269	-0.0019065	0.328697	0.123905	0.380032	0.447932	0.349026	0.296631
hsa-miR-137	0.00E+00	-0.0325608	0.00E+00	0.00E+00	0.00E+00	0.00E+00	0.00E+00	0.00E+00	0.00E+00	0.00E+00	0.00E+00	0.00E+00	0.00E+00	-0.405504	0.00E+00	0.00E+00	0.00E+00	0.104505	0.00E+00	0.0506189	0.00E+00	0.00E+00	-0.411897	0.00E+00	0.00E+00	0.00E+00	0.00E+00	0.00E+00	-0.229844	0.00E+00	0.00E+00	0.00E+00	0.00E+00	0.00E+00
hsa-miR-138	0.0974793	-0.154755	-0.0633747	-0.128431	0.398432	-0.0513079	0.0976618	-0.0100269	0.0542343	0.00922601	0.208487	-0.122526	-0.0485876	0.0378699	0.235624	0.160574	0.194038	0.185887	-0.128593	-0.0976334	0.124577	-0.0883171	0.322323	0.00150745	-0.0357036	0.401687	0.453309	0.698372	-0.0156361	-0.0217325	0.0966	0.0585323	0.257563	0.118407
hsa-miR-139	0.00E+00	0.192686	0.482289	0.535998	0.00E+00	0.21152	0.00E+00	0.453109	-0.0189016	0.275	0.197984	0.665977	-0.117717	0.497149	0.128124	0.177087	0.0554415	0.718069	0.593738	0.452467	0.489197	0.605621	0.801511	0.255737	0.558047	0.360921	0.178215	0.823643	0.250287	0.262588	0.667219	0.148497	0.172469	0.00E+00
hsa-miR-140	-0.0962845	0.77063	0.402946	0.510209	0.495389	0.520537	-0.630562	-0.0582836	-0.0974936	0.530398	0.935019	0.681807	0.369763	-0.00221538	0.61561	0.60792	0.613243	-0.0615175	0.132626	0.121606	0.540837	0.227098	0.746388	0.647873	0.781717	0.348372	0.219552	0.681861	0.187987	0.317104	0.0920971	0.206974	0.318947	-0.170407
hsa-miR-141	-0.250013	0.0585882	-0.344187	-0.0995866	-0.203895	-0.506904	-0.571823	-0.340022	-0.546289	-0.290922	-0.359061	-0.0244386	-0.262856	-0.128533	-0.0412172	-0.327542	0.369051	-0.671571	-0.35336	-0.560745	-0.175446	-0.121571	0.297362	0.218011	0.438828	-0.156393	-0.5385	-0.227336	0.0640427	-0.454297	-0.16122	-0.315857	-0.144986	-0.563186
hsa-miR-142-5p	1.28362	1.57158	1.43313	1.25429	1.35259	1.29093	1.09431	0.745692	1.21476	1.38084	1.15207	1.60758	1.44629	0.745606	1.03686	1.61945	1.55932	0.87754	1.44732	1.19092	0.776987	0.642056	1.10323	1.31249	1.63455	1.38194	1.50915	1.73366	0.855387	1.18457	0.553569	1.28101	1.40188	0.628078
hsa-miR-143	0.955952	1.10963	0.766523	0.68888	0.802551	0.980371	0.865512	0.208095	0.776217	1.03768	1.14412	0.806358	1.03442	0.834234	0.553144	0.851357	1.27453	0.407567	0.801113	0.866967	0.909007	0.71518	1.33808	1.42619	1.16944	0.726201	0.765216	1.21491	1.01128	1.0922	0.782523	0.957514	1.12494	0.887028
hsa-miR-144	0.00E+00	0.360824	0.00E+00	0.00E+00	0.00E+00	0.00E+00	0.00E+00	0.00E+00	0.00E+00	0.00E+00	0.00E+00	0.137012	0.00E+00	0.263971	0.00E+00	0.00E+00	0.00E+00	-0.210236	0.00E+00	0.00E+00	0.398516	0.00E+00	0.671699	0.672257	0.679595	0.00E+00	0.00E+00	0.432097	0.696427	0.00E+00	0.0111026	-0.16284	0.153071	0.00E+00
hsa-miR-145	0.823289	0.79181	0.659012	0.721016	0.603848	0.933448	1.03476	0.387887	0.979909	1.00619	1.15445	0.80872	1.14551	0.789176	0.821635	0.754466	1.13491	0.685011	0.796207	0.849744	0.972849	0.722545	1.05748	1.11252	0.974741	0.408039	0.76237	0.997856	0.759259	1.00555	0.656118	0.889591	0.766668	1.06771
hsa-miR-146a	0.319469	0.757338	0.613662	0.845148	0.189104	0.620153	0.24092	-0.022227	0.467905	0.705005	0.626953	0.746347	0.581568	0.119825	0.25464	0.788575	0.137823	0.371782	0.501519	0.676793	-0.029758	-0.2405	-0.0333271	0.200086	0.814904	0.447227	0.396536	0.541493	-0.00818651	0.479059	-0.293158	0.51225	0.301063	0.548246
hsa-miR-146b	0.612341	0.664908	0.825282	0.681915	0.988168	0.764147	0.607725	0.183268	0.591595	0.810417	0.59251	0.768483	0.652748	0.0961156	0.269577	0.670228	0.397227	0.441765	0.830205	0.794184	0.223135	0.121969	0.232029	0.525426	0.858896	0.632133	0.632975	0.796896	0.138501	0.695329	-0.187832	0.785914	0.570441	0.572551
hsa-miR-147	0.00E+00	-0.172751	-0.174215	-0.356951	-0.0684692	-0.0606735	0.00E+00	-0.0653801	-0.295624	-0.348536	0.172142	-0.293723	0.0978667	0.0167108	0.00E+00	0.00E+00	0.00E+00	-0.194943	0.190795	0.00E+00	-0.47341	-0.414918	0.26031	-0.042458	0.0432081	0.0618508	0.446227	0.01127	-0.355691	-0.267034	-0.372605	-0.295687	0.347569	0.249651
hsa-miR-148a	0.793543	0.901379	0.676431	0.804995	0.793416	0.775857	0.567754	0.650256	0.558726	0.642022	0.828187	1.01599	0.72598	0.398816	0.555948	0.749302	0.622112	0.514638	0.487685	0.501222	0.555721	0.587867	0.835075	0.472021	0.977218	0.607736	0.500999	0.627147	0.281985	0.48063	0.445912	0.624558	0.578146	0.510593
hsa-miR-148b	0.127864	0.16384	0.0894533	0.0328482	-0.0223793	0.112427	-0.146667	-0.258691	-0.189049	0.107205	0.3968	0.158631	0.238281	0.242635	0.108789	0.196447	0.0360517	0.478729	-0.158981	0.0178475	-0.010014	-0.0526673	0.396111	0.0782035	0.243827	-0.307322	-0.24895	0.0403979	-0.380892	-0.270875	-0.243194	0.00366462	-0.366359	-0.447401
hsa-miR-149	-0.365309	0.384092	-0.163354	-0.356043	-0.183048	-0.144901	0.0494228	-0.35693	0.440853	-0.0714095	0.329237	-0.206851	0.129114	0.125216	0.266219	0.036192	0.449478	0.00816325	-0.29622	-0.232301	0.569427	0.154019	0.315336	0.0265043	0.12586	-0.210438	-0.184489	-0.00641918	-0.193549	-0.0579142	-0.0586215	-0.154258	-0.332445	-0.536447
hsa-miR-150	0.939129	1.41963	1.15667	1.0543	0.882047	1.1238	1.10772	0.606278	1.35955	1.44804	1.19457	1.75721	1.4049	0.268541	1.18245	1.41707	0.988671	1.2425	1.52126	1.20871	0.85727	0.65509	0.968937	1.13702	1.38243	1.14951	1.66274	1.7056	0.445012	1.07956	0.445479	1.1299	0.784007	0.337861
hsa-miR-151	-0.227837	0.00908443	-0.333338	-0.218099	-0.17921	-0.286826	-0.307735	-0.485652	-0.418377	-0.254241	-0.0207006	-0.209399	-0.165034	-0.285883	-0.0172892	0.160518	-0.230262	-0.475124	-0.363424	-0.436042	-0.217077	-0.229003	-0.103791	-0.172807	-0.0734862	-0.394685	-0.386056	-0.326518	-0.368562	-0.339897	-0.241057	-0.29674	-0.540733	-0.550924
hsa-miR-152	0.0161901	0.379697	-0.0670413	-0.0396578	0.00365449	-0.0317112	-0.0703097	-0.616364	-0.205007	-0.0189317	0.293854	-0.0217449	0.00190244	-0.269439	-0.000799339	-0.0574986	-0.309676	-0.293783	-0.293457	-0.272486	-0.0469476	-0.226996	0.0567727	-0.137201	0.0305522	-0.373534	-0.351587	-0.0881631	-0.255172	-0.25254	-0.412818	-0.160774	-0.301106	-0.368764
hsa-miR-153	0.00E+00	0.00E+00	0.00E+00	0.00E+00	0.00E+00	0.00E+00	0.00E+00	0.00E+00	0.00E+00	0.00E+00	-0.273094	0.00E+00	0.00E+00	-1.05729	0.00E+00	0.00E+00	0.00E+00	-1.81168	0.00E+00	0.00E+00	0.00E+00	0.00E+00	0.53308	0.00E+00	0.00E+00	0.00E+00	-0.600336	0.00E+00	-0.299359	0.00E+00	0.00E+00	0.00E+00	0.00E+00	0.00E+00
hsa-miR-154	-0.303565	0.375528	-0.258668	0.456896	0.123198	0.208342	0.00E+00	0.0921162	-0.34216	-0.348485	0.228898	-0.0759931	0.340161	-0.105754	0.00E+00	0.00E+00	0.329166	-0.45834	0.394139	0.363029	0.547764	-0.154731	0.693655	-0.0433592	0.605428	0.290982	0.30988	0.621597	-0.414058	-0.288044	-0.330991	-0.0338272	0.127947	0.0122862
hsa-miR-155	-0.0983265	0.305644	-0.0717485	-0.0293671	-0.121947	0.0932047	-0.194662	-0.224683	-0.212582	-0.107792	0.110483	0.488485	0.0921614	-0.235782	-0.153098	0.286837	-0.471272	-0.413708	-0.239502	-0.173463	-0.450106	-0.53535	-0.540593	0.0559476	0.0656025	0.0497254	0.0656045	0.214808	-0.697995	-0.310462	-0.703548	-0.169312	-0.249802	-0.543455
hsa-miR-15a	0.116087	0.352499	0.288883	0.318714	0.203836	0.0703485	-0.081028	-0.0605518	-0.099641	0.269324	-0.53232	0.00E+00	0.290206	0.00E+00	0.599008	0.229516	0.484193	0.0393241	0.158495	0.121011	0.193282	0.00364594	0.454281	0.536442	0.542447	0.244313	0.136048	0.355965	0.167384	0.029077	-0.0953291	0.119406	0.177721	-0.187338
hsa-miR-15b	0.152343	0.212561	0.0887232	0.136853	0.13813	0.298375	0.224644	0.221811	0.254751	0.123393	0.259254	0.308634	0.280425	-0.0347128	0.387715	0.166598	-0.00947843	-0.071362	-0.0224622	-0.0255277	0.162685	0.270985	0.371342	0.3246	0.416676	0.189113	0.269066	0.292543	-0.267976	-0.0742668	-0.161666	0.10962	-0.0932437	-0.0936623
hsa-miR-16	0.199146	0.325488	0.279333	0.270407	0.294866	0.335527	0.0815504	0.11814	0.211356	0.310064	0.373085	0.42818	0.423484	0.12692	0.372874	0.365572	0.272724	-0.110057	0.333485	0.242054	0.166962	0.304559	0.530363	0.559383	0.611721	0.348336	0.315416	0.428775	-0.108754	0.160066	-0.0770869	0.269072	0.274447	0.00698471
hsa-miR-17-5p	-0.429514	-0.556783	-0.537448	-0.478167	-0.384441	-0.31848	-0.494812	-0.598042	-0.583074	-0.516851	-0.44919	-0.33881	-0.487185	-0.430962	-0.438376	-0.202227	-0.45062	-0.774746	-0.502955	-0.547768	-0.446005	-0.527008	-0.113255	-0.125819	-0.152274	-0.447331	-0.436917	-0.390377	-0.80288	-0.690554	-0.836416	-0.624776	-0.632403	-0.747916
hsa-miR-181a	-0.0606384	0.00708563	-0.0177639	-0.0202151	0.066536	-0.00354943	0.00828693	-0.230659	-0.0561241	0.0657235	0.351262	0.0500059	0.108742	-0.112982	0.0474543	0.0356194	-0.0498451	-0.197104	-0.0100024	-0.0481742	-0.17503	-0.0995326	-0.0970865	-0.12573	-0.0695398	-0.242709	-0.289899	-0.141026	-0.491595	-0.348162	-0.438283	-0.212069	-0.483908	-0.396911
hsa-miR-181b	0.75022	-0.510827	-0.0306484	0.142549	0.839909	0.101127	0.336884	-0.0214337	-0.0318575	-0.0299764	0.404693	0.150344	0.154516	0.0226222	0.0115893	0.208916	0.285186	-0.252526	0.136229	-0.0553111	0.0255225	-0.155128	0.0899897	-0.0448138	0.0390631	-0.0163505	-0.0405029	0.152437	-0.370835	-0.326431	-0.430817	-0.158799	-0.284527	-0.203698
hsa-miR-181c	-0.811239	-0.381367	-0.964757	-0.700856	-0.50305	-1.11587	-1.05757	-1.03056	-0.853827	-0.934491	-0.41962	-0.819262	-0.6497	-0.650021	-0.852172	-0.177464	-0.696051	-0.767228	-0.853964	-0.730435	-0.641786	-1.03353	-0.54583	-0.601738	-0.592322	-1.10475	-0.928908	-0.573961	-1.08378	-1.09012	-1.10593	-1.02836	-1.02677	-1.25578
hsa-miR-181d	-0.166123	-0.253997	-0.239128	-0.302908	-0.192706	-0.168759	-0.245063	-0.0792879	-0.0781925	-0.251882	-0.231866	-0.226024	-0.0914709	-0.0735962	-0.26736	-0.215977	-0.514052	-0.361595	-0.271173	-0.229704	-0.224234	-0.159595	-0.159691	-0.11305	-0.187009	-0.174294	-0.15717	-0.131765	-0.464709	-0.368273	-0.428836	-0.262659	-0.447401	-0.23061
hsa-miR-182	-0.560621	-0.579563	-0.613201	-0.701375	-0.552696	-0.594607	-0.708842	-0.544056	-0.673405	-0.594531	-0.729712	-0.635835	-0.562339	-0.593986	-0.630154	-0.732287	-0.882776	-0.81518	-0.770754	-0.900333	-0.855965	-0.557083	-0.480581	-0.390324	-0.539569	-0.666014	-0.828733	-0.579977	-0.870301	-1.01551	-0.934234	-0.632338	-0.812254	-0.821225
hsa-miR-183	-0.855476	-0.290851	-0.901019	-1.03985	-0.72587	-1.06059	-0.835116	-1.09831	-0.9125	-0.940751	-0.667053	-1.11091	-0.927915	-0.358274	-0.236419	-1.34235	-0.888993	-0.779033	-0.663994	-1.00284	-0.809369	-0.917411	-0.3781	-0.837943	-0.640128	-0.892564	-0.915824	-0.604842	-0.636195	-0.936606	-0.992594	-0.72562	-0.75421	-0.422781
hsa-miR-184	0.386212	0.246554	0.159256	0.369392	0.00E+00	-0.123269	-0.113034	0.0958865	0.354011	-0.0921864	0.249714	-0.0507731	0.385475	-0.114578	0.00E+00	-0.594404	-0.253978	0.0503828	0.427653	0.271555	0.069826	0.0595561	-0.0688954	-0.0829679	0.127943	0.293563	0.0922007	-0.198467	-0.10815	-0.201932	-0.150077	-0.165542	0.111012	0.0401377
hsa-miR-185	-0.210053	0.0719156	-0.101981	-0.136542	-0.0625588	-0.081912	-0.367782	-0.0965752	-0.0124831	-0.0861079	-0.0361249	-0.00844381	-0.0843438	-0.0142874	-0.179346	-0.0593868	-0.11724	0.0605889	0.0485175	-0.159513	-0.185779	-0.0877369	-0.0401492	-0.0867168	-0.110364	-0.0711437	-0.138234	-0.150533	0.091093	0.154977	0.102654	0.0313451	-0.0434663	0.130463
hsa-miR-186	0.0802455	0.909272	0.281522	0.0305711	0.115957	0.158754	-0.00774465	-0.101527	0.00E+00	0.266144	0.312983	0.00E+00	0.00E+00	-0.0596302	0.126875	0.44705	-0.0065144	0.00E+00	0.230658	0.374444	0.113894	0.00E+00	0.41005	0.409617	0.392257	0.188269	0.0594286	0.250473	-0.0150229	0.0199465	0.0560962	0.18598	-0.0332985	-0.0970053
hsa-miR-187	0.32185	0.0907054	-0.359353	-0.312615	0.00E+00	-0.0341114	0.449154	0.0290848	-0.171742	-0.167325	0.00455554	0.00E+00	-0.174031	0.05367	0.00E+00	0.00E+00	0.00E+00	0.00E+00	-0.222205	-0.136906	0.382174	-0.17871	0.366903	-0.110843	0.142418	0.409712	0.195744	0.029601	-0.295226	-0.196197	-0.363056	-0.177686	0.282947	-0.00622131
hsa-miR-188	0.0837835	0.606981	0.0397644	-0.0894107	0.203669	-0.0517067	-0.436526	-0.166065	0.00840266	-0.0329264	0.333539	-0.0526366	-0.0214333	-0.0595845	0.256339	-0.285464	0.418868	0.0813379	-0.113992	-0.376599	-0.202811	-0.0771451	0.0598758	-0.0618787	-0.0291324	-0.144591	-0.0774528	-0.0973129	-0.0516116	-0.0735479	-0.0377817	-0.145605	-0.0986641	-0.00812031
hsa-miR-189	0.625027	0.693737	0.647786	0.310127	0.561071	0.410611	0.261987	-0.200562	0.150909	0.308971	-0.0195507	0.237176	0.54813	-0.122518	0.197482	0.284954	0.74307	-0.0605711	0.226626	0.0526437	0.858788	0.522643	0.814763	0.905547	0.660031	0.60602	0.189026	0.662516	0.59284	0.43158	-0.0459475	0.501526	0.191633	0.353165
hsa-miR-18a	-0.288196	-0.28425	-0.279955	-0.493852	-0.312454	-0.464642	-0.500579	-0.566725	-0.773672	-0.390111	-0.536905	-0.231394	-0.545505	-0.375043	-0.647569	-0.354923	-0.49159	-0.619485	-0.479805	-0.759984	-0.554326	-0.670695	-0.178885	-0.0599666	-0.174795	-0.280367	-0.513472	-0.198855	-0.729535	-0.654582	-0.812762	-0.474095	-0.650038	-0.918872
hsa-miR-18b	-0.351723	-0.127798	-0.251096	-0.475018	-0.173192	-0.577721	-0.404075	-0.583682	-0.805092	-0.423461	-0.362818	-0.218007	-0.554755	-0.380393	-0.524544	-0.361943	-0.410275	-0.563678	-0.524844	-0.989088	-0.435769	-0.707831	-0.0747059	-0.0224023	-0.0917615	-0.193463	-0.440849	-0.206946	-0.724389	-0.585083	-0.807939	-0.456409	-0.669117	-1.01721
hsa-miR-190	0.00E+00	0.00E+00	0.00E+00	0.00E+00	-0.0726324	0.173951	0.00E+00	0.00E+00	0.00E+00	-0.104527	0.00E+00	0.00E+00	0.00E+00	0.106593	0.00E+00	0.0497004	0.00E+00	-0.18023	0.00E+00	0.00E+00	0.00E+00	0.00E+00	1.14769	0.802029	0.104531	0.00E+00	0.246609	0.509726	0.0354241	0.0640476	0.00111935	-0.104638	0.00E+00	0.247737
hsa-miR-191	-0.00478111	-0.521568	-0.183355	-0.210039	-0.0461713	0.00113552	-0.0309362	-0.083939	-0.0524915	-0.105188	-0.107983	-0.16801	0.00279032	0.0117411	0.0355018	0.0868965	-0.163746	-0.113654	-0.209755	-0.16914	-0.252378	-0.14106	0.0536319	0.0194277	0.0603354	-0.199212	-0.137446	-0.104547	-0.474942	-0.258091	-0.407671	-0.215327	-0.585155	-0.209838
hsa-miR-192	0.961284	0.588298	0.520903	0.76652	0.974572	0.632843	0.891591	1.13758	0.702293	0.623245	0.633483	0.775862	0.70543	0.954798	0.926395	0.745032	0.777044	0.300005	0.523984	0.607847	0.742521	0.817434	1.13269	1.43894	1.12421	0.715613	0.496995	0.623863	0.578524	0.290524	0.607586	0.437302	0.246948	0.496245
hsa-miR-193a	-0.161303	0.180743	-0.0746968	0.0610592	0.396822	-0.299872	-0.421724	-0.680462	-0.419671	-0.0376849	0.0312144	0.0276442	0.0176896	-0.323141	-0.270882	-0.165557	-0.0752513	-0.427116	-0.196017	-0.206248	-0.169389	-0.121008	0.398745	-0.179659	0.33586	0.0353967	-0.215313	0.15107	-0.00859432	-0.068242	-0.0815634	0.0102995	-0.0179157	-0.509107
hsa-miR-193b	-0.231681	-0.267405	0.000521687	-0.2669	-0.347257	0.108076	-0.036132	-0.36937	0.153082	-0.0217785	0.0395284	-0.156971	0.0782894	-0.0999418	-0.0890061	-0.151123	-0.413004	-0.27858	-0.212204	-0.0655234	-0.507389	-0.487177	-0.136752	-0.343421	-0.0992613	-0.0895381	-0.218043	-0.0647616	-0.547082	-0.336371	-0.52033	-0.0697995	-0.483178	-0.408036
hsa-miR-194	0.932107	0.542488	0.412044	0.474365	0.991206	0.505707	0.998074	1.14353	0.4818	0.477864	0.773664	0.562826	0.541701	0.990259	0.971158	0.540925	1.047	0.346587	0.394212	0.327367	0.748053	0.547586	0.911554	1.39163	0.908194	0.581591	0.417057	0.424628	0.462572	0.2523	0.439973	0.394316	0.206007	0.572497
hsa-miR-195	1.09548	1.26396	0.998077	1.2745	1.23607	1.1778	1.15627	0.575764	0.802489	1.0636	1.30968	1.28191	1.14403	0.270367	1.39456	0.929952	1.19013	0.0514933	1.00718	0.983269	1.41408	1.02164	1.23702	1.15497	1.24694	0.916451	0.952418	1.18916	0.822184	0.837645	0.833821	0.916426	0.858414	0.82648
hsa-miR-196a	0.498752	-0.0579973	-0.39059	-0.475296	0.274105	-0.244148	-0.263581	-0.100621	-0.0511526	-0.22502	0.173594	-0.294774	-0.174457	-0.113557	0.140512	0.0378212	0.00E+00	-0.401244	-0.525386	-0.207589	-0.431723	-0.282685	-0.173598	-0.0276702	-0.18662	-0.26845	-0.224144	-0.15918	-0.482695	-0.406087	-0.39229	-0.241444	-0.697221	-0.314297
hsa-miR-196b	0.259248	0.0691183	-0.429864	-0.743548	0.00E+00	-0.425169	-0.460334	-0.133135	-0.20417	-0.27928	-0.305774	-0.345488	-0.267891	-0.0952933	-0.544851	-0.468616	-0.0591807	-0.375471	-0.747984	-0.451656	-0.523441	-0.342755	-0.218488	-0.0107257	-0.354491	-0.405996	-0.354509	-0.306276	-0.459177	-0.384362	-0.37343	-0.305425	-0.994978	-0.574178
hsa-miR-197	-0.372384	0.364695	-0.140972	0.227495	0.347921	-0.255786	0.211829	-0.413145	0.0854387	0.246337	0.436149	-0.349824	-0.154757	0.0556961	0.228516	0.356361	-0.117033	-0.208133	0.307602	-0.211135	-0.453658	-0.0715818	0.495341	0.00152314	-0.0625878	-0.139648	-0.0633042	0.121579	-0.143251	-0.192051	-0.244082	-0.0308156	-0.352734	-0.415134
hsa-miR-198	-0.0739281	0.0157283	-0.0682434	-0.0172688	0.443374	0.00560482	0.0436961	0.0867975	0.0459167	-0.0711554	-0.182612	0.0144053	-0.0445591	-0.0641037	0.206199	0.411583	0.194824	0.119168	0.10507	0.144741	0.0870188	0.00E+00	-0.0842663	-0.107424	-0.120436	0.0170415	0.125178	-0.152689	0.231407	0.212157	0.240829	0.134762	0.253625	0.344126
hsa-miR-199a	0.826924	0.99295	1.03783	0.994573	0.798418	0.825112	0.671108	0.358012	0.75438	1.04715	1.50271	0.979454	0.953225	0.438158	0.986183	0.81173	1.04508	0.659224	1.03065	1.45397	0.769474	0.828712	1.24869	1.08856	1.17576	0.7898	0.832283	1.0759	0.801879	0.955907	0.772301	0.85845	0.755139	0.669028
hsa-miR-199b	0.866321	0.992519	1.14332	1.28854	1.14616	1.24627	0.888566	0.509872	0.917538	1.17219	1.27049	1.24989	1.14583	0.294647	1.06735	1.41464	1.33107	0.747491	1.0729	1.08081	1.14077	0.898824	1.5398	1.36978	1.47035	0.976123	1.0472	1.42472	0.814511	0.969331	0.877851	1.03189	1.01525	0.628736
hsa-miR-19a	-0.327846	-0.217293	-0.432797	-0.444941	-0.209912	-0.532856	-0.539742	-0.572125	-0.734926	-0.484124	-0.44159	-0.230832	-0.588598	-0.539237	-0.587953	-0.286412	-0.428289	-0.875176	-0.633261	-0.818516	-0.621982	-0.616077	-0.0603516	-0.103978	0.0861649	-0.276686	-0.434615	-0.231497	-0.58941	-0.471998	-0.67964	-0.541818	-0.266342	-0.88961
hsa-miR-19b	-0.362266	-0.0905374	-0.555748	-0.594033	-0.433674	-0.717306	-0.651602	-0.761767	-0.957624	-0.598186	-0.410814	-0.365916	-0.61112	-0.558184	-0.500118	-0.533548	-0.213036	-0.889271	-0.626936	-0.819231	-0.568342	-0.805154	-0.326505	-0.215708	-0.188289	-0.459093	-0.684985	-0.595116	-0.559938	-0.541395	-0.734327	-0.585338	-0.35117	-0.817513
hsa-miR-200a*	0.447534	0.507675	0.279459	0.334683	0.557804	-0.336004	0.00737632	0.109339	0.00E+00	0.421322	0.018386	0.541271	0.544681	0.0960951	0.230804	0.318909	0.594046	0.435669	0.453184	-0.0768449	0.324211	0.573848	0.627616	0.160035	0.61748	0.231194	0.0474027	0.397128	0.0820441	0.176551	0.191831	0.271941	-0.0214409	-0.0223331
hsa-miR-200b	0.357024	0.114378	0.0118091	0.277026	0.282141	0.0909156	0.247692	0.335986	0.0941955	0.221498	0.33241	0.190609	0.2923	0.306527	0.796451	0.102336	0.603791	-0.040586	0.0714356	0.0192558	0.439917	0.00E+00	0.533592	0.484539	0.518281	0.0676955	0.019575	-0.00434739	0.0216807	-0.0269413	0.167377	0.063716	-0.0567123	0.0214905
hsa-miR-200c	0.292943	0.251928	0.0432467	0.244749	0.331885	0.183948	0.251474	0.330295	0.218137	0.23908	0.404005	0.2732	0.418369	0.298993	0.691053	0.59432	0.274768	0.0509498	0.0213555	0.0288495	0.433809	0.429675	0.577087	0.409614	0.550041	0.100412	0.050857	0.131679	-0.0594555	0.0318209	0.125887	0.0883925	-0.152344	0.195503
hsa-miR-202*	0.00E+00	0.00E+00	0.00E+00	0.00E+00	0.00E+00	-1.60203	0.00E+00	0.00E+00	0.00E+00	0.00E+00	0.00E+00	0.00E+00	0.00E+00	-0.0962054	-0.277376	0.00E+00	0.00E+00	0.00E+00	0.00E+00	0.00E+00	0.00E+00	0.00E+00	0.00E+00	0.00E+00	0.00E+00	-0.123154	0.0387447	0.00E+00	0.00E+00	0.00E+00	0.00E+00	0.00E+00	0.00E+00	0.00E+00
hsa-miR-203	0.28244	0.414746	0.340271	0.457539	0.482593	0.405658	0.298564	0.375694	0.406362	0.461113	0.552678	0.303709	0.513997	0.0657699	0.630546	0.688614	0.583099	0.161043	0.415139	0.508596	0.67634	0.633267	1.04429	0.643699	0.842839	0.50931	0.592574	0.517597	0.272907	0.0992675	0.52584	0.395974	0.108807	0.032165
hsa-miR-204	0.521274	-0.00533298	0.196356	0.731133	0.386882	0.766016	0.806506	-0.127578	0.119194	0.148959	0.480311	0.805077	1.33794	0.00324151	0.498923	0.402458	0.394082	-0.0403632	0.336688	0.687457	1.05905	0.87459	0.947098	-0.231049	1.27797	0.566189	0.568211	0.831375	0.334391	0.217416	0.982719	0.350754	0.499305	0.597067
hsa-miR-205	-1.94643	-1.65593	-1.7788	-2.25791	-1.942	-1.76358	-1.8002	-1.73651	-1.65257	-1.46504	-1.76512	-1.8126	-2.07457	0.0673364	-1.66098	-1.76869	-1.53419	-0.37723	-1.93958	-1.82681	-2.24099	-1.58756	-2.20699	-1.57404	-2.10052	-2.26237	-1.99874	-2.3361	-1.74568	-1.70771	-2.59517	-1.88144	-2.45345	-1.92895
hsa-miR-206	0.121595	-0.169822	-0.352835	-0.406549	-0.0779774	-0.332085	-0.29558	-0.0683348	-0.0518811	-0.514633	0.0789722	-0.288902	-0.0905453	-0.000563455	-0.586259	0.082527	-0.204036	-0.0414363	0.00E+00	-0.124222	-0.0700432	-0.236622	-0.114846	-0.049028	-0.117357	-0.115292	-0.0699775	-0.149926	-0.137271	-0.10774	-0.156781	-0.0705561	-0.334443	-0.0197117
hsa-miR-208	0.00E+00	0.0805795	0.00E+00	-0.220035	0.00E+00	0.00E+00	0.00E+00	0.00E+00	0.00E+00	0.00E+00	0.00E+00	-0.383452	0.00E+00	-0.320866	0.00E+00	0.00E+00	0.00E+00	0.00E+00	0.00E+00	0.00E+00	-0.0931818	-0.440199	0.00E+00	0.00E+00	0.00E+00	0.00E+00	0.00E+00	-0.0314072	0.00E+00	0.00E+00	0.00E+00	0.00E+00	0.00E+00	0.00E+00
hsa-miR-20a	-0.209168	-0.160115	-0.421702	-0.21342	-0.297999	-0.302434	-0.480432	-0.427326	0.00E+00	-0.291116	-0.319134	0.00E+00	0.00E+00	-0.432042	-0.519543	-0.302811	-0.304089	-0.156344	-0.437344	-0.266644	-0.390271	-0.0565102	-0.0178873	0.0272883	-0.0381211	-0.272266	-0.311909	-0.111175	-0.762439	-0.644641	-0.690459	-0.513129	-0.427253	-0.702861
hsa-miR-20b	-0.0996955	0.0659341	-0.103964	-0.0765341	-0.0321994	-0.145293	-0.213025	-0.32924	-0.501984	-0.22409	-0.146974	0.0884709	-0.0920425	-0.352137	-0.239472	-0.184608	-0.151741	-0.711947	-0.269644	-0.456792	-0.13008	-0.339429	-0.0773048	-0.00145478	-0.0670614	-0.253968	-0.298687	-0.111986	-0.705157	-0.547571	-0.605223	-0.465112	-0.352311	-0.602233
hsa-miR-21	-0.190931	0.294735	-0.286431	-0.327669	-0.215934	-0.632499	-0.652974	-0.444855	0.00E+00	-0.470766	-0.0690943	0.00E+00	-0.570626	-0.488191	-0.356747	-0.479114	-0.100595	-0.652206	-0.476612	-0.534303	-0.362059	0.00E+00	-0.640287	-0.156943	-0.334694	-0.58745	-0.796024	-0.782659	-0.479289	-0.42555	-0.84841	-0.55485	-0.22839	-0.928378
hsa-miR-210	-0.661876	-0.453368	-0.596918	-0.560221	-0.701909	-0.6716	-0.673545	-0.663515	-0.635319	-0.539723	-0.579375	-0.580308	-0.553683	-0.291944	-0.426405	-0.849787	-0.622569	-0.460095	-0.740857	-0.753554	-0.570542	-0.493652	-0.454067	-0.591564	-0.35777	-0.684961	-0.755635	-0.776012	-0.550571	-0.673962	-0.612812	-0.580378	-0.924784	-0.889976
hsa-miR-211	0.00E+00	0.0145082	-0.186312	0.00E+00	0.00E+00	0.00E+00	0.00E+00	0.00E+00	0.248397	0.383052	0.00E+00	0.0390201	0.389105	-0.0161418	0.00E+00	0.00E+00	0.00E+00	-0.0623887	0.00E+00	0.182901	0.00E+00	0.197615	0.116078	0.0156519	0.103274	-0.0471715	0.163853	-0.0561438	-0.0826332	-0.0264896	-0.0793372	-0.00214164	0.0775907	-0.202442
hsa-miR-212	0.120283	0.429753	0.0414026	-0.0738362	0.147814	-0.0295368	0.122239	0.0176739	-0.122287	0.0905035	0.35546	0.049891	0.224876	-0.0322786	-0.109658	0.510803	0.202355	-0.195778	-0.0929065	-0.04049	0.598232	-0.0641993	0.293294	0.242702	0.186393	0.110156	-0.00456308	0.225112	0.0551193	-0.0475111	-0.0739631	-0.0495048	-0.12509	-0.269415
hsa-miR-214	0.421883	0.909795	0.44759	0.44767	0.961569	0.300827	0.58127	0.227559	0.51044	0.635132	0.608709	0.472421	0.481403	0.0609326	0.891655	0.293544	0.561531	0.235222	0.634018	0.665039	0.615181	0.00E+00	0.267909	0.108369	0.175474	0.231169	0.421271	0.340477	0.474493	0.619619	0.509707	0.420427	0.304578	0.465113
hsa-miR-215	1.44535	0.340236	0.661033	0.498153	1.48335	0.843422	1.70897	1.55064	0.700102	0.557063	0.537759	0.668095	0.839106	0.710699	1.03832	1.01658	0.601159	0.259753	0.419302	0.47593	0.703099	0.68678	1.04801	1.4919	0.962273	0.622464	0.466475	0.627992	0.677689	0.255235	0.670725	0.402666	0.110311	0.659305
hsa-miR-216	0.00E+00	0.357269	0.00E+00	-0.513612	0.00E+00	0.00E+00	0.00E+00	-0.105663	0.00E+00	0.00E+00	0.0406476	-0.288738	0.00E+00	-0.0800115	0.00E+00	0.00E+00	0.00E+00	0.177029	0.0476069	0.00E+00	0.321553	0.00E+00	-0.0153747	-0.240016	0.0997098	0.00E+00	-0.0642268	-0.051237	-0.2788	-0.117696	-0.0910091	-0.185933	0.129096	-0.480807
hsa-miR-217	0.00E+00	-0.296737	0.00E+00	0.00E+00	0.00E+00	0.00E+00	0.00E+00	0.00E+00	0.00E+00	0.00E+00	0.00E+00	0.0850279	-0.190379	0.00E+00	0.0152869	0.00E+00	-0.05186	0.00E+00	0.00E+00	0.00E+00	0.00E+00	0.00E+00	0.00E+00	0.00E+00	0.00E+00	0.00E+00	-0.745867	0.00E+00	0.00E+00	-0.199186	0.00E+00	0.00E+00	0.00E+00	0.00E+00
hsa-miR-218	0.0602853	0.546001	0.225012	0.321541	0.00E+00	0.0502725	0.00E+00	0.00E+00	0.00E+00	0.423199	0.420961	0.509388	0.619558	0.00465378	-0.644569	0.00E+00	0.00E+00	0.470025	0.322371	0.204178	0.720693	0.00E+00	1.22014	1.13881	0.671877	0.414166	0.734452	0.59455	0.25372	0.438935	0.563805	0.576583	0.133139	0.0658576
hsa-miR-219	-0.175035	0.137851	4.32E-05	-0.369198	-0.264142	-0.115813	0.00E+00	0.00E+00	0.252573	0.00E+00	-0.995727	0.00E+00	-0.892874	0.00E+00	0.00E+00	0.00E+00	0.00E+00	0.00E+00	0.00E+00	-0.198517	0.0517528	0.00E+00	-0.206882	-0.51508	-0.113789	-0.34996	-0.522671	-0.763896	-0.230195	-0.594314	-0.551952	-0.498132	-0.749017	-0.760498
hsa-miR-22	0.0130666	-0.109027	-0.0146072	-0.219914	0.166195	-0.104659	0.0524572	0.0415868	-0.0423873	0.125182	0.079658	-0.105227	-0.0366286	0.197707	0.0535985	-0.0284017	0.432479	-0.00976202	-0.100684	-0.138812	-0.0863445	-0.0765155	0.304433	0.205301	0.30951	-0.0268592	-0.140982	-0.0691505	-0.0700614	-0.0536782	-0.11243	0.120783	-0.26495	0.0529027
hsa-miR-220	0.00E+00	-0.353753	0.00E+00	0.00E+00	0.00E+00	0.00E+00	0.00E+00	0.00E+00	0.00E+00	0.00E+00	0.00E+00	-0.117222	0.00E+00	0.00E+00	0.00E+00	0.00E+00	0.00E+00	0.00E+00	0.00E+00	0.00E+00	0.00E+00	0.00E+00	0.00E+00	0.00E+00	0.00E+00	0.00E+00	0.00E+00	0.00E+00	0.00E+00	0.00E+00	0.00E+00	0.00E+00	0.00E+00	0.00E+00
hsa-miR-221	-1.17844	-1.06242	-1.2643	-1.09949	-1.12663	-1.07468	-1.21149	-1.1526	-1.2362	-1.20796	-1.03536	-1.03215	-1.07535	-0.856955	-0.886103	-1.09673	-1.13739	-1.3192	-1.27619	-1.30889	-1.1475	-1.31886	-1.12478	-0.953731	-0.904346	-1.22602	-1.14623	-1.23719	-1.33511	-1.20347	-1.31357	-1.23214	-1.2215	-1.21138
hsa-miR-222	-1.14109	-1.08418	-1.26277	-0.908651	-1.11494	-0.927458	-1.23414	-1.0517	-1.13916	-1.0983	-0.906848	-0.884781	-0.975724	-0.9905	-0.814034	-0.939291	-1.09274	-1.21235	-1.13758	-1.10652	-0.942626	-1.12245	-0.998974	-0.99648	-0.809487	-1.11758	-1.0449	-1.04708	-1.36042	-1.30714	-1.26103	-1.22059	-1.32322	-1.22526
hsa-miR-223	1.07965	1.15485	1.11617	0.928871	0.94697	1.09855	0.679482	0.526845	0.786764	0.885928	1.18646	0.949517	1.1433	0.603438	0.453023	1.17839	0.574209	0.84907	0.91593	0.908546	0.510815	0.319729	0.32491	1.02985	0.717532	0.778338	0.949712	1.14485	0.362016	0.840203	0.210444	1.18555	0.922732	0.841021
hsa-miR-224	0.249897	-0.277313	0.00E+00	0.32232	0.423129	0.131617	0.746246	0.00E+00	0.00E+00	0.00E+00	0.40452	0.400202	0.585531	0.13967	0.00E+00	0.349856	0.0269072	0.00E+00	0.00E+00	0.00E+00	0.426653	0.00E+00	0.548622	0.00E+00	0.183358	0.00E+00	0.349099	0.581781	0.0650816	0.139856	-0.1576	0.206254	0.0587521	0.297796
hsa-miR-23a	0.0711679	0.0414932	-0.0598277	0.000866936	0.108915	0.0260812	0.0293774	-0.12549	-0.089568	-0.00279507	0.324409	0.0200752	0.116804	0.00931751	0.0864275	0.00249721	-0.0451914	-0.296855	-0.0138663	-0.0578107	0.109112	-0.0662602	0.1729	0.219308	0.175741	-0.181639	-0.112816	0.039986	-0.379636	-0.0646049	-0.391071	-0.0811389	-0.102054	-0.207175
hsa-miR-23b	0.292358	0.236969	0.0877539	0.23909	0.281479	0.216599	0.263802	0.0316379	0.130585	0.174207	0.536495	0.199944	0.349877	0.0724171	0.247235	0.163126	0.233776	-0.231534	0.137837	0.143396	0.317264	0.174949	0.363802	0.334653	0.357717	0.0444384	0.13499	0.253373	-0.233057	0.114425	-0.215835	0.0452041	0.00864467	-0.0758994
hsa-miR-24	0.107938	0.0815899	0.0447623	-0.0144602	0.00572684	-0.00357604	0.00127972	-0.239466	-0.0913393	0.174796	0.226818	0.0321355	0.0611136	-0.0378575	0.109219	0.195236	0.322522	-0.311423	0.0583182	-0.0549785	0.0365468	-0.238014	0.304288	0.279671	0.205511	-0.0332833	-0.0680845	0.0440755	-0.125314	0.0577289	-0.263676	0.0464201	0.0332381	-0.0643801
hsa-miR-25	-0.294395	-1.11484	-0.396286	-0.311611	-0.269961	-0.243068	-0.300435	-0.423907	-0.396464	-0.381802	-0.160276	-0.189558	-0.275086	-0.185358	-0.125852	0.115147	-0.31541	-0.366423	-0.397961	-0.365733	-0.288566	-0.353329	-0.279192	-0.125067	-0.239628	-0.464958	-0.346733	-0.378199	-0.471087	-0.364816	-0.457692	-0.350249	-0.633546	-0.283538
hsa-miR-26a	0.527593	0.595576	0.412126	0.497079	0.508257	0.513388	0.36927	0.0903951	0.368991	0.618367	0.709657	0.592587	0.584873	0.173197	0.606596	0.552348	0.534757	-0.0262858	0.480916	0.423088	0.583787	0.458729	0.803407	0.723082	0.832467	0.527205	0.588877	0.748932	0.143006	0.369595	0.342871	0.342714	0.448529	0.11358
hsa-miR-26b	0.475893	0.653028	0.530015	0.828051	0.568445	0.7104	0.410109	0.310785	0.485069	0.656271	0.707669	0.935656	0.683638	0.154786	0.580797	0.68393	0.700577	-0.0422332	0.438187	0.586726	0.792371	0.606234	0.868474	0.859076	0.951389	0.656578	0.622003	0.912961	0.083498	0.169052	0.340899	0.206918	0.397509	0.0165129
hsa-miR-27a	-0.180552	-0.0498446	-0.0203907	-0.0636999	-0.11394	-0.0907993	-0.288982	-0.254237	-0.177741	0.0198372	-0.0224541	0.045772	0.00442525	-0.220016	-0.18289	-0.0471446	-0.0556222	-0.414484	-0.0708021	-0.068573	-0.0683907	-0.0814648	0.381872	0.293853	0.382818	-0.0469028	-0.103497	0.166134	-0.238499	-0.248719	-0.342255	-0.118921	0.096205	-0.338482
hsa-miR-27b	0.145418	0.345767	0.117257	0.302049	0.261142	0.217083	0.160196	-0.0395828	0.0835988	0.232305	0.405139	0.309674	0.240959	-0.168316	0.114184	0.114379	0.363284	-0.396266	0.136695	0.190624	0.223095	0.162598	0.568672	0.362862	0.486666	0.191132	0.0597745	0.325713	-0.0127532	-0.139693	-0.0841352	0.0281086	0.176703	-0.0642401
hsa-miR-28	0.169573	0.148356	0.0634314	0.287394	0.137707	0.275079	0.226936	0.00962947	0.172464	0.271591	0.396998	0.282463	0.271204	0.0475721	0.263295	0.154063	0.225574	-0.0120474	0.165416	0.271173	0.27185	0.199498	0.510702	0.333917	0.397087	0.0655472	0.212528	0.364254	0.0258208	0.0801545	0.102941	0.125059	0.0473121	0.0066411
hsa-miR-296	0.0391578	0.546466	0.333247	0.0778885	0.313849	0.0114869	0.393567	-0.0361801	0.283675	-0.284423	0.22754	0.411705	-0.123827	0.0680223	-0.283545	0.158592	-0.492972	0.310794	0.817402	0.628112	0.692794	0.116754	0.0267824	0.262435	0.0659904	0.181313	0.476024	0.121662	0.558303	0.283383	0.486379	-0.000839185	0.266675	0.244408
hsa-miR-299-5p	0.381837	0.236564	0.601114	0.438365	0.168912	0.216315	0.00E+00	0.153935	0.00E+00	0.392962	0.254081	0.210715	0.662806	-0.249777	0.00E+00	0.00E+00	0.0351604	0.00E+00	0.343238	0.140389	0.560545	0.117105	0.708588	0.27507	0.314169	0.0805768	0.181245	0.86547	0.00E+00	0.241614	0.240621	0.410741	0.188879	0.143247
hsa-miR-29a	-0.787961	-0.471889	-0.858978	-0.787545	-0.803966	-0.799153	-1.06678	-0.959726	-1.06649	-0.814298	-0.65256	-0.585574	-0.680237	-0.735571	-0.81702	-0.701622	-0.836342	-1.00105	-0.724118	-0.94136	-0.854309	-0.990697	-0.777292	-0.471635	-0.591754	-0.851091	-0.924124	-0.818545	-0.997239	-0.853008	-1.06308	-0.958168	-0.759847	-1.00355
hsa-miR-29b	-1.07046	-0.495268	-0.970686	-1.04964	-1.13584	-1.07771	-1.43238	-1.35002	-1.36189	-0.999597	-1.06485	-0.727872	-1.07113	-0.853279	-1.45448	-1.08117	-1.09476	-1.35884	-1.0834	-1.27099	-1.3838	-1.32023	-0.846265	-0.690628	-0.586612	-0.733111	-1.12558	-0.928353	-0.954009	-0.91224	-1.2162	-0.887265	-0.589206	-1.28959
hsa-miR-29c	0.245806	0.729215	0.113771	0.0587571	-0.0516395	0.119823	-0.0914691	-0.305967	-0.168576	0.237713	0.552877	0.338364	0.0965482	-0.739729	0.186887	0.215621	0.203297	-1.1662	0.135434	0.0453971	0.29676	-0.0730944	0.392075	0.307504	0.579706	0.254292	0.117366	0.28528	0.265325	0.109886	0.153542	0.0467222	0.283827	-0.017326
hsa-miR-301	-0.46095	-0.136119	-0.571874	-0.648379	-0.504859	-0.864221	-0.838437	-1.41985	-1.23993	-0.562935	-0.51412	-0.384961	-0.757265	-0.773431	-0.868449	-0.804924	-0.580345	-1.02678	-0.760016	-0.990784	-0.668376	-0.763494	-0.0359409	-0.475785	-0.217408	-0.581261	-0.764682	-0.434559	-0.89237	-1.02651	-1.12923	-0.894962	-0.899218	-1.65745
hsa-miR-302a*	0.00E+00	0.102369	0.00E+00	0.00E+00	0.00E+00	0.00E+00	0.00E+00	0.00E+00	0.00E+00	-0.177386	0.00E+00	0.00E+00	-0.372823	-0.114689	0.00E+00	0.00E+00	0.0335266	-0.396261	0.00E+00	0.00E+00	0.00E+00	0.00E+00	0.00E+00	-0.268286	0.026602	-0.261363	0.376822	-0.155828	-0.41358	-0.27808	-0.67816	-0.201399	0.195104	0.317879
hsa-miR-302b*	0.00E+00	0.00E+00	0.00E+00	0.00E+00	0.00E+00	0.00E+00	0.00E+00	0.00E+00	0.00E+00	0.00E+00	-0.38901	0.00E+00	0.00E+00	-0.0857274	0.00E+00	0.14911	0.00E+00	0.0939841	0.00E+00	0.00E+00	0.00E+00	0.00E+00	0.00E+00	-0.109381	0.00E+00	0.00E+00	0.0200965	-0.29051	0.00E+00	0.00E+00	0.00E+00	0.00E+00	0.0120498	0.307893
hsa-miR-302c*	0.00E+00	0.00E+00	-0.434807	-0.448963	0.00E+00	-0.233579	0.00E+00	-0.149557	-0.380135	-0.0311183	0.00E+00	-0.268604	-0.408026	-0.139137	-0.441345	0.00E+00	0.0736234	-0.212993	-0.336478	0.00E+00	0.136639	-0.482624	0.129549	0.147408	-0.109071	0.255461	0.320655	0.00334762	0.200222	-0.207797	-0.175872	-0.242131	0.188042	0.0938221
hsa-miR-302d	0.00E+00	0.00E+00	-0.287149	0.00E+00	0.00E+00	0.00E+00	0.00E+00	0.00E+00	0.00E+00	0.00E+00	0.00E+00	0.00E+00	0.00E+00	-0.0118734	0.00E+00	0.00E+00	0.00E+00	-0.36212	0.00E+00	0.00E+00	0.00E+00	0.00E+00	-0.185451	-0.161629	0.0524531	-0.252972	0.153176	-0.177406	-0.58394	-0.405268	-0.453494	-0.253288	0.00E+00	-0.303661
hsa-miR-30a-5p	0.257907	0.521894	0.144179	0.372492	0.23387	0.215518	0.060763	-0.083051	0.195397	0.330385	0.301121	0.425394	0.319496	0.126495	0.276236	0.185469	0.378457	-0.245582	0.18795	0.0531527	0.430638	0.378424	0.674842	0.427441	0.654187	0.284616	0.127206	0.40881	0.126116	0.0681377	0.27259	0.0739177	0.264189	0.128208
hsa-miR-30b	0.290707	0.378565	0.128838	0.505522	0.181496	0.34908	0.212587	0.270374	0.272333	0.316663	0.524867	0.583311	0.452037	0.00918318	0.467256	0.474844	0.272893	-0.0679595	0.297413	0.2726	0.510469	0.392861	0.594313	0.485839	0.578154	0.12116	0.295615	0.429497	-0.356677	-0.280603	0.116915	-0.231448	-0.289683	-0.306396
hsa-miR-30c	0.410915	0.479728	0.275728	0.535082	0.429376	0.523874	0.373764	0.26664	0.444147	0.5671	0.557316	0.602212	0.619097	0.0109632	0.546516	0.51909	0.386496	-0.074083	0.314223	0.286869	0.524011	0.475936	0.744923	0.608452	0.755207	0.405492	0.504786	0.683587	-0.0644421	0.077687	0.408953	0.0559362	0.188224	-0.171981
hsa-miR-30d	0.0773479	0.183598	-0.0893315	0.109219	0.0411447	0.0669188	0.0195669	-0.150918	0.100945	0.164123	0.234393	0.170632	0.187957	0.115744	0.246266	-0.0309929	0.385819	-0.203233	-0.0618618	-0.0298373	0.195844	0.144318	0.442095	0.338487	0.412059	-0.0151114	0.0268834	0.195832	0.078785	0.0324622	0.0932599	-0.0720487	0.038375	0.106825
hsa-miR-30e-5p	0.266831	0.993688	0.394477	0.490769	0.384856	0.0954927	-0.199018	-0.174855	0.0425895	0.35993	0.716246	0.552841	0.273778	0.0622325	0.100987	0.203458	0.279134	-0.261499	0.167317	0.0332456	0.217948	0.254833	0.812619	0.677989	0.894806	0.641117	0.459232	0.785783	0.431579	0.26188	0.409546	0.408586	0.680887	-0.142764
hsa-miR-31	-1.09214	-1.15993	-1.1867	-1.15671	-1.00793	-1.19824	-1.08601	-0.967283	-1.1801	-0.997874	-1.1898	-1.25883	-1.00838	-1.02977	-0.781408	-1.20855	-0.893692	-1.24668	-1.26025	-1.15926	-1.16861	-1.14686	-0.828863	-0.818872	-0.658241	-1.07946	-1.22691	-1.17916	-1.4527	-1.30703	-1.20349	-1.13951	-1.52735	-1.30147
hsa-miR-32	-0.287396	0.290789	-0.0780313	0.00E+00	0.237801	-0.0253587	0.00E+00	0.00E+00	0.00E+00	-0.158887	0.0125645	0.360748	-0.254556	-0.595521	0.00E+00	0.00E+00	0.00E+00	-0.669523	0.00E+00	0.00E+00	0.392221	0.00E+00	1.07489	0.614258	0.945816	0.320768	0.239814	0.526173	0.193749	-0.409921	-0.175167	0.124501	0.653726	-1.40923
hsa-miR-320	-0.363123	-0.370646	-0.362211	-0.272044	-0.338199	-0.229076	-0.277509	-0.300906	-0.110523	-0.311626	-0.206753	-0.228833	-0.232362	-0.0463712	0.0356659	-0.375453	-0.279205	0.0227737	-0.340585	-0.369493	-0.14387	-0.229362	-0.0881825	-0.148057	-0.0924862	-0.43591	-0.307199	-0.279262	-0.294498	-0.167584	-0.246232	-0.267437	-0.377105	-0.0181934
hsa-miR-323	0.310594	0.161132	0.0830412	0.26899	0.26026	-0.261314	0.00E+00	-0.116729	0.00E+00	-0.196112	0.0101162	-0.343722	0.143953	-0.295194	0.00E+00	0.00E+00	-0.517156	-0.311765	0.00E+00	0.0481316	0.0230133	-0.583805	0.434267	0.152362	0.493531	0.0956439	-0.198559	0.730672	-0.516943	0.281183	-0.327526	-0.349714	0.335201	-0.252839
hsa-miR-324-5p	-0.287355	-0.0180243	-0.255677	-0.464667	-0.186605	-0.457894	-0.936327	-1.09664	-0.311433	-0.196759	-0.122712	-0.270994	-0.26252	-0.0113967	-0.0674706	-0.465071	-0.276278	-0.410638	-0.334889	-0.499358	-0.206203	-0.321094	0.0437991	-0.0969984	-0.20548	-0.448651	-0.545004	-0.29035	-0.349422	-0.484535	-0.458452	-0.402937	-0.52277	-0.534917
hsa-miR-325	-0.0260663	0.0213241	-0.224687	0.00E+00	0.159855	0.00E+00	0.0853967	0.00E+00	-0.104034	0.036668	0.00E+00	-0.0832867	-0.00981887	-0.092282	0.00E+00	0.00E+00	0.00E+00	-0.387256	-0.181624	0.00E+00	0.00E+00	-0.486241	-0.120965	-0.0237189	0.00E+00	-0.0445987	-0.145861	0.00783424	-0.612184	-0.44207	-0.435389	-0.341531	0.00E+00	-0.282689
hsa-miR-326	0.00E+00	0.0508178	0.00E+00	0.133373	0.00E+00	0.00E+00	0.00E+00	0.00E+00	0.00E+00	-0.168905	0.051625	0.165525	0.25749	0.0770617	-0.245569	-0.365106	-0.0892045	-0.231528	0.0156796	0.120824	0.490059	0.00E+00	0.611529	-0.0188743	0.174076	0.333076	0.4646	0.210659	0.633244	0.249329	0.737297	0.301339	-0.0171395	0.0730538
hsa-miR-328	0.518288	0.532135	-0.00238057	-0.0535323	0.251426	0.0130088	0.158339	0.0924616	0.165729	0.141118	0.397024	-0.0944427	0.0381632	0.0577484	0.0722279	0.210009	0.402849	0.140892	-0.0673836	-0.0109794	0.0489136	0.104978	-0.155728	-0.0579447	0.0761096	0.0132069	0.0884374	-0.065675	0.233983	0.247891	0.141263	0.0593421	0.14567	0.246949
hsa-miR-329	0.00E+00	0.398051	0.0484993	0.40148	-0.114239	0.159235	0.00E+00	0.00E+00	0.00E+00	0.00E+00	0.342692	0.379168	0.490439	0.738206	0.166146	-0.263012	0.518508	0.129001	0.00E+00	0.00E+00	0.577118	0.156933	0.616222	0.3745	0.634613	0.0850272	0.319294	0.414719	0.425893	0.391373	0.767028	0.297376	0.317522	0.48535
hsa-miR-33	0.00E+00	0.161371	0.514763	0.19181	-0.185932	-0.313715	-0.0351633	-0.181815	-0.162747	0.00E+00	0.00E+00	0.105651	-0.019553	-0.215791	0.00E+00	0.00E+00	0.00E+00	-0.678962	0.00E+00	0.00E+00	0.0605564	-0.57409	0.339475	0.322088	0.181986	-0.431833	0.244472	0.439138	-0.581154	-0.436756	-0.481302	-0.359315	0.306686	-0.350575
hsa-miR-330	0.207111	0.194782	0.00E+00	-0.0930011	0.213043	-0.0755299	-0.0260522	-0.0158506	-0.148936	-0.261504	-0.0937654	-0.00607327	0.202204	0.0995101	0.228034	0.0166024	-0.617589	0.0492986	-0.200172	0.0753672	0.604455	-0.0121562	0.0685497	-0.406049	-0.339488	-0.415677	-0.58535	-0.480049	-0.492927	-0.391353	-0.37828	-0.362675	-0.761165	-0.71673
hsa-miR-331	0.0528706	0.282873	0.264956	0.140466	0.0577071	0.201611	0.154721	0.0688676	0.120168	0.311055	0.412608	0.00E+00	0.337492	0.0634895	-0.190927	0.23405	0.34522	0.401905	0.200336	0.326226	0.210062	0.00E+00	0.312557	0.139395	0.290382	0.106169	0.173661	0.261356	-0.104965	-0.0397118	0.0244235	0.0435393	-0.249294	-0.279066
hsa-miR-335	0.0936354	0.000248345	-0.197955	-0.0702619	0.0399617	-0.182876	-0.0739078	-0.456195	-0.279728	-0.069577	-0.182969	-0.0937465	-0.0563508	-0.244688	-0.0582754	-0.303614	-0.0581771	-0.703062	-0.280562	-0.350565	0.153516	0.00414096	0.279798	0.0657294	0.215557	-0.112513	-0.133443	0.0993885	-0.36145	-0.449115	-0.279337	-0.286027	-0.215469	-0.598651
hsa-miR-337	0.00E+00	-0.491936	-0.199286	0.00E+00	0.00E+00	0.00E+00	0.00E+00	0.00E+00	0.00E+00	-0.0704468	-0.212065	0.00E+00	0.166662	0.0504439	0.0680225	0.00E+00	0.333563	-0.0114579	-0.209118	0.00E+00	0.00E+00	0.00E+00	0.411839	0.00E+00	0.00E+00	0.00E+00	0.00E+00	-0.0606068	0.0311024	0.00E+00	0.0386272	-0.0479255	-0.0423143	0.171797
hsa-miR-338	0.362308	1.02259	0.642727	0.963356	0.687404	0.439203	0.728036	0.783978	0.144899	0.599819	1.15671	0.926116	0.816608	-0.0212085	0.75077	0.964345	0.755392	0.266289	0.768997	0.947806	0.759213	0.716797	1.1588	0.946367	1.09186	0.426358	0.362395	0.55931	0.82951	0.423497	0.824679	0.672756	0.718803	0.243596
hsa-miR-339	-0.127086	0.45133	-0.213232	-0.198712	-0.353917	-0.0981887	-0.738354	-0.262062	-0.222217	0.0518262	0.428552	-0.219897	-0.301365	-0.0989867	0.00598436	0.389202	-0.298021	-0.49493	-0.247957	-0.252097	-0.220805	-0.0664168	0.151212	0.00E+00	0.146099	-0.688898	-0.157296	-0.12116	-0.427615	0.00E+00	-0.550843	-0.490949	-0.591541	-0.657477
hsa-miR-33b	0.00E+00	-2.60361	0.00E+00	0.00E+00	0.00E+00	0.00E+00	0.00E+00	-0.132021	0.00E+00	-0.00801101	0.00E+00	0.00E+00	0.00E+00	-0.263112	0.00E+00	0.00E+00	-0.631765	-0.902412	0.00E+00	0.00E+00	0.00E+00	0.00E+00	0.00E+00	0.00E+00	0.219238	-0.44143	0.00E+00	-0.407944	0.00E+00	0.00E+00	-0.300242	0.00E+00	0.287327	-0.291086
hsa-miR-340	0.474541	0.409707	0.374676	0.547861	0.182649	0.145596	0.00E+00	-0.249914	-0.227394	0.00E+00	0.357691	0.554768	0.829297	-0.0982635	0.283956	0.25457	0.314256	0.00854472	0.178917	0.00E+00	0.781769	0.108256	1.0465	0.444823	0.829111	0.325808	0.0516384	0.903168	-0.46127	-0.258351	-0.41299	-0.0376773	0.0248858	-0.663359
hsa-miR-342	0.540623	1.00387	0.7731	1.01808	0.449948	1.13043	1.0361	0.683905	0.919997	0.96841	1.11296	1.21893	1.11208	0.283563	1.46204	1.30774	0.939196	0.713351	1.00544	1.09389	0.623932	0.842949	0.899804	0.395568	1.23711	0.864086	1.20509	1.25488	0.320437	0.642649	0.430671	0.676129	0.737125	0.609445
hsa-miR-345	-0.0355278	0.701338	-0.0502303	-0.157938	0.486149	-0.0658029	-0.165784	-0.0950876	-0.0337715	-0.153786	0.432479	0.0278224	-0.000143563	0.00685196	0.558247	0.00813979	-0.0825714	-0.063998	-0.150814	0.0925475	-0.0972983	-0.0386494	0.109019	0.122352	0.049307	-0.23322	-0.101732	0.0284044	-0.220428	-0.345251	-0.158239	-0.135039	-0.431351	-0.28469
hsa-miR-346	0.00E+00	0.00E+00	0.00E+00	-0.0268204	0.236198	0.00E+00	0.00E+00	-0.110991	0.00E+00	-0.112805	0.131638	-0.171158	0.146495	0.0735667	0.00E+00	0.00E+00	0.00E+00	0.0504652	0.00E+00	0.00E+00	-0.78391	0.195006	0.168718	-0.0260343	0.0629731	0.465292	0.407272	-0.106607	0.807423	-0.0959321	0.21112	0.114324	0.212552	-0.0023423
hsa-miR-34a	0.0638704	0.272347	0.0449762	0.190372	0.153391	0.036151	-0.0890393	-0.217083	0.0745739	0.089578	0.147164	0.182453	0.0117805	-0.0771616	0.131063	0.203464	-0.0398151	-0.236812	0.0514289	-0.0353532	-0.0292399	-0.192748	0.0815435	0.0104027	0.3988	0.115338	-0.0351299	0.176194	-0.237449	-0.089233	-0.386244	0.051182	0.0132795	-0.0555098
hsa-miR-34b	0.659557	0.237885	0.465005	0.543406	0.337856	0.291049	-0.152554	-0.267685	0.147652	0.430384	0.491979	0.409656	0.346277	0.0393965	0.282377	0.221631	0.00E+00	-0.0280897	0.197037	0.0635187	0.407012	-0.0553341	0.461657	0.156347	0.717175	0.349455	0.189765	0.36634	-0.0602599	0.20269	-0.189451	0.458536	0.0960787	-0.16479
hsa-miR-34c	-0.247602	0.392049	-0.0225475	0.371358	0.00E+00	-0.244831	0.00E+00	0.00E+00	-0.144713	0.138922	0.0528027	0.305997	-0.0370373	-0.0552316	-0.717679	0.020772	0.00E+00	-0.320879	0.411843	-0.367739	0.227313	-0.244642	0.0694844	0.034168	0.921111	0.155017	-0.0370462	0.195534	-0.402433	-0.334849	-0.44865	-0.0519391	0.350401	-0.512983
hsa-miR-361	0.047341	0.334817	-0.0083368	0.0767631	0.0605124	0.0304809	0.0360157	-0.178331	-0.0978512	-0.0727568	0.252764	0.182263	0.220689	-0.00291583	0.356768	0.0532544	-0.114165	-0.142844	-0.0698226	-0.11214	0.110301	-0.0404014	0.152876	0.165507	0.131474	-0.163382	-0.0219348	0.0983566	-0.243226	-0.0820866	-0.0947787	-0.0910127	-0.26092	-0.207462
hsa-miR-362	0.121513	0.620182	0.1377	-0.150046	-0.129412	-0.182044	-0.000395475	-0.277423	-0.0973807	0.180203	0.605697	-0.113369	0.100145	-0.127851	0.547865	-0.158507	0.217989	-0.235364	-0.0576751	-0.423219	0.0489638	0.016251	0.436261	0.0310832	0.223852	-0.259192	-0.249406	-0.0601773	-0.39078	-0.282285	-0.21669	-0.0876521	-0.547676	-0.613373
hsa-miR-363*	-0.0400103	-0.195509	-0.273439	-0.246973	-0.123577	-0.0321262	0.0803317	-0.00194058	-0.00242303	-0.0618182	0.0156085	0.00E+00	-0.0935517	0.00241888	0.00709926	-0.131306	0.10749	-0.108936	-0.231442	-0.0294417	-0.17617	0.00E+00	0.124578	-0.299427	-0.129783	-0.155381	0.016949	-0.0354566	-0.30639	-0.0523935	-0.38907	-0.100579	-0.317563	0.0663697
hsa-miR-365	0.177967	0.445927	0.203464	0.124664	0.217971	0.384478	0.256376	0.0193538	0.441418	0.445024	0.326801	0.218467	0.620506	0.0284546	0.228305	0.217455	0.404519	0.0570348	0.0326372	0.245339	0.0066844	0.00E+00	0.412148	0.211221	0.428235	0.205099	0.242216	0.523347	-0.0927534	0.2269	-0.010563	0.248694	-0.0473096	-0.0523581
hsa-miR-367	0.00E+00	0.00E+00	0.00E+00	0.00E+00	-0.013576	0.172576	0.00E+00	0.00E+00	0.00E+00	0.00E+00	0.00E+00	0.00E+00	0.00E+00	0.00E+00	0.00E+00	0.00E+00	0.00E+00	0.00E+00	0.00E+00	0.00E+00	-0.0367685	0.00E+00	0.00E+00	0.00E+00	0.00E+00	0.00E+00	0.00E+00	0.00E+00	0.00E+00	0.00E+00	0.00E+00	0.00E+00	-0.389593	0.00E+00
hsa-miR-368	0.748934	0.609708	0.75417	1.00312	0.45359	0.404815	-0.0770788	0.00E+00	0.378258	1.0387	0.899096	1.1032	1.17371	0.281173	0.466704	0.610106	1.11847	0.587332	0.829449	0.770825	1.21618	0.762124	1.60859	1.52437	1.40278	0.851206	0.622724	1.4988	0.845083	1.027	1.1134	0.991789	0.75402	0.791617
hsa-miR-369-5p	0.319047	0.189844	0.00E+00	0.451106	0.00E+00	0.380571	0.00E+00	0.00E+00	0.00E+00	0.0768	0.39979	0.393804	0.762713	0.162406	0.00E+00	-0.287555	0.224235	0.362051	0.00E+00	0.163814	0.642997	0.18082	0.980062	0.445797	0.524674	0.191681	0.428437	0.933459	0.153894	0.472334	0.277533	0.344182	0.313917	0.461847
hsa-miR-370	0.322144	0.477844	0.127029	-0.278881	0.358735	-0.0657553	0.508145	-0.113375	-0.0160578	-0.0992213	0.20656	-0.120761	-0.0227163	0.00805644	0.0790513	0.267841	0.00606005	0.168313	0.113689	0.0527694	0.524834	0.128712	-0.135656	0.0406735	-0.0704628	-0.0770838	-0.123005	-0.0123907	0.386681	0.258061	0.253646	0.0398905	0.0736704	0.228889
hsa-miR-371	-0.18761	0.00E+00	0.00E+00	0.00E+00	-0.260344	0.00E+00	0.0867776	0.00E+00	0.00E+00	0.00E+00	0.00E+00	0.00E+00	0.00E+00	-0.0162549	0.00E+00	0.0523374	0.00E+00	0.140795	0.00E+00	0.00E+00	0.00E+00	0.00E+00	0.00E+00	0.00E+00	0.00E+00	0.00E+00	0.00E+00	0.00E+00	0.00E+00	0.00E+00	0.00E+00	0.00E+00	0.00E+00	0.062437
hsa-miR-372	0.00E+00	0.00E+00	0.00E+00	0.00E+00	0.00E+00	-0.0407545	0.00E+00	0.00E+00	0.00E+00	0.00E+00	0.0271061	0.00E+00	0.00E+00	0.119227	0.00E+00	0.00E+00	0.00E+00	0.00E+00	0.00E+00	0.00E+00	0.00E+00	0.00E+00	0.144689	0.00E+00	0.00E+00	-0.249226	0.152176	-0.255912	0.283774	-0.0860748	0.139756	0.00E+00	0.00E+00	0.153174
hsa-miR-373*	0.00E+00	0.297038	-0.231184	0.771667	0.00E+00	0.305153	-0.349549	0.133461	-0.0273058	0.0163306	-0.0207294	0.0211898	-0.0266504	0.00450388	0.00E+00	-0.181169	0.443497	0.289708	0.417913	0.165057	0.52178	0.143194	-0.126394	0.0384948	-0.0111468	-0.0642681	0.235762	-0.341368	0.260091	-0.0397183	0.351988	-0.147868	0.209842	0.660205
hsa-miR-374	0.532568	0.444149	0.606045	0.611392	0.296951	0.198148	0.00E+00	0.00E+00	0.510555	0.62582	0.458115	0.974906	0.89326	0.234459	0.00E+00	-0.297348	0.12278	0.154597	0.481534	0.172517	0.827029	0.422031	1.27874	1.30389	1.65084	1.0723	1.07918	1.40739	0.284394	0.553737	0.670734	0.726177	0.579593	-0.543477
hsa-miR-375	1.37192	1.00026	0.719484	0.810944	0.795143	0.802336	0.927856	0.611628	0.769301	0.78379	0.929422	0.724904	0.886849	0.628745	1.18474	0.77084	0.932852	0.206951	0.737404	0.622763	1.10187	0.994691	1.25965	1.0801	1.1002	0.76089	0.731105	0.733679	0.884732	0.60816	1.00232	0.667576	0.664048	0.670438
hsa-miR-376a	0.423769	0.595171	0.00E+00	0.508876	0.00E+00	0.380217	0.00E+00	-0.0864326	0.00E+00	0.0652477	0.547423	0.694064	0.868048	0.40613	-0.204911	0.170627	0.440162	0.633972	0.281284	0.00E+00	0.911253	0.241818	1.69621	1.36385	1.26491	0.510915	0.823099	1.05468	0.670351	0.550863	0.72513	0.717754	0.58763	0.86826
hsa-miR-376a*	0.00E+00	0.00E+00	0.00E+00	0.011904	0.00E+00	-0.17743	0.00E+00	0.00E+00	0.00E+00	0.00E+00	0.00E+00	0.00E+00	0.00E+00	0.145929	0.00E+00	0.00E+00	-0.237271	0.241703	0.00E+00	0.0386498	0.00E+00	0.00E+00	0.0826133	0.7235	0.248202	0.00E+00	0.00E+00	0.117437	0.00E+00	0.112624	0.00132326	0.00E+00	0.147122	0.00E+00
hsa-miR-376b	0.00E+00	0.405164	-0.0411284	0.196561	0.00E+00	0.00E+00	0.00E+00	0.00E+00	0.00E+00	0.00E+00	0.206753	0.0993571	0.207491	0.549039	0.00E+00	0.00E+00	0.00E+00	0.543924	-0.0895318	0.00E+00	0.398978	0.00E+00	1.0293	0.884202	0.713328	0.504355	0.409104	0.400157	0.383715	0.575147	0.341678	0.625027	0.475576	-0.242745
hsa-miR-377	0.552481	0.789448	0.183449	0.381724	0.146041	0.441142	0.286027	0.00E+00	0.25594	0.00E+00	0.530829	0.298091	0.837326	0.440848	0.189559	0.274819	0.224096	0.00E+00	0.423181	0.272507	0.749143	0.00E+00	1.51281	1.4132	1.14001	0.526566	0.79647	1.05885	0.937193	0.819652	0.575588	0.891453	0.693937	0.15221
hsa-miR-378	0.220691	0.216896	-0.0234707	-0.138573	0.424431	0.0897852	-0.041746	0.11499	0.114639	-0.115833	0.258709	0.153784	0.312744	0.054141	0.0509615	0.00E+00	0.00E+00	-0.230798	-0.143064	-0.0297554	-0.25159	-0.0761766	0.223591	0.409967	0.0738758	-0.106296	-0.0994992	-0.139774	-0.182482	-0.173836	0.0112138	-0.0927973	-0.558382	-0.0014766
hsa-miR-379	0.296962	0.564596	0.298145	0.598006	0.0807922	0.382798	0.0878429	0.00E+00	0.00E+00	0.00E+00	0.522841	0.637271	0.464173	0.396581	0.230742	0.242178	0.694263	0.361922	0.316421	0.00E+00	0.760784	0.317613	1.17835	0.938491	0.699044	0.567127	0.608213	1.16163	0.525574	0.413605	0.390592	0.544753	0.589257	0.57739
hsa-miR-380-5p	0.00E+00	-0.251444	-0.381603	0.0320467	0.25842	0.00E+00	0.00E+00	-0.238107	0.00E+00	0.00E+00	0.100177	-0.247129	0.00E+00	-0.0668596	0.00E+00	-0.275032	0.00E+00	-0.163157	0.00E+00	0.00E+00	0.00E+00	-0.101395	0.185825	0.132292	-0.195726	0.00E+00	0.162972	0.173976	0.0802428	-0.186742	0.122622	-0.610613	0.239579	0.426226
hsa-miR-381	0.50626	0.663416	0.0423801	0.286623	0.471642	-0.28625	0.558765	-0.362611	-0.185217	0.331058	0.17844	0.0245604	0.0830234	-0.0784786	-0.143862	0.531741	0.820288	-0.147511	0.107205	0.128543	0.865002	0.0087518	0.532286	0.27195	0.368254	0.101064	-0.102	0.485951	0.482505	0.39378	0.411868	0.482829	0.597767	0.661139
hsa-miR-382	-0.281284	-0.405225	-0.273496	-0.306002	-0.177522	-0.105557	-0.0405217	-0.0312825	-0.110533	-0.164554	-0.194478	-0.214402	-0.123792	-0.0148004	-0.117738	-0.123841	-0.0517983	-0.306739	-0.415307	-0.228816	-0.105972	-0.210646	-0.0375507	-0.0248791	-0.0827597	-0.170123	-0.126757	0.085972	-0.368246	-0.261023	-0.266494	-0.142409	-0.365441	-0.358563
hsa-miR-383	-0.271163	-0.430179	-0.294135	-0.328329	-0.355634	-0.112984	-0.0741197	0.0044301	-0.0471953	-0.0783813	-0.212832	-0.227793	-0.083447	-0.0663206	-0.0825738	-0.036808	-0.141846	-0.310672	-0.330004	-0.164087	-0.14303	-0.166159	-0.154989	-0.0745095	-0.15933	-0.195856	-0.119071	-0.0683999	-0.394576	-0.276407	-0.336581	-0.190473	-0.388572	-0.168897
hsa-miR-384	-0.101892	0.00E+00	0.00E+00	0.00E+00	0.00E+00	0.00E+00	0.00E+00	0.00E+00	0.00E+00	0.00E+00	0.00E+00	0.00E+00	0.00E+00	0.115722	0.00E+00	0.00E+00	0.00E+00	0.159539	-0.193858	0.00E+00	0.00E+00	0.00E+00	0.00E+00	-0.0339132	0.00E+00	0.00E+00	0.00E+00	0.00E+00	0.00E+00	0.00E+00	0.00E+00	0.00E+00	0.00E+00	0.00E+00
hsa-miR-409-5p	0.351524	0.319129	0.46711	-0.0567923	-0.330935	-0.35117	0.145308	0.00E+00	0.104124	0.167556	0.00E+00	0.300828	-0.156955	0.12937	0.00E+00	0.256048	-0.207482	0.539059	0.00232107	0.00E+00	0.362607	0.00E+00	0.57666	0.126347	0.00E+00	0.00E+00	0.305657	0.470344	0.16495	0.322299	0.401006	-0.308145	0.303217	0.00E+00
hsa-miR-410	0.00E+00	0.190622	0.00E+00	0.150976	0.00E+00	0.00E+00	0.00E+00	0.00E+00	0.00E+00	0.00E+00	0.00E+00	0.211382	0.222814	-0.029541	-0.213714	0.00E+00	-0.0442681	0.394278	0.00E+00	0.165352	0.410531	0.00E+00	0.196813	0.144348	0.271408	0.122992	0.120486	0.746183	0.484763	0.300875	0.473052	0.00E+00	0.235613	0.220649
hsa-miR-411	0.365744	0.476669	0.00E+00	0.690801	0.162148	0.473164	0.00E+00	0.00E+00	0.00E+00	0.635156	0.548073	0.603442	0.757645	0.0622681	0.00E+00	0.353529	0.523402	0.163335	0.492838	0.0285543	0.850963	0.286291	1.31605	0.804758	0.70448	0.132385	0.627069	1.23442	0.633978	0.508579	0.700962	0.737323	0.488117	0.404526
hsa-miR-412	-0.371873	0.00E+00	0.00E+00	0.00E+00	0.00E+00	0.00E+00	0.0439279	0.00E+00	0.00E+00	0.00E+00	0.00E+00	0.00E+00	0.00E+00	0.0698769	0.00E+00	-0.512373	0.00E+00	0.00E+00	0.00E+00	0.00E+00	0.00E+00	-0.0463758	0.00E+00	0.00E+00	0.00E+00	0.00E+00	-0.109505	-0.353712	-0.0639158	-0.473468	-0.234624	-0.0633025	0.00E+00	0.00E+00
hsa-miR-421	0.192499	0.479917	-0.0644825	-0.0447794	0.116458	-0.0441066	0.350088	-0.108108	-0.135549	0.184439	0.415437	0.0149705	0.0905389	-0.00429431	0.00E+00	0.27016	-0.217076	-0.175813	-0.206834	0.196573	-0.07665	0.219546	0.0353789	0.455364	0.106602	-0.410887	0.112398	0.290814	-0.22632	-0.215607	-0.289968	-0.177002	-0.229896	-0.143793
hsa-miR-422a	0.35576	0.0347976	-0.0580834	0.164147	0.155216	0.238	0.348532	0.382739	0.042565	0.0089027	0.113439	0.0689652	0.0571022	-0.0279579	0.231199	0.0365612	0.043828	0.106128	0.130235	-0.00406774	0.246697	0.153475	0.199659	0.422869	0.199814	0.0447895	0.0200844	0.0237933	0.0593248	0.0489243	0.177999	0.112794	-0.150921	0.276087
hsa-miR-423	-0.133324	-0.152152	-0.176713	-0.143284	-0.0677981	-0.118628	-0.197735	-0.231466	-0.0266036	-0.0528283	-0.0508994	-0.0988091	0.0609858	-0.227746	-0.0482723	-0.127478	-0.244217	-0.175421	-0.256858	-0.200691	-0.207911	-0.0282339	0.109116	0.0529243	-0.0067129	-0.159236	-0.119152	-0.00268191	-0.24663	-0.107323	-0.203399	-0.126881	-0.446949	-0.293624
hsa-miR-424	0.734055	0.738825	0.653114	0.324981	0.467196	0.398877	0.240421	0.145047	0.274577	0.416233	0.90619	0.49434	0.487999	0.175182	0.432156	0.438395	0.386963	0.29432	0.0692486	0.179898	0.657502	0.276439	0.725367	0.600028	0.758496	0.30822	0.194668	0.454936	0.48751	0.293826	0.507422	0.513229	0.491607	0.0864839
hsa-miR-425-5p	-0.0280453	0.0264395	-0.137255	-0.120198	0.00480251	-0.0300674	-0.0324178	0.0375498	-0.0107338	-0.115942	-0.0718953	-0.0419747	-0.0606767	0.0320183	-0.0287093	-0.173525	-0.277539	-0.205196	-0.157513	-0.30521	-0.188639	-0.1829	-0.0449383	0.200992	0.0494217	-0.202701	-0.121858	-0.0508367	-0.41237	-0.323727	-0.353358	-0.153576	-0.47272	-0.16339
hsa-miR-429	0.746742	0.675908	0.502005	0.495907	0.620177	0.256522	0.317014	0.362495	0.201763	0.604213	0.362846	0.554747	0.499947	0.0974993	0.701822	0.379845	0.760797	-0.0346979	0.369563	0.20531	0.578179	0.673825	1.12142	0.79255	0.957397	0.595106	0.323813	0.577757	0.472057	0.133411	0.462472	0.422732	0.261892	0.0615223
hsa-miR-431	0.00E+00	-0.00293125	0.00E+00	0.00E+00	0.169359	0.00E+00	0.00E+00	0.00E+00	0.00E+00	0.268927	0.00E+00	0.23912	0.00E+00	0.0517325	0.00E+00	0.00E+00	0.21352	0.0967396	0.0992096	0.00E+00	0.315361	0.00E+00	0.262513	0.00E+00	0.101734	0.00E+00	0.290622	0.30128	-0.233947	0.216381	-0.178495	0.00E+00	0.00E+00	0.33492
hsa-miR-432	-0.221965	-0.438277	-0.314355	-0.370513	0.407538	-0.13273	-0.0841097	-0.00694114	-0.0748907	-0.23626	-0.141018	-0.21966	-0.139175	-0.100208	-0.0977654	-0.129112	-0.195744	-0.383798	-0.363866	-0.214913	-0.303281	-0.173692	-0.128835	-0.0876266	-0.137034	-0.14654	-0.121117	-0.120947	-0.438972	-0.306329	-0.314622	-0.214689	-0.441631	-0.269279
hsa-miR-433	0.113989	0.387086	-0.363659	0.269469	0.00E+00	-0.299171	0.00E+00	-0.0912151	-0.241228	-0.227795	0.365518	-0.305739	-0.0976773	-0.077991	0.0171943	-0.160119	0.00E+00	-0.311021	-0.305136	-0.304823	0.55655	-0.191566	0.235357	-0.0779977	0.0966547	0.257277	0.38751	-0.112498	-0.478957	-0.41803	-0.403535	-0.25881	-0.388973	0.220495
hsa-miR-448	0.00E+00	0.00E+00	0.00E+00	0.00E+00	0.00E+00	0.00E+00	0.00E+00	0.00E+00	-0.0855611	0.00E+00	0.00E+00	0.00E+00	0.281551	-0.0346656	0.00E+00	0.00E+00	0.00E+00	-0.362067	0.00E+00	0.00E+00	0.00E+00	0.00E+00	0.144532	0.00E+00	0.00E+00	0.00E+00	0.00E+00	0.00E+00	0.00E+00	0.00E+00	0.00E+00	0.00E+00	0.00E+00	-0.122471
hsa-miR-449	-0.381099	-0.321031	-0.315639	-0.360994	0.0648134	-0.284494	-0.0679065	-0.118636	-0.0811159	-0.113078	-0.183842	-0.238833	-0.121539	-0.0547323	0.157309	0.454592	0.0974021	-0.337908	-0.466882	-0.129192	-0.481525	-0.185918	-0.0158462	-0.0430215	-0.0788851	-0.238143	-0.130578	-0.124086	-0.34485	-0.261706	-0.319749	-0.214266	-0.527489	-0.35455
hsa-miR-449b	0.1695	-0.321753	-0.378065	-0.271603	-0.605003	-0.11477	-0.150444	-0.123502	-0.165643	-0.0494785	0.162405	-0.25309	-0.164148	-0.0605237	0.0838791	-0.17618	0.00E+00	-0.223975	-0.231812	-0.311755	0.444879	-0.260928	-0.0240866	-0.0114066	-0.0951743	-0.160044	-0.081534	-0.165743	-0.294591	-0.301921	-0.306951	-0.158902	-0.371037	-0.309021
hsa-miR-450	0.0379791	0.286106	0.0231769	0.113776	0.00E+00	0.174641	0.00E+00	-0.272861	0.00E+00	-0.577804	-0.110784	-0.043755	0.532399	-0.0724668	0.0554093	0.00E+00	0.00E+00	-0.251737	-0.245974	0.00E+00	0.435881	-0.0497855	0.286178	0.043949	0.503825	0.211138	0.069595	0.573191	-0.483022	-0.394781	-0.514617	-0.110595	-0.407949	0.115872
hsa-miR-451	0.083275	-0.0613057	0.300763	0.205144	0.278558	0.121487	0.0873197	-0.0907891	0.26018	0.248394	0.28122	0.254192	0.422368	0.12237	0.248728	0.415423	0.313515	-0.185411	0.204818	0.0818781	0.419526	0.152906	0.539955	0.650643	0.579296	0.247157	-0.275261	0.206547	-0.0470516	-0.14972	0.0967307	0.0289146	-0.158962	-0.0707976
hsa-miR-452	0.476926	0.547732	0.520343	0.224927	0.380618	0.077792	0.0559198	0.193548	-0.157696	0.266394	0.449518	-0.108488	0.116512	-0.0372854	0.266871	0.605989	0.183835	0.147572	0.119432	0.128497	0.663419	-0.140584	-0.102541	-0.0429754	-0.125215	0.0499374	0.0668083	0.0246846	0.18446	0.326194	0.120868	0.220048	-0.022688	0.294216
hsa-miR-453	-0.0609795	-0.472618	-0.289438	-0.366426	-0.125517	-0.128872	-0.10361	-0.0250638	-0.0566125	-0.186556	-0.316772	-0.203335	-0.13128	-0.113597	-0.272373	-0.0219902	-0.318289	-0.298728	-0.351618	-0.275522	-0.239686	-0.189724	-0.0504816	-0.0998493	-0.150271	-0.227937	-0.162325	0.005313	-0.427862	-0.251296	-0.457481	-0.216332	-0.505756	-0.382919
hsa-miR-454-5p	0.0835818	-0.2474	0.00E+00	0.00E+00	0.00E+00	-0.0851665	-0.079444	0.00E+00	0.00E+00	-0.190645	0.00E+00	-0.23591	0.00E+00	-0.00599652	0.00E+00	0.00E+00	-0.222269	0.148299	-0.0516628	0.00E+00	0.00E+00	0.00E+00	0.00E+00	0.00E+00	0.00E+00	0.00E+00	0.00E+00	0.126281	0.00E+00	0.00E+00	0.00E+00	0.00E+00	0.00E+00	0.00E+00
hsa-miR-455	-0.3992	0.0757465	-0.40985	-0.387461	-0.363181	-0.674186	-0.914767	-0.954345	-0.701619	-0.0610949	-0.371827	-0.56063	-0.451457	-0.31011	-0.120728	-0.536956	-0.256153	-0.649021	-0.421555	-0.746262	-0.25593	-0.296326	0.231765	-0.386325	-0.0667552	-0.366258	-0.48249	-0.226773	-0.431306	-0.65371	-0.467636	-0.555241	-0.726303	-1.02247
hsa-miR-483	-0.0303287	-0.506784	-0.00970879	-0.118655	0.00E+00	-0.173696	-0.134566	0.0605119	0.266319	0.149471	0.286201	-0.0391573	0.0543717	0.0206986	0.0242001	0.281535	0.00E+00	0.03822	-0.193931	-0.0988832	0.698991	0.104444	0.0147958	-0.094376	0.00945525	0.0232157	0.0421795	0.0777294	0.174487	0.130861	0.00386294	-0.0458026	-0.0263339	0.0219337
hsa-miR-484	0.0942104	0.786037	0.236041	0.00190269	0.10599	0.113073	0.307994	0.156762	0.125985	0.369458	0.301878	0.225324	0.260039	0.100491	0.302119	0.266022	0.398557	0.0159748	0.0451871	0.035975	-0.0608905	0.013462	0.217672	0.185373	0.250769	0.257459	0.181154	0.301476	0.0430304	0.00929821	-0.0901005	0.166412	-0.0848654	-0.0287787
hsa-miR-485-5p	0.661777	0.795254	0.200772	0.36746	0.666525	0.36218	0.0226337	0.237382	0.2325	0.0409769	0.05871	0.289486	0.137193	0.192204	0.370236	0.58481	0.433549	0.455727	0.508128	0.306117	0.680526	0.146628	0.148856	0.221101	0.308809	0.505258	0.387569	0.364526	0.567204	0.555516	0.596701	0.370484	0.580988	0.516268
hsa-miR-486	0.347696	-0.117583	0.0804856	-0.00887573	0.398762	0.0938855	0.316604	0.141007	0.387965	0.243725	0.610158	0.0981239	0.329418	0.0710845	0.55756	0.624572	0.455708	0.214534	0.108295	0.298931	0.477157	0.14139	0.106038	-0.0339279	0.129911	0.171411	0.0144138	0.0786096	0.0735649	0.196148	-0.080379	0.151457	-0.27951	-0.170703
hsa-miR-487a	0.00E+00	0.0806749	-0.149961	0.117569	-0.536083	-0.127652	0.00E+00	-0.269778	-0.0913036	-0.427143	0.167907	0.427205	-0.227512	0.123718	0.00E+00	0.00E+00	0.098621	-0.262683	-0.0724154	-0.491022	0.195961	-0.00338448	0.182434	0.161094	0.0624896	0.0444479	0.0209036	-0.042625	-0.157697	0.154418	-0.310878	-0.157613	0.189967	-0.413771
hsa-miR-487b	0.540437	0.591887	0.0549953	-0.183938	-0.0562638	-0.150584	-0.486542	-0.0311433	-0.404032	0.119073	0.555242	0.0668398	0.0381421	-0.224516	0.358449	0.283321	0.452084	-0.818542	-0.231893	-0.361464	0.817433	-0.129691	-0.0853783	0.158841	0.143031	-0.103235	-0.146829	0.0741651	-0.734746	-0.603923	-0.579939	-0.472139	-0.793628	-0.910798
hsa-miR-488	-0.0538841	0.0483472	0.00E+00	0.0559126	0.00E+00	0.00E+00	0.00E+00	0.00E+00	0.00E+00	0.00E+00	-0.164902	0.118268	0.226883	-0.023162	-1.3474	-0.0954873	0.00E+00	0.468902	0.00E+00	-0.188103	0.00E+00	0.00E+00	-0.243276	0.00E+00	0.223436	0.424679	0.0526523	-0.0708424	0.354514	0.266019	0.57189	0.0485651	0.414166	-0.0776195
hsa-miR-489	-0.015881	0.189975	0.012636	0.296075	0.00E+00	0.254335	0.00E+00	0.0427267	0.319342	0.328242	0.0891181	0.0793121	0.62419	-0.0840453	0.116465	0.00E+00	0.00E+00	0.330949	0.0491734	0.00E+00	0.494763	-0.0936102	0.866547	0.261689	0.307572	-0.0845556	0.418445	0.39134	0.154195	-0.0255562	0.553941	0.301616	0.236873	0.3377
hsa-miR-490	-0.000661158	0.409854	0.135373	0.307943	-0.0122127	0.00E+00	-0.13256	0.106956	0.00E+00	-0.0864396	0.00E+00	-0.0453377	-0.263897	0.449789	-0.264887	0.00E+00	0.176746	0.199728	-0.153245	0.521868	0.424366	0.00E+00	-0.353566	0.00E+00	0.263791	0.448229	0.37179	0.00E+00	0.7008	0.630451	0.669612	0.102026	0.624376	0.162846
hsa-miR-491	-0.0998993	0.159331	0.260229	0.300275	-0.192487	0.105992	-0.326904	0.076207	0.146856	0.00439416	-0.0783469	0.234662	0.0229595	0.055761	-0.0151561	0.14328	0.258158	0.235362	0.283663	0.311111	0.156764	0.409767	-0.217172	0.115925	-0.0735519	-0.104994	0.00417303	-0.0861161	0.432424	0.414605	0.249854	0.22654	0.32182	0.318004
hsa-miR-492	0.406169	0.0896506	0.456865	0.267709	0.098448	0.146135	0.725347	0.414272	0.447156	0.02064	0.473536	0.296746	0.161034	0.10296	0.381758	0.0792039	0.614909	0.29228	0.455499	0.291064	-0.0333322	0.393134	0.11252	0.0695638	0.163543	0.38389	0.330022	0.0546557	0.4936	0.66133	0.718628	0.3717	0.449111	0.507567
hsa-miR-493-5p	0.141117	0.224384	-0.13598	-0.155174	0.00E+00	-0.0730814	0.00E+00	0.0803006	0.0741914	-0.123495	-1.13692	-0.0284077	-0.00312542	0.00648896	0.200186	-0.210861	0.0905639	-0.21942	-0.199657	0.0220022	0.607104	-0.113713	-0.12595	0.137082	0.0495711	-0.275275	-0.0879216	0.0728835	-0.308839	-0.187034	-0.313273	-0.116468	-0.273864	-0.0379465
hsa-miR-494	-0.0650974	-0.229433	0.0515919	-0.0146513	-0.0522949	-0.0994301	0.0886864	0.122514	0.0443529	-0.170194	-0.151371	-0.0267533	-0.10737	0.031216	-0.0250834	-0.195569	-0.172481	0.011312	0.116918	0.0739213	-0.0853942	0.10641	-0.485941	-0.228465	-0.260765	-0.13456	-0.204603	-0.459625	0.14028	0.328377	-0.0788945	0.0696503	0.098583	0.177688
hsa-miR-495	0.718331	0.657022	0.512662	0.727713	0.45027	0.733792	-0.216936	0.00E+00	0.167699	0.862914	0.623506	0.521916	1.01185	0.27489	0.116156	0.441439	0.788779	0.677547	0.697355	0.624253	0.607356	0.716246	1.28839	1.0947	0.908185	0.591075	0.861507	1.34465	0.247333	0.488333	0.760168	0.89206	0.703218	0.592275
hsa-miR-496	-0.0118056	0.121119	0.00E+00	0.00E+00	-0.166514	0.00E+00	0.00E+00	0.00E+00	0.00E+00	-0.104529	0.00E+00	0.119278	0.00E+00	0.0569289	0.00E+00	0.00E+00	0.00E+00	0.184996	0.00E+00	0.00E+00	0.00E+00	0.00E+00	0.00E+00	0.00E+00	0.00E+00	-0.120014	0.00E+00	0.341392	0.209718	0.00E+00	0.216005	0.00E+00	0.210761	0.261758
hsa-miR-497	0.671733	1.09592	0.871849	0.901006	0.655773	0.86199	0.612058	0.319746	0.652077	0.938291	1.36984	0.952227	0.912528	0.206393	0.975782	0.755945	1.24991	0.550441	0.925902	0.851598	0.938467	0.795456	1.15801	1.04351	1.0195	0.835033	0.70164	0.916521	0.852104	0.962685	0.799887	0.924536	0.76479	0.643151
hsa-miR-498	0.00E+00	0.269899	-0.233167	0.115535	0.167827	-0.157703	0.00E+00	-0.063022	-0.2574	-0.434138	0.185918	0.45167	0.147305	-0.025475	-0.152168	0.00E+00	0.00E+00	0.161973	0.342573	0.145837	0.495503	0.181231	0.564201	0.0141642	-0.0742134	0.287481	-0.0195266	0.297373	0.43257	0.661746	0.357477	-0.0257988	0.636064	0.26787
hsa-miR-499	0.00E+00	0.28307	0.00E+00	0.00E+00	0.00E+00	0.00E+00	0.00E+00	0.00E+00	0.00E+00	0.00E+00	0.00E+00	0.00E+00	0.00E+00	-0.0559258	0.00E+00	0.00E+00	0.00E+00	-0.370469	0.00E+00	0.103847	0.235002	0.00E+00	0.141895	0.00E+00	-0.0110139	-0.468416	-0.0396444	0.00E+00	-0.275104	0.00E+00	-0.694294	0.00E+00	-0.448287	0.00E+00
hsa-miR-500	0.124638	0.569736	0.0974205	0.0174864	0.190968	-0.023474	-0.0790173	-0.133838	0.00568664	0.187178	0.552445	-0.0429058	0.285018	0.00443672	0.398521	-0.0988241	0.066608	0.0551133	0.16787	-0.0578712	0.861325	0.1502	0.405604	0.202101	0.282858	-0.0981761	-0.0469876	0.136801	0.00745032	0.0830414	0.198718	0.233905	-0.0627596	-0.0401022
hsa-miR-501	0.00E+00	-2.08602	0.00E+00	0.0421062	0.00E+00	0.00E+00	-0.0683194	0.00E+00	0.00E+00	0.00E+00	0.0028919	0.105289	-0.160521	-0.0229039	-0.0122034	0.00256414	0.00E+00	0.199999	0.00E+00	0.00E+00	0.00E+00	0.00E+00	0.599923	-0.267679	0.00E+00	-0.209403	-0.431931	0.192152	0.387327	-0.0590733	0.423942	0.0967493	0.0985249	0.434904
hsa-miR-502	0.0438205	-2.40943	-0.0942232	-0.173591	0.129727	0.00E+00	0.00E+00	-0.0818723	0.00E+00	0.29559	0.00E+00	-0.305058	0.153164	-0.033751	0.00E+00	0.00E+00	-1.05841	0.0436319	0.0988988	0.00E+00	0.33514	-0.223696	0.435744	-0.0725046	0.45539	0.472784	-0.194388	0.101356	-0.350931	-0.240766	-0.269119	0.0605249	0.0242211	-0.312464
hsa-miR-503	0.569405	-0.0945624	0.308918	0.593965	0.090671	0.127401	0.164774	-0.131059	0.00557224	0.0257102	0.411467	0.626554	0.144832	0.189152	0.219223	0.622244	0.629358	0.384927	-0.115337	0.00E+00	-0.119932	0.0573569	0.0536958	0.174002	0.65441	0.372362	0.294593	0.0863864	0.565098	0.256439	0.224002	0.342013	0.575419	0.225692
hsa-miR-504	0.00E+00	0.0315296	0.00E+00	0.248276	0.119447	0.00E+00	0.00E+00	0.00E+00	0.176443	0.00E+00	0.00E+00	0.339812	0.00E+00	0.218156	-0.231983	0.00E+00	-0.147963	0.601536	0.00E+00	0.0815357	0.00E+00	0.00E+00	0.00E+00	0.00E+00	0.00E+00	0.00E+00	0.00E+00	0.188213	0.00E+00	0.00E+00	0.314656	0.00E+00	0.0153913	0.166489
hsa-miR-505	0.0508133	0.551032	-0.29553	-0.309496	-0.0186718	-0.0887311	-0.0483656	-0.478993	-0.115928	-0.161944	-0.87014	0.0499391	-0.0669989	-0.092652	0.0483018	-0.064946	0.00E+00	0.00E+00	0.291412	-0.137176	-0.0262069	0.00E+00	0.316977	0.0172475	0.255485	-0.307663	-0.206706	-0.0131898	-0.3348	-0.506178	-0.417087	-0.27796	-0.390582	-0.516124
hsa-miR-506	-0.377943	0.28177	0.00E+00	0.0902215	0.00E+00	0.00E+00	-0.151166	-0.201127	0.00E+00	0.00E+00	-0.303509	0.00E+00	0.0352436	0.454962	0.00E+00	0.00E+00	0.00E+00	0.00E+00	0.0380974	0.00E+00	-0.0148727	0.00E+00	0.218636	0.0582554	0.303556	0.478194	0.672259	0.251027	0.962725	0.773602	0.493005	0.347609	0.518333	0.985107
hsa-miR-507	0.00E+00	-0.338804	0.00E+00	0.00E+00	0.00E+00	0.00E+00	0.00E+00	0.00E+00	0.00E+00	0.00E+00	0.00E+00	-0.503073	0.00E+00	0.00749952	0.00E+00	-0.676604	0.00E+00	0.00E+00	-0.247138	0.00E+00	0.00E+00	0.00E+00	-0.572412	0.00E+00	0.00E+00	0.00E+00	0.0828447	-0.438475	0.0824986	0.00E+00	-0.302445	0.00E+00	-0.199161	-0.061369
hsa-miR-508	0.00E+00	0.00E+00	-0.0738698	0.00E+00	0.00E+00	-0.156741	0.00E+00	0.00E+00	0.00E+00	-0.436189	0.00E+00	-0.227954	0.0476745	-0.0778942	0.00E+00	0.00E+00	0.00E+00	-0.401733	0.00E+00	0.00E+00	0.00E+00	0.00E+00	-0.235287	-0.270279	0.00E+00	0.00E+00	-0.257299	0.0282825	-0.564367	-0.63536	-0.685462	-0.424929	0.00E+00	-0.634794
hsa-miR-509	0.00E+00	0.141835	-0.352659	-0.157277	0.00E+00	-0.155932	0.00E+00	-0.283134	-0.204176	-0.324203	-0.129502	-0.268555	-0.205675	-0.0832714	0.148562	0.00E+00	0.00E+00	-0.385744	-0.602647	-0.452336	-0.289539	-0.222419	-0.073895	-0.099862	-0.140743	-0.249744	-0.260594	-0.14506	-0.420123	-0.328966	-0.387543	-0.215233	-0.699466	-0.349569
hsa-miR-510	0.00E+00	0.0822114	0.00E+00	0.29179	0.00E+00	0.0388992	0.28799	0.00E+00	0.0781937	0.00E+00	-0.0929932	0.00E+00	0.00E+00	0.00410764	0.00E+00	0.00E+00	0.00E+00	0.813255	0.00E+00	0.00E+00	-0.575661	0.00E+00	0.156889	0.0686638	-0.109724	0.173843	0.0188251	-0.264789	0.471414	0.379639	0.368935	0.443274	0.115863	0.741408
hsa-miR-511	-0.224566	-0.490862	0.00E+00	0.00E+00	0.00E+00	0.00E+00	0.00E+00	0.00E+00	0.00E+00	0.00E+00	0.161929	0.0356025	-0.375365	-0.0908762	0.00E+00	0.00E+00	0.00E+00	0.36899	0.0926048	0.00E+00	0.246405	0.00E+00	0.232152	-0.199063	0.209555	0.00E+00	0.00E+00	0.273376	-0.052824	0.0971949	0.320373	0.00E+00	0.00E+00	0.00E+00
hsa-miR-512-5p	0.00E+00	0.00E+00	0.0880577	-0.213928	0.223787	-0.0180498	0.195169	0.00E+00	-0.152546	0.00E+00	0.00E+00	0.00E+00	0.00E+00	0.00E+00	0.00E+00	0.00E+00	0.00E+00	0.00E+00	0.00E+00	0.00E+00	0.00E+00	0.00E+00	0.0928291	0.00E+00	0.00E+00	0.00E+00	0.00E+00	0.00E+00	0.00E+00	0.232853	-0.04885	0.00E+00	0.158307	0.307042
hsa-miR-513	-0.0335767	0.375719	-0.141787	-0.115488	0.0566732	0.0163148	0.287346	0.100722	0.120017	-0.213716	-0.052648	-0.0884538	-0.141665	-0.0857188	-0.781669	-0.155119	0.115018	-0.0554455	0.0613261	-0.00987282	0.00298207	0.016086	-0.278721	-0.235425	-0.176388	-0.0526266	-0.0425415	-0.244325	0.128694	0.235454	-0.0626945	0.00146023	0.158326	0.488851
hsa-miR-514	0.0660896	0.00E+00	0.00E+00	0.00E+00	0.00E+00	0.00E+00	0.00E+00	-0.0076797	0.00E+00	0.00E+00	0.00E+00	0.00E+00	0.00E+00	0.0273436	0.00E+00	0.00E+00	0.00E+00	0.00E+00	-0.262307	-0.131986	0.00E+00	0.00E+00	-0.590614	0.00E+00	0.00E+00	0.00E+00	-0.589202	-0.368322	-0.494129	-0.560121	-0.557432	-0.15344	0.00E+00	-1.02833
hsa-miR-515-5p	0.00E+00	0.00E+00	0.00E+00	0.00E+00	0.00E+00	0.00E+00	0.00E+00	0.00E+00	0.00E+00	0.00E+00	-0.274839	0.00E+00	0.00E+00	0.0551369	0.00E+00	0.00E+00	0.00E+00	0.00E+00	0.00E+00	0.00E+00	0.0498343	0.00E+00	0.374348	0.00E+00	0.00E+00	0.00E+00	0.00E+00	0.00E+00	0.00E+00	0.00E+00	0.00E+00	0.00E+00	0.00E+00	0.00E+00
hsa-miR-516-3p	0.108002	0.0812457	-0.196003	-0.444131	0.00E+00	0.00E+00	0.00E+00	-0.1226	-0.104671	-0.105361	0.00E+00	-0.202692	-0.0794662	0.0295404	-0.392749	0.00E+00	0.00E+00	-0.267532	-0.160036	0.0906078	0.00E+00	-0.307759	0.326932	-0.0442224	0.16381	-0.10064	0.230269	0.317262	-0.347094	-0.0858524	-0.352032	-0.0583245	0.340655	0.325026
hsa-miR-516-5p	0.00E+00	0.000712402	-0.0628616	0.153494	0.141525	0.243465	0.160902	-0.365473	0.243928	0.284416	0.00E+00	0.122281	-0.367185	0.0842301	0.00E+00	0.00E+00	0.00E+00	0.29345	0.282214	0.00E+00	0.00E+00	0.257585	0.0156233	-0.0811451	-0.0860797	0.376267	0.221707	-0.16516	0.385937	0.173754	0.334911	0.277697	0.235041	0.134732
hsa-miR-517*	0.00E+00	-0.634432	0.147708	0.00E+00	0.00E+00	-0.128326	0.603916	-0.278433	-0.262582	0.353437	0.00E+00	0.104489	-0.551486	0.0321585	0.00E+00	0.00E+00	0.00E+00	0.322569	0.00E+00	0.00E+00	0.00E+00	-0.383392	-0.000147587	-0.0931438	-0.0416932	-0.0362433	-0.281423	-0.0284809	-0.0617314	0.224147	-0.180988	0.0548678	-0.267147	0.207583
hsa-miR-518b	0.00E+00	-0.296359	0.00E+00	0.174107	0.00E+00	-0.378339	-0.0221504	0.00E+00	-0.120991	0.536719	0.00E+00	0.295979	0.00E+00	0.242061	0.00E+00	0.00E+00	-0.105418	0.381186	0.00E+00	0.00E+00	-0.238268	-0.0722299	0.179835	0.00E+00	0.335677	0.00E+00	0.195329	-0.242221	0.536936	0.410664	0.545173	0.281456	0.0799427	0.165234
hsa-miR-518c*	0.195694	0.441445	0.634394	0.247062	0.255975	0.538345	0.00E+00	0.210923	0.367809	-0.26357	-0.882882	0.694427	0.113331	0.0744416	0.00E+00	0.00607962	0.165051	0.753473	0.582445	0.194795	0.601908	0.446343	0.114351	0.206888	0.101493	0.226763	0.372583	0.109165	0.769407	0.94596	0.60403	0.551428	0.398696	0.718029
hsa-miR-518f*	0.00E+00	0.0543346	-0.150282	-0.0981275	0.00E+00	-0.078446	0.00E+00	-0.0247546	-0.188649	0.188555	0.00E+00	0.234309	-0.420395	-0.108685	0.00E+00	0.00E+00	0.00E+00	0.108466	0.147935	-0.24542	0.0888322	-0.192781	-0.452451	-0.508306	-0.270697	0.855288	-0.00372934	-0.425525	0.333253	0.0630984	0.303851	0.280864	0.125815	0.0689191
hsa-miR-519a	0.00E+00	0.0871824	0.00E+00	0.00E+00	0.00E+00	0.00E+00	0.218671	-0.0777521	0.00E+00	-0.193282	0.00E+00	0.00E+00	0.00E+00	0.0375282	0.00E+00	0.00E+00	0.00E+00	-0.142252	-0.258867	0.00E+00	0.00E+00	0.00E+00	0.00E+00	0.00E+00	0.00E+00	-0.105748	-0.359151	0.00E+00	-0.118291	-0.331114	-0.711597	-0.477578	0.0087676	-0.917895
hsa-miR-519d	-0.132034	0.00E+00	0.166384	0.255638	0.00E+00	-0.0316143	0.00E+00	-0.0586125	-0.14612	-0.00996776	0.00E+00	0.204418	0.0523811	0.074224	-0.139337	0.00E+00	-0.558733	-0.26366	-0.285613	-0.0937493	0.00E+00	0.190327	0.301918	0.144565	0.0805233	-0.204438	0.157733	0.0525951	-0.497547	-0.0697563	0.141481	-0.156869	0.273005	0.163039
hsa-miR-519e*	0.139442	0.00E+00	0.0812044	0.304974	0.00E+00	-0.244313	0.00E+00	0.00E+00	-0.270641	0.00E+00	0.00E+00	0.0366349	0.00E+00	-0.0204266	0.00E+00	0.00E+00	0.00E+00	0.36032	0.172362	0.00E+00	0.00E+00	-0.29506	0.185514	0.00E+00	0.19979	0.00E+00	-0.185233	0.00E+00	-0.157425	-0.282921	0.383351	0.00E+00	0.15281	0.151546
hsa-miR-520a*	0.00E+00	0.00E+00	-0.0618408	0.0615161	-0.202869	0.00E+00	0.00E+00	-0.0815597	0.00E+00	0.00E+00	0.00E+00	0.00E+00	0.19896	0.0258311	0.00E+00	0.00E+00	0.00E+00	0.388549	0.173123	0.00E+00	0.00E+00	0.206388	0.247722	0.00E+00	0.328237	0.00E+00	0.266699	0.263514	0.197172	0.253392	0.149854	0.0595972	0.00E+00	0.253696
hsa-miR-520b	0.00E+00	0.00E+00	0.00E+00	0.00E+00	0.00E+00	0.00E+00	0.00E+00	0.00E+00	0.00E+00	0.00E+00	0.00E+00	0.00E+00	0.00E+00	-0.0104452	0.00E+00	-0.489072	0.00E+00	0.421829	0.00E+00	0.00E+00	0.00E+00	0.00E+00	0.00E+00	0.00E+00	0.00E+00	0.00E+00	0.00E+00	0.00E+00	0.00E+00	0.00E+00	0.00E+00	0.00E+00	0.0177275	0.00E+00
hsa-miR-520d*	0.144222	0.211659	-0.151088	0.411654	-0.155863	-0.308014	0.00E+00	0.00E+00	-0.295089	0.00E+00	0.00E+00	0.533824	0.312272	0.0111529	0.00E+00	0.00E+00	-0.101135	0.209715	0.339272	0.00E+00	-0.130152	0.161387	-0.349498	0.247673	0.221084	0.00E+00	0.320255	0.354002	0.882157	0.551392	0.73793	0.414766	0.521834	0.399542
hsa-miR-520e	0.00E+00	0.0474754	0.00E+00	0.00E+00	0.00E+00	0.00E+00	0.0656502	0.00E+00	0.00E+00	0.00E+00	0.00E+00	0.00E+00	0.00E+00	-0.0708908	0.00E+00	-0.684768	0.00E+00	0.00E+00	0.00E+00	0.00E+00	0.00E+00	0.00E+00	0.00E+00	0.00E+00	0.00E+00	-0.11373	0.00E+00	0.00E+00	0.00E+00	0.00E+00	0.00E+00	0.00E+00	0.00E+00	0.00E+00
hsa-miR-520f	0.00E+00	0.00E+00	0.490576	0.00E+00	0.00E+00	0.00E+00	0.00E+00	0.00E+00	0.00E+00	0.00E+00	0.00E+00	0.00E+00	0.00E+00	-0.0950539	0.00E+00	0.00E+00	0.00E+00	-0.350071	0.00E+00	0.00E+00	0.00E+00	0.00E+00	-0.202542	-0.256963	0.00E+00	0.00E+00	0.20055	0.167147	-0.42065	-0.302306	-0.497706	-0.256288	0.123392	0.00E+00
hsa-miR-520g	0.085375	0.00E+00	0.00E+00	0.00E+00	0.00E+00	0.00E+00	0.00E+00	0.00E+00	0.00E+00	0.00E+00	0.00E+00	0.00E+00	-0.354805	0.0842888	0.0189026	0.00E+00	0.00E+00	0.00317326	0.00E+00	0.00E+00	-0.11384	0.00E+00	0.00E+00	0.00E+00	0.00E+00	0.00E+00	0.00E+00	0.00E+00	0.00E+00	0.00E+00	0.00E+00	0.00E+00	0.00E+00	0.00E+00
hsa-miR-520h	-0.0867448	0.00E+00	0.00E+00	0.00E+00	0.00E+00	0.00E+00	0.00E+00	0.00E+00	0.00E+00	0.00E+00	0.0640686	0.00E+00	0.00E+00	0.171768	0.00E+00	0.00E+00	0.00E+00	0.00E+00	0.00E+00	0.00E+00	-0.263718	0.00E+00	0.00E+00	0.00E+00	0.00E+00	0.00E+00	0.00E+00	-0.217404	0.0541905	0.00E+00	0.00E+00	0.00E+00	0.00E+00	0.00E+00
hsa-miR-521	0.00E+00	0.139046	0.00E+00	0.00E+00	0.00E+00	0.00E+00	0.0831355	0.00E+00	0.00E+00	0.00E+00	0.00E+00	0.00E+00	0.00E+00	0.0842376	-0.0717426	0.00E+00	0.00E+00	0.00E+00	0.00E+00	0.00E+00	-0.0874803	0.00E+00	0.00E+00	0.00E+00	0.00E+00	0.00E+00	0.00E+00	-0.115088	0.151038	0.00E+00	0.00E+00	0.00E+00	0.00E+00	0.130586
hsa-miR-524*	0.00E+00	0.00E+00	0.00E+00	-0.209392	0.00E+00	0.0463454	0.00E+00	-0.0846188	0.0343388	0.121137	0.00E+00	0.0306577	-0.513027	0.000441661	0.111956	0.287777	0.00E+00	0.415683	0.00E+00	0.00E+00	0.00E+00	0.00E+00	-0.174514	-0.126066	0.0433327	0.0496387	-0.0384976	-0.529813	0.147507	0.522199	0.212845	0.132016	-0.0363173	0.447124
hsa-miR-525	0.0833417	0.0549585	0.136345	0.00E+00	0.00E+00	-0.442069	0.00E+00	-0.0789083	-0.290113	0.182477	0.00E+00	0.0563312	-0.162854	-0.0187838	0.00E+00	0.00E+00	0.00E+00	-0.366	0.0159671	0.00E+00	0.00E+00	-0.329857	-0.0649178	0.110703	-0.0944607	0.0179824	0.136843	-0.0554912	-0.0312189	0.341348	0.179522	-0.266856	0.206309	0.00E+00
hsa-miR-526a	0.0293242	0.178692	0.00E+00	0.35522	-0.394377	-0.485697	0.00E+00	0.232861	-0.529478	-0.262062	0.00E+00	-0.221894	0.00E+00	-0.0476487	0.00E+00	0.00E+00	0.00E+00	-0.0867192	0.164917	0.128141	0.0593951	-0.146005	-0.127875	0.0321895	0.10849	0.185157	0.209114	0.439278	0.429437	0.477736	0.10151	-0.0226794	0.337346	-0.161346
hsa-miR-526b	0.00E+00	-0.696659	0.00E+00	-0.246961	0.00E+00	0.00E+00	0.00E+00	0.00E+00	0.00E+00	0.00E+00	0.00E+00	0.352064	-0.0848029	3.65E-05	0.00E+00	-0.0522854	0.00E+00	0.664655	0.00E+00	0.00E+00	0.0206251	-0.137458	0.159209	-0.335382	-0.129905	0.223547	0.261126	-0.0429858	0.358368	0.373934	0.639793	0.407544	0.344689	0.455786
hsa-miR-526c	0.181486	0.0718978	0.00E+00	0.00E+00	0.00E+00	0.00E+00	0.00E+00	0.00E+00	0.00E+00	0.00E+00	0.00E+00	0.00E+00	-0.100103	0.00E+00	0.00E+00	0.00E+00	0.00E+00	0.418175	-0.140989	0.00E+00	-0.605517	0.135992	0.00E+00	0.00E+00	0.00E+00	0.00E+00	0.00E+00	0.00E+00	0.00E+00	0.00E+00	0.00E+00	0.00E+00	0.00E+00	0.0166778
hsa-miR-527	-0.330581	0.351663	0.127919	0.13938	0.00E+00	-0.00154891	-0.32927	-0.147214	0.130491	-0.0382032	0.247979	0.191317	-0.0026276	0.153288	0.0886464	-0.100241	0.0963586	0.439692	0.526805	0.369561	0.654374	0.0540883	0.204478	0.285183	0.0617291	0.472583	0.204323	-0.0830885	1.08546	0.771307	0.694831	0.495894	0.741733	0.740576
hsa-miR-532	0.180831	0.0860082	0.000824501	-0.0491521	0.0267203	0.00408623	-0.196372	-0.0764649	-0.220004	0.191292	0.131926	0.140724	0.0993221	-0.0274633	0.483354	0.0733562	0.179877	-0.183524	-0.0841879	-0.234324	0.0674652	0.0351423	0.461481	0.166669	0.280451	-0.0483152	-0.149496	0.000863985	-0.0509681	-0.115907	-0.00352526	-0.000209639	-0.277543	-0.26272
hsa-miR-539	0.00E+00	0.363452	-0.339859	0.275101	0.349128	-0.159087	0.00E+00	0.00E+00	-0.292993	0.00E+00	0.0788722	-0.163281	0.119663	-0.0268343	0.00E+00	0.00E+00	0.00E+00	-0.325554	0.00E+00	0.00E+00	0.368369	-0.178037	-0.091305	0.0104539	0.184573	-0.152634	-0.153589	-0.119146	-0.440242	-0.327857	-0.422011	-0.21046	-0.407673	-0.373663
hsa-miR-542-5p	0.427706	0.268775	0.0665638	0.0278583	0.237132	0.13295	0.229163	0.165814	-0.00442607	0.0910699	0.24359	-0.109643	0.144244	0.136306	0.0581522	-0.4886	0.00E+00	-0.0284362	0.288278	0.17178	0.266864	0.00E+00	0.0676419	0.238146	0.253628	0.00424021	0.242517	0.604213	0.103925	0.248977	0.0334682	-0.0823209	0.0157731	-0.0698197
hsa-miR-544	-0.447773	0.00E+00	0.00E+00	0.00E+00	0.00E+00	0.00E+00	-0.178462	0.00E+00	0.00E+00	0.00E+00	0.00E+00	0.00E+00	0.00E+00	0.0999453	0.00E+00	0.00E+00	0.0864265	0.00E+00	0.00E+00	-0.242616	0.00E+00	0.00E+00	0.00E+00	0.00E+00	0.00E+00	0.00E+00	0.00E+00	0.00E+00	0.00E+00	0.00E+00	0.00E+00	0.00E+00	-1.20327	-0.471687
hsa-miR-545	0.00E+00	0.00E+00	0.00E+00	0.00E+00	0.00E+00	0.00E+00	0.0629128	0.00E+00	-0.00925513	0.00E+00	-1.38982	0.00E+00	0.00E+00	-0.0278881	0.00E+00	0.00E+00	0.00E+00	0.00E+00	0.00E+00	0.00E+00	0.00E+00	0.00E+00	0.00E+00	0.00E+00	0.00E+00	0.00E+00	0.236549	0.00E+00	0.297042	0.00E+00	0.0535009	0.185453	0.115019	-0.0564532
hsa-miR-548a	0.00E+00	0.00E+00	0.00E+00	0.00E+00	0.00E+00	0.00E+00	0.00E+00	0.00E+00	0.00E+00	0.0974806	0.00E+00	-0.422735	0.00E+00	-0.133885	0.00E+00	0.00E+00	0.00E+00	0.213122	0.00E+00	0.00E+00	0.00E+00	0.00E+00	0.00E+00	0.00E+00	0.00E+00	0.00E+00	0.00E+00	0.00E+00	0.00E+00	0.00E+00	0.00E+00	0.00E+00	0.00E+00	0.00E+00
hsa-miR-548b	0.00E+00	0.183645	0.00E+00	0.00E+00	0.00E+00	-0.416313	0.00E+00	0.00E+00	0.00E+00	0.00E+00	0.0166682	0.0621383	-0.321763	-0.14935	0.00E+00	0.00E+00	0.00E+00	-0.395527	0.00E+00	0.151277	0.183482	0.00E+00	0.06867	-0.335045	0.00E+00	-0.452918	0.00E+00	0.0417454	0.00E+00	0.0306811	-0.61819	0.00E+00	0.0863443	0.16935
hsa-miR-548c	-0.6614	-0.191271	0.00E+00	0.00E+00	0.00E+00	0.114406	-0.201956	0.00E+00	0.00E+00	0.00E+00	0.00E+00	0.00E+00	0.00E+00	0.00E+00	0.00E+00	0.00E+00	0.00E+00	0.00E+00	0.00E+00	0.00E+00	0.00E+00	0.00E+00	0.00E+00	0.00E+00	0.00E+00	0.00E+00	0.00E+00	0.00E+00	0.00E+00	0.00E+00	0.00E+00	0.00E+00	0.00E+00	0.00E+00
hsa-miR-548d	0.00E+00	0.00E+00	0.00E+00	0.00E+00	-0.128589	0.00E+00	0.00E+00	0.00E+00	0.00E+00	0.00E+00	0.00E+00	0.00E+00	0.00E+00	-0.200928	0.00E+00	0.00E+00	0.00E+00	0.00E+00	0.00E+00	-0.0624908	0.00E+00	0.00E+00	0.00E+00	0.00E+00	0.00E+00	0.00E+00	0.00E+00	0.00E+00	0.00E+00	0.00E+00	0.00E+00	0.00E+00	0.00E+00	0.00E+00
hsa-miR-549	0.0911237	0.0267743	0.00E+00	0.00E+00	0.00E+00	0.00E+00	0.00E+00	0.00E+00	0.00E+00	0.00E+00	-0.362819	0.00E+00	0.00E+00	0.0208471	0.00E+00	0.00E+00	0.00E+00	-0.0721561	0.00E+00	0.00E+00	0.00E+00	0.00E+00	0.00E+00	0.00E+00	0.00E+00	0.00E+00	0.00E+00	0.00E+00	0.00E+00	0.00E+00	0.00E+00	0.00E+00	0.00E+00	0.041561
hsa-miR-550	-0.374541	0.118822	0.00E+00	-0.22265	0.136719	-0.25486	-0.252843	0.0515326	0.15065	-0.111088	0.139548	0.1732	-0.259343	0.0212105	-0.131704	-0.302515	0.00E+00	0.467495	-0.0194647	0.00E+00	0.00E+00	0.00E+00	0.474067	-0.0189594	0.0483084	-0.305905	-0.00882654	-0.14916	-0.119085	-0.0902925	0.0143106	-0.200861	-0.53592	0.153661
hsa-miR-551a	0.00E+00	0.242612	0.356808	0.191791	0.121859	0.116423	-0.336735	0.0904074	0.675085	-0.209181	0.189751	0.164215	0.601318	0.150094	-0.0630424	-0.37392	-0.527503	0.939793	0.630102	0.984391	-0.179248	0.406745	-0.0866506	0.023227	-0.0525538	0.162372	0.266668	-0.0588801	0.799646	0.722752	0.755445	0.360347	0.363608	0.262358
hsa-miR-551b	0.33354	0.53246	0.289246	0.112046	0.486222	0.0931747	0.298517	0.511703	0.0707189	0.305238	0.390981	0.153375	0.249485	0.0244565	0.333316	0.263573	0.379142	0.740024	0.530165	0.361115	0.712212	0.00E+00	1.1226	0.939515	1.21667	0.689317	0.784349	1.29503	0.970666	0.60679	0.745058	0.843228	0.876952	0.615618
hsa-miR-552	0.184824	-0.423643	0.0796555	-0.208547	0.00E+00	-0.199959	0.00E+00	0.00E+00	0.0204691	0.00E+00	0.00E+00	0.00E+00	0.0732431	-0.111222	0.00E+00	0.00E+00	0.00E+00	-0.198891	0.150343	0.00E+00	-0.159456	0.00E+00	-0.469828	0.357558	-0.0789389	0.00179118	0.491839	0.0706524	-0.528917	0.481242	-0.291614	0.0427806	-0.378219	-0.0792417
hsa-miR-553	0.00E+00	-3.16522	0.00E+00	0.00E+00	0.00E+00	0.00E+00	0.00E+00	0.00E+00	0.00E+00	0.00E+00	-0.178204	0.00E+00	0.00E+00	-0.0678675	0.00E+00	0.00E+00	0.00E+00	-0.408343	0.363111	0.00E+00	0.00E+00	0.00E+00	0.00E+00	-0.0269933	0.187484	0.0665442	0.00E+00	0.00E+00	-0.17836	0.00E+00	0.00E+00	0.00E+00	0.00E+00	0.00E+00
hsa-miR-554	0.00E+00	0.00E+00	0.00E+00	0.152725	0.00E+00	0.00E+00	0.00E+00	-0.102877	0.00E+00	0.00E+00	0.0588057	0.128346	0.00E+00	-0.0054132	0.00E+00	0.00E+00	0.00E+00	0.556106	0.00E+00	0.00E+00	0.00E+00	0.00E+00	0.155601	0.00E+00	0.207147	0.00E+00	0.0134295	0.00E+00	0.478799	0.393264	0.632081	0.00E+00	0.373035	0.32712
hsa-miR-555	0.00E+00	0.00E+00	0.0238178	0.0927117	-0.174737	0.0261542	0.00E+00	0.00E+00	0.0270459	0.00E+00	0.00E+00	0.287225	-0.198522	0.082328	0.00E+00	0.00E+00	0.00E+00	0.759954	0.0446574	0.00E+00	0.200975	0.00E+00	0.00E+00	0.00E+00	0.00E+00	0.232642	0.292041	-0.145829	0.251403	0.416518	0.502698	0.157725	0.275194	0.292111
hsa-miR-556	0.0677915	0.00E+00	0.00E+00	0.00E+00	0.00E+00	0.00E+00	0.00E+00	0.00E+00	0.383934	0.00E+00	0.00E+00	0.00E+00	0.00E+00	0.00E+00	0.00E+00	0.00E+00	0.00E+00	0.00E+00	0.0228445	0.00E+00	0.00E+00	0.354871	0.00E+00	0.00E+00	0.0516551	0.00E+00	0.00E+00	0.00E+00	0.00E+00	0.00E+00	0.00E+00	0.00E+00	0.00E+00	0.00E+00
hsa-miR-557	-0.150924	0.256121	-0.105437	-0.161335	-0.226122	-0.181435	-0.154559	-0.0417237	-0.0502938	-0.0877977	-0.245631	-0.131949	-0.0885925	0.0166344	0.358357	-0.132015	0.362393	0.325058	-0.147681	0.139745	0.442042	-0.0653422	0.46646	-0.345027	-0.0145317	0.352955	0.273868	0.0868426	0.186297	-0.0839762	0.167741	0.0180862	0.403644	0.581087
hsa-miR-558	0.00E+00	0.235996	0.437051	-0.0608	0.00E+00	0.00E+00	0.00E+00	0.324719	-0.20506	-0.370066	0.00E+00	0.120485	0.00E+00	-0.085904	0.0425735	0.00E+00	-0.589915	0.53093	0.41003	0.00E+00	0.00E+00	0.0981271	0.00E+00	-0.586359	-0.338369	-0.29776	0.00429764	0.00E+00	0.104195	-0.113176	-0.125573	-0.133784	0.0289023	0.138077
hsa-miR-559	0.00E+00	0.00E+00	0.00E+00	0.00E+00	0.00E+00	0.00E+00	0.00E+00	0.00E+00	0.00E+00	-0.134563	0.00E+00	0.00E+00	-0.304694	0.0916767	0.0684104	0.00E+00	0.00E+00	0.00E+00	0.00E+00	0.00E+00	0.00E+00	0.00E+00	0.00E+00	0.00E+00	0.00E+00	0.00E+00	0.00E+00	0.00E+00	0.00E+00	0.00E+00	0.00E+00	0.00E+00	0.00E+00	0.00E+00
hsa-miR-560	0.490687	0.334013	0.0842922	0.65622	0.282267	0.530613	-0.151944	0.0789713	0.510916	0.220041	0.190454	0.192867	-0.00982547	0.476553	0.111614	0.306822	0.377682	0.608139	0.394555	0.592085	0.197146	0.592571	-0.213002	-0.144123	0.191422	-0.0213203	0.21063	0.00668313	0.81329	0.320923	0.500455	0.0162168	0.209125	0.494661
hsa-miR-561	0.00E+00	0.00E+00	0.00E+00	0.00E+00	0.00E+00	0.00E+00	0.00E+00	0.00E+00	0.00E+00	0.00E+00	0.00E+00	0.00E+00	0.00E+00	0.0769944	0.00E+00	0.00E+00	0.00E+00	0.00E+00	0.00E+00	0.00E+00	0.00E+00	0.00E+00	0.00E+00	0.00E+00	0.00E+00	-0.149937	0.00E+00	0.00E+00	0.00E+00	0.00E+00	0.00E+00	0.00E+00	-0.155071	0.00E+00
hsa-miR-562	-0.427541	0.132165	0.00E+00	0.00E+00	0.00E+00	0.00E+00	0.258836	0.00E+00	0.00E+00	0.00E+00	0.00E+00	0.00E+00	0.00E+00	0.00853994	0.00E+00	0.00E+00	0.00E+00	0.230696	-0.127926	0.00E+00	0.365271	0.00E+00	0.00E+00	0.00E+00	0.00E+00	0.00E+00	0.258403	-0.525355	-0.0735635	0.00E+00	0.00E+00	0.00E+00	0.0855414	0.00E+00
hsa-miR-563	0.344388	0.501978	0.810048	0.775921	0.197591	0.784631	0.198121	0.664344	0.71057	0.809756	0.457513	1.39307	0.621339	0.985142	0.197305	0.0730736	0.187227	0.962813	0.343369	0.542028	0.602137	0.34291	0.459883	0.540844	0.40822	0.793698	0.753159	0.877408	0.485594	0.873956	0.681371	0.619329	0.525683	0.288329
hsa-miR-564	0.146083	-0.232742	0.392215	0.497165	0.350626	0.258361	0.129562	0.377785	0.593048	0.0517594	0.53152	0.531393	0.264259	-0.046106	0.406437	0.117403	0.633133	0.337966	0.608638	0.516367	1.01149	0.689486	0.157837	0.00800464	0.0354257	0.22289	0.20013	0.147426	0.472093	0.471855	0.527926	0.34332	0.462899	0.379598
hsa-miR-565	-0.514582	-0.663698	-0.40825	-0.331559	-0.494788	-0.230311	-0.336181	-0.270435	-0.214703	-0.385817	-0.478043	-0.257395	-0.233485	-0.0951968	-0.212393	-0.229828	-0.416395	-0.282512	-0.431644	-0.310824	-0.63577	-0.349249	-0.284936	-0.0385765	-0.157139	-0.169514	-0.140202	-0.219513	-0.592201	-0.321301	-0.377621	-0.264207	-0.296257	-0.227027
hsa-miR-566	0.389383	0.565911	0.30164	0.348132	-0.0700946	0.210778	-0.068108	0.265504	0.353012	0.18872	0.497501	0.616816	0.254285	0.0265411	0.00E+00	0.253446	0.434837	0.28049	0.347886	0.260009	0.170195	0.115017	-0.0358116	0.278451	0.122412	0.165678	0.229829	-0.00166811	0.66713	0.359321	0.621454	0.160385	0.148322	0.362611
hsa-miR-567	0.00E+00	0.00E+00	0.00E+00	0.00E+00	0.00E+00	-0.768104	0.00E+00	0.00E+00	0.161481	0.00E+00	0.00E+00	0.00E+00	0.00E+00	0.00E+00	0.00E+00	-0.473895	0.00E+00	0.00E+00	0.00E+00	0.00E+00	0.00E+00	0.00E+00	0.00E+00	0.00E+00	0.00E+00	0.00E+00	0.00E+00	0.00E+00	0.00E+00	0.00E+00	0.00E+00	0.00E+00	0.00E+00	0.00E+00
hsa-miR-568	0.00E+00	0.00E+00	0.00E+00	0.00E+00	0.00E+00	0.00E+00	0.00E+00	0.00E+00	0.00E+00	0.00E+00	0.00E+00	0.00E+00	0.00E+00	0.0321304	0.00E+00	0.00E+00	0.00E+00	0.00E+00	0.00E+00	0.00E+00	0.336389	0.00E+00	0.00E+00	0.00E+00	0.00E+00	0.00E+00	0.00E+00	0.00E+00	0.00E+00	0.00E+00	0.00E+00	0.00E+00	0.00E+00	0.00E+00
hsa-miR-569	0.00E+00	0.00E+00	0.00E+00	0.00E+00	-0.0416639	0.00E+00	0.00E+00	0.00E+00	0.00E+00	0.00E+00	0.00E+00	0.00E+00	0.00E+00	-0.00606769	0.00E+00	0.00E+00	0.00E+00	0.147786	0.00E+00	0.00E+00	0.0912866	0.00E+00	0.00E+00	0.00E+00	0.00E+00	0.00E+00	0.00E+00	0.00E+00	0.00E+00	0.00E+00	0.00E+00	0.00E+00	0.0407511	0.00E+00
hsa-miR-570	0.0918204	0.107685	0.00E+00	0.00E+00	-0.103177	-0.182413	0.00E+00	0.00E+00	0.00E+00	0.00E+00	0.0945561	0.00E+00	-0.0519062	0.0500845	0.00E+00	0.00E+00	0.00E+00	0.292813	0.00E+00	0.00E+00	0.177279	-0.161918	0.425368	-0.0329973	-0.144354	0.0350369	-0.183133	0.197944	0.0771267	0.00202817	0.31701	0.426253	0.136817	0.232965
hsa-miR-571	0.00E+00	-2.84383	-0.662192	0.267444	0.00E+00	-0.215497	0.00E+00	-0.277819	-0.463995	-0.649843	0.351748	-0.340531	-0.179568	-0.0583334	0.00E+00	0.00E+00	0.00E+00	-0.260854	-0.452602	-0.0966292	0.00E+00	-0.370171	-0.0186293	-0.00925327	0.295521	0.00E+00	0.301361	-0.0627169	-0.577346	-0.426605	-0.32929	-0.181669	0.11945	0.379665
hsa-miR-572	0.0468743	0.26049	0.112792	0.286448	0.00E+00	-0.130735	0.228652	0.0729269	0.325424	0.081845	0.00E+00	0.36194	0.00E+00	0.395541	0.00E+00	0.00E+00	0.00E+00	0.569418	0.415298	0.315876	0.521446	0.227224	-0.192511	0.269825	0.394845	0.444303	-0.0787925	-0.0382486	0.8648	0.488926	0.573217	0.180448	0.0611229	0.45434
hsa-miR-573	0.00E+00	0.00E+00	0.0107843	0.00E+00	0.00E+00	0.00E+00	0.00E+00	0.00E+00	0.00E+00	0.10627	0.00E+00	0.00E+00	0.136297	0.00533019	0.00E+00	0.00E+00	0.00E+00	-0.398604	0.00E+00	0.0356093	0.00E+00	0.00E+00	0.00E+00	0.00E+00	0.00E+00	0.305093	0.256935	0.00E+00	0.00E+00	0.192174	0.211111	0.00E+00	0.00E+00	0.290153
hsa-miR-574	0.214794	-0.0417628	0.0347478	-0.0307016	0.215957	0.0902663	0.302186	0.0679496	0.199363	0.178505	0.161369	-0.00157923	0.163986	0.00553506	0.250519	0.651536	0.2795	0.0318341	-0.0389923	0.0257668	0.128636	0.209296	0.267824	0.00702417	0.0662271	0.0641617	0.1183	0.214005	0.00520305	0.0570417	0.0275618	0.057545	-0.22245	0.0391758
hsa-miR-575	0.516207	0.510928	0.200437	0.325803	0.0401255	0.278012	0.152241	0.205482	0.565954	-0.0624748	0.668836	0.288689	0.277645	0.0172896	-0.0229758	0.504118	0.644091	0.163466	0.550676	0.423134	0.601188	0.468288	0.0277106	0.112071	0.115671	0.468454	0.437827	0.197761	0.584641	0.666957	0.621193	0.310821	0.635829	1.00151
hsa-miR-576	0.00E+00	0.00E+00	0.320982	0.00E+00	0.142815	0.00E+00	0.00E+00	0.207967	0.00E+00	0.00E+00	0.00E+00	0.00E+00	-0.445203	0.0167866	0.00E+00	0.00E+00	0.00E+00	0.00E+00	0.00E+00	0.00E+00	0.00E+00	0.00E+00	0.0795994	0.00E+00	0.00E+00	0.00E+00	0.00E+00	-0.372474	0.00E+00	0.085851	0.216383	0.00E+00	-0.0941676	-0.58203
hsa-miR-577	0.00E+00	0.00E+00	0.00E+00	0.00E+00	0.00E+00	-0.0609525	0.00E+00	0.00E+00	0.00E+00	0.00E+00	0.0999715	0.00E+00	0.00E+00	-0.720971	0.00E+00	0.00E+00	0.00E+00	0.00246332	0.00E+00	0.00E+00	0.00E+00	0.00E+00	0.307645	0.00E+00	0.00E+00	0.00E+00	0.00E+00	0.00E+00	0.00E+00	0.00E+00	0.00E+00	0.00E+00	0.00E+00	0.00E+00
hsa-miR-578	0.00E+00	0.12355	-0.0680879	0.00E+00	0.00E+00	0.318644	0.00E+00	0.0302159	-0.265844	0.00E+00	0.00E+00	-0.279583	0.0667433	-0.0628626	0.00E+00	0.00E+00	0.00E+00	-0.458258	0.00E+00	0.00E+00	0.00E+00	0.00E+00	0.126148	-0.0844021	0.00E+00	0.00E+00	0.198056	0.00E+00	-0.430802	-0.359204	-0.401522	-0.16745	0.00E+00	0.337718
hsa-miR-579	-0.148301	0.116972	-0.16208	0.00E+00	0.00E+00	0.00E+00	0.00E+00	0.00E+00	0.00E+00	0.00E+00	0.047961	0.00E+00	0.00E+00	-0.0860521	0.00E+00	-0.321145	-0.0644805	0.00E+00	0.00E+00	0.00E+00	0.00E+00	-0.107919	0.355954	0.00E+00	0.00E+00	-0.1691	0.00E+00	0.301316	0.00E+00	0.00E+00	-0.191828	0.00E+00	0.00E+00	-0.500228
hsa-miR-580	0.00E+00	0.00E+00	0.00E+00	0.00E+00	0.0948918	0.00E+00	0.00E+00	0.00E+00	0.00E+00	0.00E+00	0.00E+00	0.00E+00	0.00E+00	-0.00726499	0.00E+00	0.00E+00	0.00E+00	-0.581299	0.00E+00	0.00E+00	0.00E+00	-0.0608629	0.00E+00	0.00E+00	0.00E+00	0.00E+00	0.00E+00	-0.0267737	0.00E+00	0.00E+00	0.00E+00	0.00E+00	0.00E+00	0.00E+00
hsa-miR-581	0.00E+00	0.23474	0.00E+00	0.00E+00	0.00E+00	-0.0746045	0.00E+00	0.00E+00	0.00E+00	0.00E+00	-0.319882	0.135331	0.00E+00	-0.10419	0.00E+00	0.00E+00	0.00E+00	-0.296058	0.00E+00	-0.366	-0.0990151	0.00E+00	0.00E+00	0.00E+00	0.00E+00	0.00E+00	0.00E+00	-0.138958	-0.198783	-0.194052	0.00E+00	0.00E+00	0.0817625	-0.37407
hsa-miR-582	0.684534	0.651608	0.00E+00	0.00E+00	0.625632	0.0357049	0.649369	0.417815	0.0641423	0.00E+00	0.30422	0.0960447	0.9338	0.556022	0.113962	-0.169543	0.207296	0.339768	0.00253409	0.00E+00	0.728107	0.574354	1.40005	1.43028	1.06672	0.866622	0.965451	1.01334	0.385971	0.639655	0.631655	0.289507	0.673158	-0.0775475
hsa-miR-583	0.284324	0.415999	0.275071	0.0491372	0.00E+00	0.187209	0.0691172	0.413941	0.239943	0.413381	0.372964	0.222055	0.10119	0.0650328	0.257736	0.00E+00	-1.07265	0.211465	0.406363	0.358948	0.67084	0.0377035	-0.0812045	0.267218	0.240076	0.193069	0.188544	0.155578	0.659483	0.602497	0.615518	0.359486	0.392999	0.187497
hsa-miR-584	-0.302477	0.283552	-0.222675	-0.27402	0.301905	-0.301886	-0.0536109	-0.308729	-0.248553	-0.24277	0.251488	-0.171906	-0.19773	-0.0691629	0.00E+00	-0.52625	0.00E+00	-0.153312	-0.0726926	-0.289706	-0.26656	0.00E+00	-0.4771	-0.130186	-0.365614	-0.162014	-0.229418	-0.260056	-0.0994773	0.0203612	-0.129742	-0.0500748	-0.0702727	0.20076
hsa-miR-585	0.210298	0.00E+00	-0.00726791	0.149826	0.00E+00	-0.100058	0.00E+00	0.0167154	-0.342263	-0.566351	-0.673565	-0.0847201	-0.256331	-0.0239024	-0.152	0.00E+00	0.00E+00	0.171135	0.0849275	0.00E+00	0.434874	-0.323068	0.146134	-0.2339	0.00E+00	0.158476	0.155778	0.13431	-0.213865	-0.429602	-0.152741	0.0868643	0.109981	0.209454
hsa-miR-586	0.00E+00	0.00E+00	0.00E+00	0.00E+00	0.00E+00	0.00E+00	0.00E+00	0.00E+00	0.00E+00	0.00E+00	0.00E+00	0.00E+00	0.00E+00	-0.0959534	-0.319435	0.0597291	-0.124056	-0.342747	0.00E+00	0.00E+00	0.00E+00	0.00E+00	0.00E+00	0.00E+00	0.00E+00	-0.429823	0.00E+00	0.00E+00	0.00E+00	0.00E+00	0.00E+00	0.00E+00	0.00E+00	0.103539
hsa-miR-587	0.00E+00	-0.116313	0.00E+00	0.00E+00	0.00E+00	0.00E+00	-0.0852326	-0.217994	-0.0514346	-0.309021	-0.0234885	-0.239782	0.266193	0.0650254	0.00E+00	0.00E+00	0.00E+00	-0.428394	-0.183602	0.00E+00	0.00E+00	-0.612683	0.203209	0.00934865	0.148039	0.00E+00	-0.0625787	-0.0228189	-0.76082	-0.424787	-0.377794	-0.22393	0.00E+00	-0.255104
hsa-miR-588	0.00E+00	-0.0326376	0.00E+00	0.00E+00	0.00E+00	0.00E+00	0.00E+00	0.00E+00	0.00E+00	0.00E+00	0.00E+00	0.00E+00	0.00E+00	-0.59258	0.00E+00	0.00E+00	0.00E+00	0.16778	0.00E+00	0.00E+00	0.00E+00	0.00E+00	0.0151116	0.00E+00	0.00E+00	0.146386	-0.200837	-0.142682	0.00E+00	0.00E+00	-0.1352	-0.587075	0.0961749	0.229991
hsa-miR-589	0.270649	0.147982	0.00E+00	0.00E+00	0.00E+00	-0.17748	-0.153257	0.0774495	-0.177338	0.144302	0.00E+00	-0.0284531	0.0637426	-0.031756	0.00E+00	0.00E+00	0.00E+00	-0.348152	-0.0463498	0.00E+00	0.265487	0.00E+00	0.157493	0.27917	0.191812	0.00E+00	0.25287	-0.585279	0.00E+00	-0.0883235	0.0759597	0.00E+00	0.15073	-0.54832
hsa-miR-590	-0.331518	0.571491	0.153593	-0.044951	0.00E+00	-0.321006	0.276861	-0.521393	-0.28467	0.125759	0.235224	0.17516	-0.236851	-0.188911	0.00E+00	0.00E+00	0.00E+00	-0.310069	-0.183718	-0.392997	0.31927	-0.46075	0.521696	0.546594	0.624612	0.319457	-0.344089	0.361595	0.0300295	-0.266355	-0.358464	-0.149453	0.0890094	-0.83307
hsa-miR-591	0.111035	0.00E+00	-0.0328987	0.052413	0.00E+00	0.00E+00	0.00E+00	-0.0744316	0.00E+00	-0.0504903	0.00E+00	0.167876	-0.087745	-0.0687403	0.00E+00	0.00E+00	0.00E+00	0.0120408	0.242847	0.0846439	0.00E+00	0.00E+00	0.105739	0.00E+00	0.244671	0.191049	-0.0023176	-0.202968	0.320396	0.343436	0.171266	0.0336643	0.268958	0.00E+00
hsa-miR-592	-0.0975906	0.351266	-0.424077	-0.425458	-0.176089	-0.635381	0.00E+00	-0.244429	-0.131122	-0.173183	-0.2482	-0.300753	-0.160091	-0.0361161	-0.712362	0.00E+00	0.00E+00	-0.367882	-0.266539	-0.397196	0.0438445	-0.237193	-0.0529951	-0.0570411	-0.177355	-0.214778	-0.193581	-0.15467	-0.45156	-0.331669	-0.410038	-0.214448	-0.751883	-0.475478
hsa-miR-593	0.58437	0.250636	-0.519108	-0.211635	0.506236	-0.182297	-0.0365786	0.292384	-0.463069	-0.219282	-0.244245	-0.0645178	-0.100408	-0.0800658	0.0393548	0.483683	0.763477	-0.0463674	0.069262	0.00E+00	0.426719	-0.14815	-0.167317	0.201872	0.175144	-0.418832	-0.0414049	0.0794161	-0.0605182	0.315186	-0.0540064	-0.215141	0.437661	0.387508
hsa-miR-594	-0.497398	-0.596867	-0.395649	-0.405767	-0.511647	-0.358528	-0.474299	-0.315919	-0.415609	-0.426211	-0.412785	-0.334644	-0.308484	-0.0839702	-0.175704	-0.38654	-0.431322	-0.435446	-0.333167	-0.373503	-0.565868	-0.316149	-0.385779	-0.157011	-0.273188	-0.510296	-0.475544	-0.547421	-0.470824	-0.38052	-0.51081	-0.589732	-0.569566	-0.426464
hsa-miR-595	-0.183259	-0.347115	-0.368525	-0.320313	-0.185923	-0.101225	-0.00830036	0.0485367	-0.0513611	-0.13408	-0.167997	-0.24466	-0.144593	-0.035454	-0.451315	-0.201594	-0.406634	-0.138825	-0.303935	-0.205648	-0.266925	-0.153859	-0.159364	-0.0963622	-0.0997317	-0.0801299	-0.0260588	-0.125997	-0.244664	-0.130993	-0.18545	-0.104326	-0.197445	-0.0564453
hsa-miR-596	0.00E+00	-1.04393	0.00E+00	0.00E+00	0.0964068	0.00E+00	0.272742	0.00E+00	0.00E+00	0.00E+00	0.00E+00	0.00E+00	0.00E+00	-0.241882	0.00E+00	0.00E+00	0.00E+00	0.0403302	0.00E+00	0.00E+00	-0.531169	0.00E+00	-0.304532	-0.0502496	0.0178343	0.00E+00	0.00E+00	0.00E+00	0.185994	0.00E+00	0.238185	0.00E+00	0.19373	0.00E+00
hsa-miR-597	0.00E+00	0.00E+00	0.00E+00	0.00E+00	0.00E+00	0.00E+00	0.00E+00	0.00E+00	0.00E+00	0.365718	0.00E+00	0.00E+00	0.00E+00	0.0242495	0.00E+00	0.00E+00	0.00E+00	0.275606	0.00E+00	0.00E+00	0.00E+00	0.00E+00	0.00E+00	0.00E+00	0.00E+00	0.00E+00	0.00769506	0.00E+00	0.00E+00	0.00E+00	0.00E+00	0.00E+00	0.00E+00	0.00E+00
hsa-miR-598	0.101937	0.470081	0.34631	0.205534	0.0743095	0.00E+00	-0.196212	0.00E+00	-0.22955	-0.202454	0.329455	0.540801	-0.356017	0.0791555	0.244626	-0.294105	0.542944	0.218371	0.141824	-0.189054	0.656732	0.00E+00	0.687837	0.340033	0.693633	0.00E+00	0.382701	0.24184	-0.0996911	-0.322024	0.315009	-0.0637115	0.210144	0.149529
hsa-miR-599	0.00E+00	0.00E+00	0.00E+00	0.00E+00	0.00E+00	0.00E+00	0.00E+00	0.00E+00	0.00E+00	0.00E+00	-0.533489	0.00E+00	0.00E+00	-0.0997735	0.00E+00	0.00E+00	0.256716	0.252496	0.00E+00	0.00E+00	0.00E+00	0.00E+00	-0.420233	0.5051	0.00E+00	0.00E+00	0.00E+00	0.00E+00	0.00E+00	0.00E+00	0.00E+00	0.00E+00	0.00E+00	0.00E+00
hsa-miR-600	0.00E+00	0.00E+00	0.00E+00	0.00E+00	0.00E+00	0.00E+00	0.00E+00	0.00E+00	0.00E+00	-0.0504099	-0.0166757	0.00E+00	0.00E+00	0.0691	0.0286903	0.00E+00	0.00E+00	0.17095	0.00E+00	0.00E+00	-0.22109	0.00E+00	0.232604	-0.194407	-0.341658	0.00E+00	0.00E+00	-0.432213	0.00E+00	0.151893	-0.247272	0.00E+00	0.00E+00	-0.30042
hsa-miR-601	-0.137989	-0.433496	-0.1616	-0.235612	0.285852	-0.0991669	-0.0411162	0.0207574	-0.0628834	-0.112368	-0.244861	-0.225435	-0.105016	-0.0653435	-0.22527	-0.0152617	-0.623044	-0.122794	-0.21763	-0.175408	-0.196678	-0.10338	-0.0848509	-0.0248689	-0.126353	-0.0227544	-0.0572239	0.00287538	-0.272664	-0.115167	-0.247052	-0.0647501	-0.128972	-0.0667688
hsa-miR-602	0.00E+00	0.376087	0.000957379	0.40685	0.351672	0.175554	0.00E+00	0.263432	0.43812	0.00E+00	0.0999453	0.42639	0.364624	0.344773	0.00E+00	0.144063	0.00E+00	0.572784	0.385486	0.00E+00	0.247543	0.561776	0.343544	0.217197	0.0442577	0.00E+00	0.247797	0.382936	0.840539	0.490849	0.668736	-0.0792224	0.484109	0.552219
hsa-miR-603	0.00E+00	0.00E+00	0.00E+00	0.00E+00	0.00E+00	0.00E+00	-0.021102	0.00E+00	0.00E+00	0.181553	0.00E+00	0.00E+00	-0.0793857	0.0749262	0.00E+00	0.00E+00	0.00E+00	0.0491197	0.00E+00	-0.0479401	0.165345	0.00E+00	0.00E+00	0.00E+00	0.00E+00	0.00E+00	0.00E+00	0.00E+00	0.00E+00	0.00E+00	0.00E+00	0.00E+00	0.00E+00	0.00E+00
hsa-miR-604	0.27136	0.328083	0.642501	0.869637	0.296212	0.340763	0.0775737	0.396458	0.503016	0.170945	0.290956	0.635502	0.494023	0.240829	0.00E+00	0.296977	0.0693483	0.781559	0.538586	0.787504	0.731696	0.291368	0.494784	0.115506	0.321478	0.63752	0.618852	0.637031	0.689309	0.823995	0.68793	0.715694	0.834477	1.20678
hsa-miR-605	0.00E+00	0.322175	0.592832	0.628245	0.0477439	0.00E+00	-0.0629049	0.00E+00	0.00E+00	0.0416017	0.161601	0.636348	0.454506	0.0437948	0.00E+00	0.157328	0.00E+00	0.503051	0.256777	0.00E+00	0.459618	0.440923	0.25754	0.188531	0.206058	0.352425	0.297293	0.359316	0.812466	0.7284	0.728732	0.850317	0.562976	0.903449
hsa-miR-606	-0.488439	0.00E+00	0.00E+00	0.00E+00	0.00E+00	0.00E+00	0.00E+00	0.00E+00	0.00E+00	0.00E+00	0.00E+00	0.00E+00	0.00E+00	0.00929687	0.00E+00	-0.478028	0.00E+00	0.00E+00	0.00E+00	0.00E+00	0.00E+00	0.00E+00	0.00E+00	0.00E+00	0.00E+00	0.00E+00	0.0223366	0.00E+00	-0.0456645	0.00E+00	0.00E+00	0.00E+00	0.00E+00	0.00E+00
hsa-miR-607	0.00E+00	0.00E+00	0.00E+00	0.00E+00	-0.577475	-0.189077	0.00E+00	0.00E+00	0.00E+00	0.00E+00	-0.524533	0.00E+00	-0.290095	0.0561898	0.00E+00	-0.181214	-0.295291	0.00E+00	0.00E+00	0.00E+00	0.00E+00	0.00E+00	0.00E+00	0.205461	0.00E+00	0.00E+00	0.00E+00	0.00E+00	0.00E+00	0.00E+00	0.00E+00	0.00E+00	0.00E+00	0.00E+00
hsa-miR-608	-0.187115	-0.489199	-0.175442	-0.331486	-0.323705	-0.124169	-0.0433341	-0.0498271	-0.110581	-0.153521	-0.0354458	-0.232481	-0.174023	-0.0361677	-0.269133	0.0117683	-0.312206	-0.201074	-0.370887	-0.314519	-0.203867	-0.295099	-0.119157	-0.100863	-0.136724	-0.241307	-0.124405	-0.118811	-0.232806	-0.171413	-0.233518	-0.168561	0.0450013	-0.0804286
hsa-miR-609	-0.135418	-0.390706	-0.305176	-0.327427	0.00E+00	-0.181136	-0.19884	-0.070272	-0.0888844	-0.228914	0.0526181	-0.224674	-0.101476	-0.0232721	-0.026021	0.0112441	-0.488282	-0.149514	-0.363359	-0.211152	0.315129	-0.186496	-0.118542	-0.126202	-0.0910471	-0.182057	-0.0356101	-0.0260506	-0.205348	-0.14052	-0.222557	-0.174276	-0.167325	-0.0798511
hsa-miR-610	-0.0484015	0.261043	-0.200088	-0.338218	0.00E+00	-0.219776	-0.469437	-0.0918919	-0.158024	-0.214657	-0.00145947	-0.214592	-0.078951	-0.0596543	-0.298189	0.149387	0.00E+00	-0.240623	-0.49814	-0.230836	0.612757	-0.312395	-0.0340156	-0.0944784	-0.0676238	-0.185074	-0.0614027	-0.0344451	-0.322089	-0.244883	-0.270591	-0.163028	-0.399226	-0.236585
hsa-miR-611	0.00E+00	0.296187	0.00E+00	0.333818	-0.217182	0.299768	0.00E+00	0.00E+00	0.205398	0.00E+00	-0.582784	0.00E+00	0.235296	0.00899096	0.0224762	0.00E+00	0.00E+00	0.556343	0.413228	0.00109123	0.21693	0.00E+00	0.00E+00	0.00E+00	0.00E+00	0.00E+00	0.00E+00	0.00E+00	0.408538	0.210037	0.25659	0.042624	0.113682	0.290074
hsa-miR-612	0.090207	0.116445	0.105533	0.133421	-0.0438291	0.194154	0.00549268	0.259199	0.348503	-0.042324	0.318633	0.109912	0.00318059	-0.00371576	0.203222	0.105856	-0.0353547	0.0933571	0.265571	0.266428	0.174637	0.231354	-0.0336521	0.0435527	0.0100711	0.17106	0.146248	-0.068345	0.408973	0.518552	0.359024	0.195895	0.365461	0.405835
hsa-miR-613	0.00E+00	0.00E+00	0.00E+00	0.00E+00	0.00E+00	0.00E+00	0.00E+00	0.00E+00	0.151707	0.00E+00	0.00E+00	0.0194944	0.00E+00	-0.104303	0.00E+00	0.00E+00	0.00E+00	0.0189876	0.00E+00	0.00E+00	0.00E+00	0.00E+00	0.249276	0.00E+00	-0.222845	0.00E+00	0.00E+00	0.00E+00	0.273177	0.136291	0.00E+00	0.00E+00	0.10784	0.00E+00
hsa-miR-614	0.00E+00	0.00E+00	0.00E+00	-0.137092	0.00E+00	0.0640831	0.134761	0.151295	0.0720907	0.00963938	0.00E+00	0.00E+00	0.128423	0.112648	0.00E+00	0.00E+00	-0.617319	0.416517	0.0841434	0.320124	0.0697356	0.00E+00	0.368237	-0.295027	0.25579	0.525503	0.410461	-0.389271	0.550644	0.61467	0.387488	0.544802	0.66091	0.779075
hsa-miR-615	0.00E+00	-0.29731	-0.127134	0.186708	0.00E+00	-0.21395	0.00E+00	-0.449882	-0.344804	0.00E+00	-0.149628	0.0355137	-0.0497563	0.0118627	0.0241464	0.00E+00	0.139807	0.394578	0.310478	0.00E+00	-0.583874	0.0736054	0.390854	-0.0686794	0.214339	0.0318451	-0.160931	0.166722	0.260693	0.601744	0.143008	0.279396	0.480766	0.254416
hsa-miR-616	0.00E+00	0.00E+00	0.00E+00	0.00E+00	-0.0110959	0.00E+00	-0.20304	0.00E+00	0.00E+00	0.00E+00	-0.795803	0.00E+00	-0.11781	0.0510986	0.0957829	0.00E+00	0.00E+00	0.00E+00	0.00E+00	0.00E+00	-0.417583	0.00E+00	0.231949	0.00E+00	0.134594	0.00E+00	-0.120723	0.296315	0.283723	0.00E+00	0.00E+00	-0.506193	-0.63728	0.00E+00
hsa-miR-617	0.188517	-0.499897	-0.169673	0.3546	0.00E+00	0.190254	0.00E+00	0.00E+00	0.00E+00	-0.17278	0.00E+00	0.155379	-0.206895	-0.010893	0.00E+00	0.00E+00	0.00E+00	0.293844	0.0457524	-0.223259	0.00E+00	-0.183695	0.117539	0.13731	0.188977	0.103063	0.216176	0.0289216	0.27612	0.340369	0.303859	0.150836	0.0650033	0.179837
hsa-miR-618	-0.504152	0.00E+00	0.00E+00	0.00E+00	0.00E+00	0.00E+00	0.00E+00	0.00E+00	0.00E+00	0.00E+00	0.00E+00	0.00E+00	0.00E+00	-0.0620515	0.134136	0.00E+00	0.00E+00	0.00E+00	0.00E+00	0.00E+00	-0.334795	0.00E+00	0.00E+00	0.00E+00	0.00E+00	0.00E+00	0.00E+00	0.00E+00	0.00E+00	0.00E+00	0.00E+00	0.00E+00	0.00E+00	0.00E+00
hsa-miR-619	0.00E+00	0.0553387	0.00E+00	0.00E+00	0.00E+00	0.00E+00	0.00E+00	0.00E+00	0.00E+00	0.00E+00	0.00E+00	0.00E+00	0.00E+00	-0.0666069	0.00E+00	-0.693957	-0.564826	0.110916	0.00E+00	0.00E+00	0.00E+00	0.00E+00	0.122119	0.00E+00	0.00E+00	0.00E+00	0.00E+00	0.00E+00	0.00E+00	0.00E+00	0.00E+00	0.00E+00	0.00E+00	0.00E+00
hsa-miR-620	-0.389281	0.00E+00	0.27667	0.161487	0.00E+00	-0.0830319	0.00E+00	-0.291491	-0.315859	-0.406049	-0.19703	0.245238	-0.0686314	0.00916639	0.00E+00	0.144523	0.00E+00	0.215186	0.153075	0.339367	0.00E+00	0.361267	0.0574937	-0.188437	0.142614	0.110914	0.27252	-0.216509	0.0265612	0.232417	0.212197	0.160679	0.115748	0.0877095
hsa-miR-621	0.20728	0.0971782	0.268155	0.308232	0.108937	-0.057567	0.0809121	0.387343	0.259039	0.318271	-0.0660436	0.382238	0.438365	0.232647	0.00E+00	0.00E+00	0.00E+00	0.379669	0.389692	0.00E+00	0.271269	0.337057	-0.0408729	0.123714	0.439212	0.0390008	0.271062	-0.0293559	0.154688	0.1861	0.566994	0.164144	0.296644	0.393448
hsa-miR-622	0.45172	0.493503	-0.0820019	0.0259135	0.33631	0.02778	0.346094	-0.0871721	-0.101074	-0.146121	0.2573	-0.178133	-0.101713	-0.0599426	0.00E+00	0.309515	0.246783	0.0923787	0.0507162	-0.023914	0.361243	-0.131381	-0.0499552	-0.00724195	-0.0762951	0.12366	0.165191	0.0109203	-0.102897	-0.0426617	0.0660031	-0.00584775	0.296826	0.305382
hsa-miR-623	0.236001	0.00E+00	0.00E+00	0.00E+00	0.00E+00	0.173166	-0.07672	-0.110596	-0.257398	0.0918106	0.00E+00	0.105713	0.272769	-0.111943	0.00E+00	0.00E+00	-0.348148	-0.3453	0.00E+00	0.00E+00	0.0911453	0.00E+00	0.00E+00	0.00E+00	0.00E+00	0.00E+00	0.297188	0.00E+00	-0.370498	0.174112	-0.278654	-0.179891	0.192367	0.000361486
hsa-miR-624	0.00E+00	0.169708	0.00E+00	0.151719	0.00E+00	0.00E+00	0.00E+00	-0.197338	0.00E+00	-0.012785	0.213845	0.298408	0.081303	-0.200272	0.00E+00	0.00E+00	0.340382	0.00E+00	0.161057	0.0940425	0.174938	0.00E+00	0.0146198	-0.104343	0.350465	0.194793	-0.0186206	0.234375	-0.37476	-0.326754	0.0710532	-0.246457	0.0975476	-0.787142
hsa-miR-625	-0.0813901	0.100001	0.245479	0.284955	0.0360852	0.181399	-0.158898	0.0279271	0.00E+00	0.353353	0.138624	0.00E+00	0.00E+00	-0.0079143	0.379348	0.660087	0.00550899	0.919962	0.178637	0.547819	0.100212	0.00E+00	0.450065	0.116631	0.491745	0.295558	0.23126	0.435844	0.0653535	0.0764553	0.044395	0.242522	0.153783	-0.0658611
hsa-miR-626	0.729905	0.789409	0.224133	0.486132	-0.0146474	0.362459	-0.111389	0.134738	0.394533	0.15559	0.673375	0.452105	0.314158	0.110975	0.435495	0.479916	-0.0438931	0.508406	0.464316	0.300441	0.349568	0.245015	0.180796	0.0968524	0.282681	0.192931	0.358257	0.378944	0.520302	0.418719	0.461061	0.261294	0.352075	0.431007
hsa-miR-627	0.00E+00	0.260767	0.00E+00	0.00E+00	0.00E+00	-0.211053	0.00E+00	0.00E+00	0.00E+00	0.00E+00	0.00E+00	0.00E+00	0.195267	-0.186979	0.00E+00	0.00E+00	0.00E+00	-0.118976	0.00E+00	0.00E+00	0.00E+00	0.00E+00	0.811203	0.0875863	-0.150131	-0.313943	-0.619124	-0.541482	0.241036	0.186192	-0.43023	-0.358757	-0.114337	0.230443
hsa-miR-628	0.153498	0.0186812	0.5041	0.605197	-0.24407	0.317985	0.00E+00	-0.161024	0.567423	-0.0735958	0.369719	0.321722	0.360866	0.0750543	0.228998	0.234877	0.0297451	0.414826	0.411035	0.00E+00	0.498933	0.697183	0.216088	0.332007	0.216648	0.586148	0.472443	0.41884	0.707057	0.788506	0.712179	0.50078	0.947619	0.836922
hsa-miR-629	0.00E+00	0.152952	0.00E+00	-0.191164	0.138457	-0.218102	0.363085	0.00E+00	0.00E+00	0.00E+00	0.0826847	0.00E+00	0.00E+00	0.0581243	0.00E+00	0.00E+00	0.00E+00	0.207012	0.00E+00	0.0237455	0.137007	0.0169331	0.428696	0.211117	0.210758	0.303965	0.463683	-0.135026	0.00351578	-0.0192044	-0.142642	0.337717	-0.083517	0.21209
hsa-miR-630	0.00E+00	0.13301	0.0513935	0.249237	0.00E+00	0.00E+00	0.00E+00	-0.0501053	0.0779134	0.239434	-0.189308	-0.109306	0.195836	-0.1103	0.00E+00	0.00E+00	0.00E+00	0.194085	0.0674696	0.205814	0.00E+00	0.00E+00	0.211399	0.151369	0.430654	0.265888	-0.0966852	0.0187086	0.268027	0.494672	0.649669	0.236307	0.45918	0.252301
hsa-miR-631	0.312937	0.249564	0.0698745	0.111419	0.00E+00	-0.0488555	-1.09888	0.225531	0.00E+00	-0.19915	0.0477987	0.531154	0.325204	0.0790865	0.21296	0.0605415	0.156958	0.869252	0.453424	-0.301194	0.302737	0.463491	-0.0610942	-0.0949378	0.116312	0.600652	0.467806	0.30626	0.368767	0.662114	0.6069	0.570758	0.275237	0.616608
hsa-miR-632	0.28448	-0.0240066	-0.212906	-0.155412	-0.151112	-0.162174	-0.161029	-0.132416	-0.0619037	-0.138245	-0.0204105	-0.288372	-0.0768506	-0.0504847	0.0829989	0.145383	0.00764055	-0.284276	-0.401291	-0.143454	0.532155	-0.133033	0.265541	-0.108671	-0.0522636	0.00E+00	-0.0201604	-0.0673367	-0.329935	-0.337435	-0.357387	-0.250159	0.0180845	-0.0562858
hsa-miR-633	0.00E+00	0.00E+00	0.00E+00	0.00E+00	0.00E+00	-0.271256	0.00E+00	0.00E+00	0.00E+00	-0.120472	-0.0919614	0.00E+00	0.00E+00	0.00E+00	0.00E+00	0.00E+00	-0.0929422	0.00E+00	0.00E+00	0.00E+00	0.00E+00	0.00E+00	0.00E+00	0.00E+00	0.00E+00	0.00E+00	0.00E+00	0.00E+00	0.00E+00	0.00E+00	0.00E+00	0.00E+00	0.00E+00	0.00E+00
hsa-miR-634	0.24019	0.390618	0.156137	-0.172221	0.00E+00	-0.268325	0.00E+00	-0.451086	-0.112768	0.321515	0.254142	-0.218953	0.0182713	0.0382043	0.00E+00	-0.206262	0.00E+00	0.0319997	0.206972	0.156235	0.513893	-0.0456472	0.222203	-0.0347789	-0.0520393	-0.0710898	0.20833	-0.100392	0.0861763	-0.0646661	0.153607	-0.000855605	-0.115057	-0.074794
hsa-miR-635	0.00E+00	0.00E+00	0.00E+00	-0.267699	0.00E+00	0.00E+00	0.323709	-0.0254963	0.00E+00	-0.216149	0.00E+00	0.00E+00	0.00E+00	-0.2268	-0.137042	0.00E+00	0.00E+00	0.414424	0.00E+00	0.00E+00	0.0345329	0.00E+00	0.160186	-0.0177972	0.00E+00	0.00E+00	0.00E+00	0.16475	0.00E+00	0.0547056	0.00E+00	-0.00330961	-0.157808	0.132049
hsa-miR-636	0.121559	0.114109	0.00E+00	0.0752653	0.00E+00	-0.172206	0.266589	0.00E+00	0.00E+00	0.143236	0.00E+00	0.115671	0.17996	-0.0160618	-2.07223	-0.234932	-0.333764	0.577826	0.0285229	0.0379368	0.152153	0.151817	-0.0430872	0.00E+00	0.237171	0.279356	0.356426	0.180981	-0.101369	-0.0726768	0.369113	0.00E+00	-0.292778	-0.0516419
hsa-miR-637	0.206649	-0.166094	-0.27711	-0.320719	0.00E+00	-0.114061	-0.347922	-0.043312	-0.0617354	-0.266173	-0.193448	-0.209434	-0.15589	-0.0871	-0.0452841	-0.114395	0.141671	-0.0672594	-0.324435	-0.240152	-0.145405	-0.115483	0.352625	-0.10676	-0.0686661	-0.8081	0.348678	0.326742	-0.310538	-0.306588	-0.398481	-0.270639	0.305931	0.291524
hsa-miR-638	0.140266	0.452374	0.25436	0.470595	0.169787	0.372948	0.00299266	0.323456	0.444041	0.223417	0.365558	0.593007	0.255593	0.213125	0.681035	0.479885	0.417755	0.442714	0.399558	0.428473	0.838447	0.249838	0.42552	0.286489	0.177819	0.737667	0.768762	0.15879	0.944011	0.791079	0.889291	0.326006	0.741624	0.968906
hsa-miR-639	0.00E+00	0.0878611	0.00E+00	0.0682459	0.00E+00	0.00E+00	0.00E+00	0.00E+00	0.00671134	-0.0982853	0.00E+00	0.0308557	0.00E+00	0.120506	0.00E+00	0.126476	0.00E+00	0.680275	0.00E+00	0.00E+00	0.00E+00	0.284626	0.18944	0.00E+00	0.0963141	-0.38598	0.227109	0.00E+00	0.308125	0.219191	0.372853	0.00E+00	0.0276241	0.345338
hsa-miR-640	0.0042645	0.0895823	-0.0747201	-0.586203	0.354903	-0.303678	0.00E+00	-0.305698	0.00E+00	0.00E+00	0.00E+00	-0.46072	-0.114685	-0.222128	0.00E+00	0.00E+00	0.00E+00	0.336248	0.00E+00	0.00E+00	0.00E+00	-0.248424	0.00E+00	0.446367	0.00E+00	-0.18375	-0.013192	0.0757962	0.00E+00	0.0996501	-0.147538	0.207008	0.169931	0.394046
hsa-miR-641	0.00E+00	-0.407095	0.00E+00	0.00E+00	0.00E+00	0.00E+00	0.00E+00	-0.163927	-0.290257	0.00E+00	-0.0948504	0.0888816	-0.261253	0.0186667	-0.163425	0.00E+00	0.00E+00	0.00E+00	0.00E+00	0.00E+00	0.221238	0.00E+00	0.111553	0.00E+00	0.00E+00	-0.17447	0.00E+00	-0.672576	0.0884356	0.00E+00	0.00E+00	-0.396778	-0.355533	0.00E+00
hsa-miR-642	0.356452	0.320067	0.00E+00	0.433019	0.298612	0.00E+00	-0.21643	0.0124195	-0.22981	0.124506	0.130412	0.243999	0.347695	-0.00786971	0.163389	0.638175	-0.0286254	-0.215951	0.177524	0.271959	0.259061	0.00848794	0.324572	-0.264071	0.542423	-0.122659	-0.163688	-0.0984862	-0.105351	-0.0676549	0.218256	-0.624234	-0.363649	-0.264792
hsa-miR-643	0.00E+00	0.00E+00	0.2794	0.00E+00	0.00E+00	-0.18912	0.00E+00	0.129249	0.00E+00	0.00E+00	0.00E+00	-0.538208	0.00E+00	-0.0679117	0.00E+00	0.00E+00	0.00E+00	0.00E+00	0.00E+00	0.00E+00	0.00E+00	0.00E+00	0.00E+00	0.00E+00	0.00E+00	0.00E+00	0.315191	-0.0784448	0.00E+00	0.00749012	0.122697	0.00E+00	-0.352879	0.324284
hsa-miR-644	0.61754	-0.325548	0.180149	0.368281	0.284429	0.246335	0.163947	0.122394	0.0666928	-0.0578758	-0.017569	0.142995	0.0528892	0.467875	0.271386	0.0527638	0.142555	0.714197	0.0113088	0.0939482	0.866356	0.0940814	0.16947	0.0919078	0.147271	0.285004	0.522002	0.352643	-0.0231874	0.215717	0.391384	0.246795	0.547784	0.389475
hsa-miR-645	0.139564	0.165944	0.00E+00	0.00E+00	0.00E+00	0.00E+00	0.261325	0.00E+00	0.00E+00	0.00E+00	-1.22305	-0.14581	0.00E+00	-0.10434	0.0054899	0.00E+00	0.00E+00	-0.303256	0.0334667	0.00E+00	-0.262745	0.00E+00	0.266174	0.145703	0.205313	-0.196423	0.425308	0.19157	-0.344264	-0.256561	-0.240861	-0.248623	0.00E+00	0.375836
hsa-miR-646	-0.0575427	0.00E+00	0.00E+00	0.243196	0.00E+00	0.130334	0.00E+00	0.00E+00	0.186935	-0.0449485	0.00E+00	0.200587	-0.230615	0.238014	0.0659067	0.00E+00	0.00E+00	0.566278	0.285514	0.100634	0.229816	0.00E+00	0.00E+00	0.00E+00	0.0470817	0.00E+00	0.00E+00	0.00E+00	0.181091	0.219167	0.237304	0.00E+00	0.119268	0.00E+00
hsa-miR-647	0.00E+00	0.275299	0.00E+00	0.00E+00	0.00E+00	-0.0626643	0.00E+00	0.0485154	0.00E+00	0.122636	0.12352	0.117529	0.0943936	0.0955042	0.00E+00	0.00E+00	0.267658	0.349375	-0.195983	0.00E+00	-0.328972	0.00E+00	0.00E+00	0.00E+00	0.00E+00	0.00E+00	0.325584	-0.0312444	0.149	0.00E+00	0.274813	0.00E+00	0.00E+00	0.323793
hsa-miR-648	0.666031	0.519724	0.821115	0.675261	0.53266	0.454046	0.172554	0.436275	0.528729	0.426078	0.525079	0.678969	0.522526	0.5428	0.318543	0.552644	0.397967	0.797778	0.806845	0.789769	0.708812	0.643191	0.384195	0.367635	0.285933	0.812501	0.660847	0.515155	1.08889	1.12819	1.11173	0.775241	1.05766	1.45882
hsa-miR-649	-0.083358	-0.21916	0.00E+00	0.00E+00	0.00E+00	-0.25689	0.00E+00	0.00E+00	0.00E+00	0.00E+00	0.00E+00	0.109035	0.00E+00	-0.093497	-0.188146	0.00E+00	0.00E+00	-0.305163	0.00E+00	0.00E+00	-0.100062	0.00E+00	0.130746	-0.0170699	0.00E+00	-0.283704	0.00617551	-0.0850202	-0.128944	-0.0276244	0.0768147	0.0324757	0.365646	-0.10751
hsa-miR-650	0.316513	0.234134	0.734561	0.703231	0.400971	0.615462	0.39485	0.491322	0.699762	0.367899	0.178604	0.566851	0.337488	0.0934282	0.0916764	0.442483	0.767569	0.571706	0.936748	0.888439	0.257211	0.816905	0.00380469	0.0911576	0.0765806	0.626875	0.476727	0.312274	0.773385	0.807555	0.658132	0.721589	0.847959	0.906331
hsa-miR-651	0.00E+00	-0.15384	0.00E+00	0.00E+00	0.00E+00	0.00E+00	0.00E+00	0.00E+00	0.00E+00	0.00E+00	0.00E+00	0.00E+00	0.00E+00	-0.12327	0.00E+00	0.00E+00	0.00E+00	-0.425625	0.00E+00	0.00E+00	0.00E+00	0.00E+00	0.234029	0.00E+00	0.00E+00	-0.300241	0.00E+00	0.00E+00	0.00E+00	0.00E+00	0.00E+00	0.00E+00	0.00E+00	0.00E+00
hsa-miR-652	0.174192	0.750565	0.100169	0.0743252	0.322676	0.103253	0.0693964	-0.0437317	0.0654094	0.0421547	0.752982	0.0900663	0.293338	-0.0932743	0.324605	0.177975	-0.0429707	-0.223996	-0.0485706	0.146627	0.257455	-0.0309955	0.254366	0.365889	0.321833	0.00780996	-0.0111993	0.207918	-0.26711	-0.163686	-0.0972087	0.0193165	-0.397378	-0.305993
hsa-miR-653	0.00E+00	0.00E+00	0.00E+00	0.00E+00	0.00E+00	0.00E+00	0.00E+00	0.00E+00	0.00E+00	0.00E+00	0.00E+00	0.00E+00	0.00E+00	0.21869	0.00E+00	0.00E+00	0.00E+00	0.00E+00	0.00E+00	0.00E+00	0.176904	0.00E+00	0.561557	0.00E+00	0.112644	0.00E+00	0.00E+00	0.00E+00	-0.0115521	0.00E+00	0.00E+00	0.00E+00	0.00E+00	0.00E+00
hsa-miR-654	-0.0554396	0.528822	0.173983	0.268795	0.366107	0.09719	-0.601145	0.143343	-0.000375898	-0.0712181	0.398807	0.0225538	0.0255215	0.0659502	-0.0566596	-0.0223616	-0.333118	0.405891	0.473597	0.248163	0.436363	0.219301	-0.00257795	-0.0122223	0.0121007	0.199803	0.0903149	0.0489969	0.536837	0.359181	0.666009	0.353134	0.453867	0.459811
hsa-miR-655	0.00E+00	0.00E+00	0.00E+00	0.00E+00	0.00E+00	-0.264972	0.0953838	0.00E+00	0.00E+00	0.00E+00	0.150868	0.00E+00	-0.253862	0.00E+00	-0.417971	0.00E+00	-0.235781	0.00E+00	0.00E+00	0.00E+00	-0.0600398	0.00E+00	0.00E+00	0.00E+00	0.00E+00	0.00E+00	0.00E+00	0.00E+00	0.00E+00	0.00E+00	0.00E+00	0.00E+00	-0.139216	0.00E+00
hsa-miR-656	0.00E+00	0.00E+00	0.00E+00	0.00E+00	0.00E+00	0.00E+00	0.00E+00	0.00E+00	0.00E+00	0.00E+00	0.00E+00	0.00E+00	0.00E+00	-0.0157244	0.00E+00	-0.369295	0.00E+00	0.0338583	0.00E+00	0.00E+00	0.0848885	0.00E+00	0.364982	0.344804	0.115031	0.00E+00	0.139577	0.19377	-0.0854455	0.122752	0.00E+00	0.00E+00	0.00E+00	0.00E+00
hsa-miR-657	0.125664	-0.172408	0.00E+00	-0.137015	0.00E+00	-0.244672	0.00E+00	0.00E+00	0.182405	0.121377	0.00E+00	0.196266	0.00E+00	0.000259721	0.00E+00	-0.271083	-0.604903	-0.500894	0.00E+00	-0.342875	0.275935	-0.0642697	0.229421	-0.0306273	0.00E+00	-0.0143889	0.138182	-0.150006	-0.152675	0.267689	0.10806	0.217474	0.259724	0.158598
hsa-miR-658	-0.121096	-0.304863	-0.223436	-0.0897609	-0.0467003	-0.0724927	0.0284627	0.0137301	0.0334434	-0.11078	-0.230729	-0.17101	-0.0309885	-0.0170355	-0.231773	-0.133174	-0.180956	0.0210158	-0.131101	-0.097619	-0.133797	-0.00362938	-0.0773497	-0.15034	-0.16128	0.037428	0.0859347	-0.185283	0.0322723	0.0279631	-0.00674951	-0.0444335	0.100142	0.172057
hsa-miR-659	-0.0316557	-0.172213	-0.222413	-0.227019	-0.54689	-0.145296	-0.198351	-0.0409656	0.0469408	-0.12702	-0.294509	-0.196915	-0.145332	0.0915015	-0.221169	-0.287091	0.242214	0.100429	-0.221349	-0.225238	0.00500596	-0.138856	-0.0110369	-0.0797971	-0.118883	0.139883	0.348488	0.205024	0.00453103	-0.041428	-0.154843	-0.0680584	0.142568	0.00295008
hsa-miR-660	0.224963	0.663686	0.283769	0.21459	0.370443	0.0493173	-0.0385461	0.0280606	0.028244	0.406265	0.612842	0.357972	0.260417	0.0993002	0.280831	0.435205	0.250574	-0.146788	0.122488	-0.0482354	0.253503	0.30653	0.857099	0.466826	0.600552	0.366479	0.0481116	0.384844	0.223266	-0.0704302	0.220846	0.154937	0.108154	-0.230576
hsa-miR-661	-0.104523	-0.171808	-0.00581175	0.1168	0.00E+00	0.117007	-0.0200316	0.153162	0.210175	0.172206	-0.170303	0.0646154	0.00161325	0.00921456	0.111451	0.0341633	0.00E+00	0.300841	0.0127028	0.00E+00	0.244216	0.389927	0.277531	-0.0912367	0.132559	0.416903	0.463841	0.179982	0.111581	0.241493	0.144262	-0.00204955	0.318121	0.589124
hsa-miR-662	0.230213	0.0256008	0.00E+00	0.0207912	0.228243	0.00E+00	0.00E+00	-0.286935	-0.081763	-0.00770435	0.00E+00	0.00E+00	0.0594631	0.18616	0.00E+00	0.00E+00	0.00E+00	0.306351	0.00E+00	0.00E+00	0.00E+00	-0.06914	-0.00927733	0.00867004	-0.261965	0.0217556	0.00E+00	0.313063	0.0263349	-0.588723	0.221646	-0.340251	0.279233	0.0637244
hsa-miR-663	-0.0803892	0.421978	0.162476	0.264084	-0.106258	0.205531	-0.227699	0.20347	0.319269	0.0205771	0.00971401	0.438447	0.0554192	0.242981	0.236847	0.366244	-0.0134763	0.45023	0.345613	0.261259	0.26392	0.256582	0.0703502	0.269994	0.147529	0.345182	0.429006	0.0529514	0.635075	0.582795	0.693193	0.209093	0.51289	0.887773
hsa-miR-668	0.329687	-1.35123	-0.00251231	0.0548262	0.327958	0.194778	0.00E+00	0.230978	-0.376523	-0.248433	0.0309865	0.0153324	-0.1388	-0.0142002	0.00E+00	0.282389	0.00E+00	0.193236	0.355181	-0.0373325	0.353962	0.0658821	0.185374	-0.0451883	0.354935	-0.0131819	0.24318	0.377923	-0.00197221	-0.108529	-0.0789637	-0.0740983	-0.294398	0.133052
hsa-miR-671	0.00609596	0.727189	0.0697944	0.000463791	0.530771	-0.0781726	-0.163191	-0.148726	0.143254	-0.103256	0.116164	-0.0784842	-0.0139638	-0.0339683	-0.196393	-0.0549243	-0.248122	0.218774	-0.00291262	0.364803	-0.121313	0.195675	-0.109461	-0.135771	-0.126117	0.0496391	-0.129409	-0.159166	0.348958	0.282472	0.30045	0.14977	0.0891069	0.283278
hsa-miR-7	0.400806	0.327652	-0.0765835	-0.0509111	0.0394057	-0.190823	0.0292856	-0.278068	-0.399794	-0.220322	-0.303014	0.15124	0.0682182	-0.132027	0.153953	-0.220439	0.166974	-0.535361	-0.262389	-0.413655	0.0685534	0.0727343	0.457589	0.254766	0.244547	-0.211439	-0.165356	-0.158181	0.129508	-0.38482	-0.252998	-0.256788	-0.182803	-0.237549
hsa-miR-758	0.00E+00	0.00E+00	0.00E+00	0.00E+00	0.0974386	-0.185686	0.00E+00	0.00E+00	0.00E+00	0.00E+00	0.105499	-0.257052	0.00E+00	0.00E+00	0.00E+00	0.00E+00	0.00E+00	0.00E+00	0.00E+00	0.00E+00	0.252682	0.00E+00	0.266625	0.00E+00	0.00E+00	0.00E+00	0.00E+00	0.00E+00	0.00E+00	0.00E+00	0.00E+00	0.00E+00	0.00E+00	0.00E+00
hsa-miR-765	-0.0876287	-0.12062	-0.187503	-0.142435	-0.0978747	-0.107023	-0.130055	-0.0490312	0.00E+00	-0.200308	-0.0698434	0.00E+00	0.00E+00	0.0280269	-0.169057	0.121495	-0.296451	0.180723	0.0511462	0.167968	-0.247536	0.00E+00	-0.197813	-0.131661	-0.16952	-0.0910214	0.00793402	-0.150296	0.121831	0.247319	0.176104	0.0525125	0.0437186	0.42666
hsa-miR-766	-0.0102996	-0.12503	0.0595901	-0.0547482	-0.116073	-0.0313608	-0.104937	0.0262814	0.237722	0.0297915	0.0337361	0.00234916	0.118839	0.0527077	0.518925	0.0885479	-0.0987547	0.315837	-0.0123911	-0.0493583	-0.03225	0.0882983	0.206498	0.0236791	0.132737	0.171153	0.195578	0.12567	0.0767466	0.0996721	0.07226	0.119424	0.179846	0.174261
hsa-miR-767-5p	-0.027882	0.00E+00	-0.0603977	-0.185852	0.00E+00	-0.438623	-0.206957	-0.269184	0.00E+00	0.295491	-0.972043	0.0110941	-0.281599	-0.0445468	0.00E+00	0.00E+00	-0.239837	-0.377972	0.00E+00	0.00E+00	0.00E+00	0.00E+00	-0.0634273	0.00E+00	0.133835	-0.512176	0.00598307	0.0234749	-0.133702	0.121908	0.00E+00	0.0113821	-0.168309	-0.151669
hsa-miR-768-5p	0.223068	0.0933761	0.187832	0.434423	0.109784	0.475762	0.30707	0.164632	0.448074	0.432246	0.396613	0.514921	0.332247	-0.253379	0.457943	0.548875	0.349858	0.0728259	0.301728	0.389828	0.125104	0.00E+00	0.394334	0.0246988	0.374726	0.245951	0.472521	0.386633	0.0326636	0.235701	-0.0910218	0.0640667	0.15743	0.183894
hsa-miR-769-5p	-0.669743	-0.411677	-0.54472	-0.808682	-0.426991	-0.57408	-0.633431	-0.644617	-0.361201	-0.425535	-0.200532	-0.601486	-0.419682	-0.30658	-0.185024	-0.471178	0.0887342	-0.564424	-0.440154	-0.514387	-0.718711	0.00E+00	-0.620616	-0.30605	-0.537865	-0.407388	-0.467478	-0.511162	-0.393522	-0.217971	-0.500322	-0.238821	-0.585213	-0.290179
hsa-miR-770-5p	-0.571251	0.00E+00	0.132247	0.332184	0.00E+00	-0.214215	0.00E+00	0.0468983	0.0873714	-0.219086	0.00E+00	0.291808	0.51521	0.0477417	0.00E+00	0.199001	0.00E+00	0.0527479	0.354287	0.232899	0.00E+00	0.0484829	-0.156338	0.389712	0.00933004	-0.107453	-0.0447149	-0.196621	0.013208	0.296786	0.292046	-0.17102	-0.0456096	0.147379
hsa-miR-801	-0.0391186	0.0412974	0.202669	-0.203979	-0.0509711	-0.00616057	0.00117298	0.110304	-0.000264344	0.00619102	-0.13917	-0.0872512	-0.18099	0.0389439	-0.0724763	0.133077	-0.21331	0.00864287	0.0609081	0.00589351	-0.210266	-0.038905	-0.413422	0.0266548	-0.247529	0.0761176	0.120289	0.057968	0.12141	0.691479	0.141888	0.35387	0.293595	0.898044
hsa-miR-802	0.127096	0.00E+00	0.00E+00	0.00E+00	0.00E+00	0.00E+00	0.00E+00	0.00E+00	0.00E+00	0.00E+00	0.00E+00	0.00E+00	0.00E+00	0.00E+00	0.632137	0.00E+00	0.00E+00	0.00E+00	0.00E+00	0.00E+00	0.00E+00	0.00E+00	0.00E+00	0.00E+00	0.00E+00	0.00E+00	0.00E+00	0.00E+00	0.00E+00	0.00E+00	0.00E+00	0.00E+00	-0.432157	0.00E+00
hsa-miR-9	0.25704	0.455742	0.404738	0.468827	0.00E+00	0.646637	0.00E+00	-0.202866	0.00E+00	-0.20886	0.458442	0.940646	0.815795	-0.057164	0.13266	0.112372	0.352324	-0.175295	-0.535383	0.00E+00	0.0841344	-0.0318219	0.285944	0.551255	1.19087	0.228165	-0.173117	1.09249	-0.699572	-0.190507	-0.26895	0.0300339	-0.0909801	-0.739732
hsa-miR-92	-0.54633	-0.446889	-0.520906	-0.461306	-0.466593	-0.399723	-0.440779	-0.542802	-0.380934	-0.475767	-0.168748	-0.411628	-0.359076	-0.360049	-0.16659	-0.373318	-0.547198	-0.483855	-0.469588	-0.496164	-0.448393	-0.472602	-0.36676	-0.232991	-0.353415	-0.663999	-0.438462	-0.526704	-0.526532	-0.580555	-0.619034	-0.560107	-0.780349	-0.495319
hsa-miR-92b	-0.276181	-0.177438	-0.378854	-0.37236	-0.3808	-0.369026	-0.36275	-0.437621	-0.475697	-0.259887	-0.206864	-0.363168	-0.241632	-0.32374	-0.104965	-0.419541	-0.197435	-0.53753	-0.364875	-0.408966	-0.409032	-0.30224	-0.200883	-0.246859	-0.227341	-0.60963	-0.29734	-0.292586	-0.591474	-0.47188	-0.499511	-0.454157	-0.672299	-0.578262
hsa-miR-93	-0.299103	-0.334634	-0.414034	-0.44329	-0.268166	-0.341526	-0.346334	-0.361645	-0.316708	-0.394993	-0.461	-0.366613	-0.383092	-0.200314	-0.365113	-0.489971	-0.431692	-0.494772	-0.435102	-0.453473	-0.488583	-0.37564	-0.234492	-0.261784	-0.252863	-0.404205	-0.533782	-0.434336	-0.52056	-0.500943	-0.55772	-0.419144	-0.755722	-0.613674
hsa-miR-95	0.771387	0.495832	0.383167	0.850464	0.568205	0.536721	0.884868	0.693142	0.351824	0.824855	0.541482	0.819051	0.39217	0.016702	0.607957	0.327102	0.534783	0.133764	0.486467	0.487638	1.17341	0.876491	1.49907	1.00039	1.10892	0.813275	0.614279	1.27678	0.127635	-0.0784537	0.445472	0.545669	0.361786	-0.348333
hsa-miR-96	-0.703148	-0.587725	-0.837774	-0.946202	-0.651518	-1.05648	-0.992479	-0.70785	-1.11422	-0.888044	-0.96125	-0.852936	-0.847617	-0.436552	-0.999749	-1.14931	-0.882629	-1.1823	-1.17239	-1.28881	-0.996571	-0.866292	-0.490222	-0.423517	-0.517461	-0.959298	-1.16132	-0.821343	-0.793574	-1.09505	-1.03837	-0.796391	-0.933926	-1.23551
hsa-miR-98	-0.181006	-0.104009	-0.160172	0.0185851	-0.0116328	-0.0661212	-0.298518	-0.33923	-0.188727	-0.114884	-0.0125401	0.0401586	0.0561848	-0.212806	-0.141058	-0.222085	-0.139784	-0.46559	-0.238748	-0.222691	-0.139194	-0.0142861	0.244758	0.0731515	0.154903	-0.15486	-0.0556875	0.156436	-0.376534	-0.276535	-0.348867	-0.1604	-0.250703	-0.38066
hsa-miR-99a	-0.842283	-0.435574	-1.13654	-0.795214	-0.717228	-0.65181	-0.550138	-1.57178	-0.92099	-0.853572	-0.48798	-0.750736	-0.738905	-0.934096	-0.83933	-0.801048	-0.714533	-1.35862	-0.97697	-0.9288	-0.617523	-1.02038	-0.820988	-0.784314	-0.842822	-1.63673	-1.07656	-0.876395	-1.06628	-1.01647	-1.0519	-1.13133	-1.22109	-0.995324
hsa-miR-99b	-0.157615	-0.102311	-0.063468	-0.161714	-0.155708	-0.0542904	-0.0936218	-0.272565	-0.0657303	-0.14902	0.0223078	-0.201976	-0.0920082	-0.435625	-0.0549064	-0.185088	-0.18916	-0.437849	-0.0421245	0.000419573	-0.242849	-0.0663585	-0.138553	-0.248538	-0.15126	-0.264409	-0.236286	-0.0853079	-0.303744	-0.155233	-0.196198	-0.246863	-0.451805	-0.190859
