# Supplementary material for: Optimizing miRNA-module diagnostic biomarkers of gastric carcinoma via integrated network analysis
Source: PLoS One. 2018 Jun 7;13(6):e0198445. doi: 10.1371/journal.pone.0198445 (PMC5991748; doi:10.1371/journal.pone.0198445)
Supplement: S4 Table — (CSV) [file pone.0198445.s006.csv]

MiRNA ID	MiRNA	SVM weights
59	hsa-miR-146a	-0.220055832
257	hsa-miR-376a*	-0.214949036
534	hsa-miR-647	-0.161452337
538	hsa-miR-650	-0.16053956
250	hsa-miR-375	-0.151357207
326	hsa-miR-504	-0.149094464
336	hsa-miR-514	-0.146669184
493	hsa-miR-625	-0.142970662
526	hsa-miR-642	-0.139242929
341	hsa-miR-517*	-0.133490026
553	hsa-miR-660	-0.127672803
240	hsa-miR-365	-0.124993115
136	hsa-miR-203	-0.123141407
39	hsa-miR-133a	-0.123107818
181	hsa-miR-299-5p	-0.122454188
554	hsa-miR-661	-0.122338937
585	hsa-miR-95	-0.121340183
501	hsa-miR-629	-0.1197328
91	hsa-miR-155	-0.114570799
382	hsa-miR-551b	-0.114323215
242	hsa-miR-368	-0.11256499
140	hsa-miR-204	-0.111855113
71	hsa-miR-148a	-0.111806379
230	hsa-miR-34c	-0.109286092
460	hsa-miR-599	-0.108719288
549	hsa-miR-656	-0.104829267
467	hsa-miR-603	-0.104675226
471	hsa-miR-605	-0.103614397
114	hsa-miR-190	-0.103145479
496	hsa-miR-627	-0.10212394
420	hsa-miR-584	-0.09732051
267	hsa-miR-381	-0.096577425
570	hsa-miR-7	-0.09654261
305	hsa-miR-485-5p	-0.095875066
173	hsa-miR-26a	-0.095416044
55	hsa-miR-143	-0.094609793
120	hsa-miR-195	-0.092855045
118	hsa-miR-193b	-0.090468106
445	hsa-miR-598	-0.090435547
174	hsa-miR-26b	-0.089392561
407	hsa-miR-573	-0.089344372
204	hsa-miR-31	-0.088625136
16	hsa-miR-1	-0.088285444
332	hsa-miR-510	-0.085484963
481	hsa-miR-615	-0.083392192
231	hsa-miR-361	-0.083074901
421	hsa-miR-585	-0.082920311
403	hsa-miR-570	-0.082762642
406	hsa-miR-572	-0.081691231
410	hsa-miR-576	-0.080966323
374	hsa-miR-548b	-0.080860321
408	hsa-miR-574	-0.080087122
229	hsa-miR-34b	-0.077957344
401	hsa-miR-568	-0.077144713
48	hsa-miR-136	-0.074119494
273	hsa-miR-411	-0.073929069
517	hsa-miR-636	-0.072802214
32	hsa-miR-127	-0.072657861
334	hsa-miR-512-5p	-0.070554975
40	hsa-miR-133b	-0.069793931
318	hsa-miR-496	-0.069217483
154	hsa-miR-215	-0.068518497
109	hsa-miR-188	-0.066594544
286	hsa-miR-448	-0.066193075
495	hsa-miR-626	-0.065194598
429	hsa-miR-587	-0.0642455
51	hsa-miR-139	-0.063211671
107	hsa-miR-186	-0.062936781
319	hsa-miR-497	-0.061971408
444	hsa-miR-597	-0.061161199
545	hsa-miR-653	-0.059311709
331	hsa-miR-509	-0.059129711
60	hsa-miR-146b	-0.058852626
393	hsa-miR-560	-0.058697933
580	hsa-miR-9	-0.057767131
72	hsa-miR-148b	-0.057242727
265	hsa-miR-379	-0.05644408
333	hsa-miR-511	-0.056330714
228	hsa-miR-34a	-0.056184597
394	hsa-miR-561	-0.055830848
522	hsa-miR-639	-0.055732696
214	hsa-miR-329	-0.055067076
196	hsa-miR-30a-5p	-0.054804114
156	hsa-miR-217	-0.054470754
182	hsa-miR-29a	-0.054277658
52	hsa-miR-140	-0.052716252
395	hsa-miR-562	-0.05269775
302	hsa-miR-455	-0.0514224
12	hsa-let-7e	-0.050785793
463	hsa-miR-601	-0.050693786
577	hsa-miR-770-5p	-0.050197571
392	hsa-miR-559	-0.049027961
317	hsa-miR-495	-0.0487938
13	hsa-let-7f	-0.04871261
489	hsa-miR-621	-0.046074935
218	hsa-miR-335	-0.045000605
546	hsa-miR-654	-0.044879324
134	hsa-miR-200c	-0.044090752
308	hsa-miR-487b	-0.04261217
515	hsa-miR-634	-0.042444176
197	hsa-miR-30b	-0.041352625
185	hsa-miR-29c	-0.04128473
158	hsa-miR-219	-0.041234086
146	hsa-miR-20a	-0.040588063
18	hsa-miR-100	-0.040030893
147	hsa-miR-20b	-0.039674082
10	hsa-let-7d	-0.039620603
490	hsa-miR-622	-0.039493043
323	hsa-miR-501	-0.039379931
58	hsa-miR-145	-0.03936991
433	hsa-miR-590	-0.039303321
330	hsa-miR-508	-0.039180969
492	hsa-miR-624	-0.039167279
14	hsa-let-7g	-0.037816147
126	hsa-miR-198	-0.037770577
409	hsa-miR-575	-0.036946197
529	hsa-miR-645	-0.036808537
313	hsa-miR-492	-0.036422704
498	hsa-miR-628	-0.035105617
384	hsa-miR-553	-0.034738856
24	hsa-miR-107	-0.034045715
324	hsa-miR-502	-0.03391834
476	hsa-miR-610	-0.033755525
491	hsa-miR-623	-0.032468041
202	hsa-miR-30d	-0.03002595
547	hsa-miR-655	-0.029757414
514	hsa-miR-633	-0.029026449
316	hsa-miR-494	-0.028781353
578	hsa-miR-801	-0.028765648
344	hsa-miR-518c*	-0.028371618
108	hsa-miR-187	-0.028148423
128	hsa-miR-199b	-0.028086463
383	hsa-miR-552	-0.02792594
390	hsa-miR-557	-0.027557256
284	hsa-miR-432	-0.027468072
566	hsa-miR-668	-0.026303144
9	hsa-let-7c	-0.026205694
482	hsa-miR-616	-0.026196904
276	hsa-miR-422a	-0.025772895
270	hsa-miR-384	-0.025204247
183	hsa-miR-29b	-0.025175413
116	hsa-miR-192	-0.025034381
33	hsa-miR-128a	-0.024692719
527	hsa-miR-643	-0.024425171
432	hsa-miR-589	-0.024326967
1	hsa-let-7a	-0.023996173
160	hsa-miR-220	-0.023938683
241	hsa-miR-367	-0.023443936
119	hsa-miR-194	-0.023383162
165	hsa-miR-23a	-0.023348768
346	hsa-miR-519a	-0.023050778
479	hsa-miR-613	-0.023006743
572	hsa-miR-765	-0.022970404
280	hsa-miR-429	-0.022039842
488	hsa-miR-620	-0.021640003
475	hsa-miR-609	-0.02145024
348	hsa-miR-519e*	-0.019818577
155	hsa-miR-216	-0.019135992
533	hsa-miR-646	-0.018947768
339	hsa-miR-516-5p	-0.018624488
366	hsa-miR-532	-0.017797893
269	hsa-miR-383	-0.017672391
335	hsa-miR-513	-0.017509799
199	hsa-miR-30c	-0.017308255
29	hsa-miR-125a	-0.016794854
473	hsa-miR-607	-0.015230659
90	hsa-miR-154	-0.014921044
37	hsa-miR-130b	-0.014632473
285	hsa-miR-433	-0.014354447
94	hsa-miR-16	-0.014267596
216	hsa-miR-330	-0.014190441
43	hsa-miR-135a	-0.01387081
412	hsa-miR-578	-0.01384178
587	hsa-miR-98	-0.013724431
354	hsa-miR-520e	-0.01369652
152	hsa-miR-212	-0.012648142
322	hsa-miR-500	-0.012568442
111	hsa-miR-189	-0.011837149
88	hsa-miR-152	-0.011428594
363	hsa-miR-526c	-0.011315117
345	hsa-miR-518f*	-0.010347197
70	hsa-miR-147	-0.010101593
166	hsa-miR-23b	-0.009519535
415	hsa-miR-580	-0.009248904
400	hsa-miR-567	-0.00902001
567	hsa-miR-671	-0.008593646
220	hsa-miR-338	-0.008560174
141	hsa-miR-205	-0.007504391
367	hsa-miR-539	-0.007136364
535	hsa-miR-648	-0.007057462
358	hsa-miR-521	-0.006969156
582	hsa-miR-92b	-0.006768358
435	hsa-miR-592	-0.006678596
132	hsa-miR-200a*	-0.006552833
275	hsa-miR-421	-0.004941576
486	hsa-miR-618	-0.004706469
266	hsa-miR-380-5p	-0.004299863
20	hsa-miR-103	-0.003894882
142	hsa-miR-206	-0.003694897
381	hsa-miR-551a	-0.003455474
337	hsa-miR-515-5p	-0.002951328
210	hsa-miR-324-5p	-0.002562039
19	hsa-miR-101	-0.00255564
157	hsa-miR-218	-0.002259068
251	hsa-miR-376a	-0.001318713
167	hsa-miR-24	-0.001281915
211	hsa-miR-325	-2.42E-04
177	hsa-miR-28	1.07E-04
350	hsa-miR-520a*	0.001073692
293	hsa-miR-453	0.001160273
405	hsa-miR-571	0.00136201
439	hsa-miR-594	0.001435663
355	hsa-miR-520f	0.001877625
81	hsa-miR-149	0.002187623
327	hsa-miR-505	0.002980019
38	hsa-miR-132	0.003391991
301	hsa-miR-454-5p	0.003487816
203	hsa-miR-30e-5p	0.00387508
357	hsa-miR-520h	0.004236906
364	hsa-miR-527	0.004652132
225	hsa-miR-345	0.004655916
244	hsa-miR-369-5p	0.005270403
434	hsa-miR-591	0.005317005
550	hsa-miR-657	0.005441391
351	hsa-miR-520b	0.005956983
245	hsa-miR-370	0.006837224
223	hsa-miR-340	0.007290814
50	hsa-miR-138	0.00759315
579	hsa-miR-802	0.008086418
287	hsa-miR-449	0.00863353
472	hsa-miR-606	0.008809791
124	hsa-miR-196b	0.00891996
135	hsa-miR-202*	0.009004629
100	hsa-miR-181c	0.009402458
175	hsa-miR-27a	0.009851532
362	hsa-miR-526b	0.010155151
2	hsa-let-7b	0.010523079
249	hsa-miR-374	0.010807638
523	hsa-miR-640	0.011094533
217	hsa-miR-331	0.011380165
153	hsa-miR-214	0.013390644
573	hsa-miR-766	0.014803974
191	hsa-miR-302d	0.015712997
21	hsa-miR-105	0.015726169
133	hsa-miR-200b	0.016110787
466	hsa-miR-602	0.016128251
151	hsa-miR-211	0.016146314
462	hsa-miR-600	0.017150199
238	hsa-miR-362	0.01736721
226	hsa-miR-346	0.017726382
356	hsa-miR-520g	0.018418564
368	hsa-miR-542-5p	0.018880021
117	hsa-miR-193a	0.020020768
506	hsa-miR-630	0.020374153
95	hsa-miR-17-5p	0.02096943
575	hsa-miR-768-5p	0.021803434
53	hsa-miR-141	0.022146019
378	hsa-miR-549	0.022185277
379	hsa-miR-550	0.02219537
397	hsa-miR-564	0.022359775
292	hsa-miR-452	0.023062541
221	hsa-miR-339	0.023541793
440	hsa-miR-595	0.023700681
26	hsa-miR-10b	0.023860655
262	hsa-miR-378	0.023909033
571	hsa-miR-758	0.024489981
22	hsa-miR-106a	0.024883499
259	hsa-miR-377	0.025017338
213	hsa-miR-328	0.025686403
320	hsa-miR-498	0.025764278
430	hsa-miR-588	0.026163584
159	hsa-miR-22	0.026175131
30	hsa-miR-125b	0.026957766
123	hsa-miR-196a	0.027613705
353	hsa-miR-520d*	0.028000592
521	hsa-miR-638	0.028077961
402	hsa-miR-569	0.028179874
338	hsa-miR-516-3p	0.028405249
483	hsa-miR-617	0.028591387
474	hsa-miR-608	0.028701963
28	hsa-miR-124a	0.028810698
268	hsa-miR-382	0.029746724
590	hsa-miR-99a	0.030439715
246	hsa-miR-371	0.032033208
361	hsa-miR-526a	0.032155727
101	hsa-miR-181d	0.032461176
509	hsa-miR-631	0.032778613
307	hsa-miR-487a	0.032955492
279	hsa-miR-425-5p	0.033281234
113	hsa-miR-18b	0.033490382
125	hsa-miR-197	0.033795296
321	hsa-miR-499	0.035838612
480	hsa-miR-614	0.036806891
387	hsa-miR-554	0.036867286
399	hsa-miR-566	0.036981374
576	hsa-miR-769-5p	0.037440056
34	hsa-miR-128b	0.0379706
222	hsa-miR-33b	0.03846509
528	hsa-miR-644	0.038828854
112	hsa-miR-18a	0.039432532
127	hsa-miR-199a	0.039624308
131	hsa-miR-19b	0.04184517
219	hsa-miR-337	0.042768351
87	hsa-miR-151	0.043849428
343	hsa-miR-518b	0.044144775
311	hsa-miR-490	0.044353928
86	hsa-miR-150	0.044565281
176	hsa-miR-27b	0.045546781
274	hsa-miR-412	0.045549078
102	hsa-miR-182	0.045949854
290	hsa-miR-450	0.046268097
98	hsa-miR-181b	0.046537289
438	hsa-miR-593	0.046832691
36	hsa-miR-130a	0.047838638
215	hsa-miR-33	0.047845846
513	hsa-miR-632	0.048693674
518	hsa-miR-637	0.049173748
478	hsa-miR-612	0.049324089
563	hsa-miR-663	0.049397596
277	hsa-miR-423	0.049515644
537	hsa-miR-649	0.050894157
539	hsa-miR-651	0.050981496
178	hsa-miR-296	0.051019471
359	hsa-miR-524*	0.051503343
247	hsa-miR-372	0.05232113
487	hsa-miR-619	0.052904013
586	hsa-miR-96	0.054483234
314	hsa-miR-493-5p	0.055183215
388	hsa-miR-555	0.055658082
35	hsa-miR-129	0.056486788
525	hsa-miR-641	0.056775716
552	hsa-miR-659	0.057255397
593	hsa-miR-99b	0.058024035
186	hsa-miR-301	0.058534633
310	hsa-miR-489	0.05990895
103	hsa-miR-183	0.060157797
419	hsa-miR-583	0.060336968
162	hsa-miR-222	0.060454322
360	hsa-miR-525	0.06106913
115	hsa-miR-191	0.061930464
375	hsa-miR-548c	0.063034872
92	hsa-miR-15a	0.063035311
248	hsa-miR-373*	0.063764139
416	hsa-miR-581	0.064565068
31	hsa-miR-126*	0.064817754
369	hsa-miR-544	0.064824337
540	hsa-miR-652	0.065442004
189	hsa-miR-302b*	0.065755129
271	hsa-miR-409-5p	0.067318603
150	hsa-miR-210	0.067441257
208	hsa-miR-323	0.067836251
288	hsa-miR-449b	0.068606029
56	hsa-miR-144	0.0696901
130	hsa-miR-19a	0.069780111
329	hsa-miR-507	0.071841563
468	hsa-miR-604	0.073559984
347	hsa-miR-519d	0.073797918
104	hsa-miR-184	0.075635795
258	hsa-miR-376b	0.075737107
389	hsa-miR-556	0.075795459
187	hsa-miR-302a*	0.077197595
41	hsa-miR-134	0.078607785
97	hsa-miR-181a	0.078745789
396	hsa-miR-563	0.079286244
477	hsa-miR-611	0.080405089
443	hsa-miR-596	0.080431748
303	hsa-miR-483	0.080710474
398	hsa-miR-565	0.080788471
190	hsa-miR-302c*	0.083424076
148	hsa-miR-21	0.083596369
54	hsa-miR-142-5p	0.08543936
373	hsa-miR-548a	0.086166673
161	hsa-miR-221	0.086714999
309	hsa-miR-488	0.086741313
93	hsa-miR-15b	0.087958835
427	hsa-miR-586	0.088586028
391	hsa-miR-558	0.088967266
328	hsa-miR-506	0.091364069
205	hsa-miR-32	0.095110996
47	hsa-miR-135b	0.0960949
312	hsa-miR-491	0.097981585
239	hsa-miR-363*	0.101380782
49	hsa-miR-137	0.101867997
581	hsa-miR-92	0.102564641
27	hsa-miR-122a	0.103348427
583	hsa-miR-93	0.104842105
23	hsa-miR-106b	0.107821958
558	hsa-miR-662	0.111646594
272	hsa-miR-410	0.112960043
172	hsa-miR-25	0.113018801
551	hsa-miR-658	0.11917321
105	hsa-miR-185	0.122873208
283	hsa-miR-431	0.124419288
89	hsa-miR-153	0.127466136
291	hsa-miR-451	0.129580833
304	hsa-miR-484	0.135323594
212	hsa-miR-326	0.135928002
417	hsa-miR-582	0.138334928
15	hsa-let-7i	0.1432967
207	hsa-miR-320	0.143895896
516	hsa-miR-635	0.144548089
414	hsa-miR-579	0.148496562
163	hsa-miR-223	0.151887742
143	hsa-miR-208	0.152921237
377	hsa-miR-548d	0.153082561
372	hsa-miR-545	0.154243255
25	hsa-miR-10a	0.154534006
306	hsa-miR-486	0.156955634
411	hsa-miR-577	0.157502792
574	hsa-miR-767-5p	0.158649925
224	hsa-miR-342	0.179352488
164	hsa-miR-224	0.188849893
325	hsa-miR-503	0.19836113
278	hsa-miR-424	0.200109845
