# Supplementary material for: Optimizing miRNA-module diagnostic biomarkers of gastric carcinoma via integrated network analysis
Source: PLoS One. 2018 Jun 7;13(6):e0198445. doi: 10.1371/journal.pone.0198445 (PMC5991748; doi:10.1371/journal.pone.0198445)
Supplement: S5 Table — (XLS) [file pone.0198445.s007.xls]

## Sheet: Sheet1
Groups	AUC (95% CI)	Standard Error	Sensitivity	Specificity	Youden index	Optimum cut-off
bimarker Mod_14	0.838 (0.769-0.906)	0.0347662	0.689	0.941	0.63	0.2413
Combined miR486_451_185	0.838(0.770-0.906)	0.0346975	0.678	0.941	0.619	0.261
Combined miR486_451	0.550(0.433-0.666)	0.0594752	0.856	0.265	0.121	0.0422
Combined miR486_185	0.811(0.737-0.886)	0.0379435	0.689	0.912	0.601	0.2123
Combined miR451_185	0.904(0.850-0.957)	0.0273218	0.811	0.971	0.782	0.2597
Individual miR_486	0.747(0.657-0.837)	0.0458015	0.822	0.588	0.41	0.1741
Individual miR_451	0.819(0.747-0.891)	0.0367057	0.722	0.912	0.634	0.4244
Individual miR_185	0.751(0.654-0.848)	0.0494346	0.767	0.676	0.443	-0.0327
Individual miR_600	0.487(0.376-0.599)	0.0569909	0.189	0.853	0.042	0.0073
